# Supplementary material for: The crystal structures of three disordered 2-substituted benzimidazole esters
Source: Acta Crystallogr E Crystallogr Commun. 2021 Apr 9;77(Pt 5):473–9. doi: 10.1107/S2056989021003364 (PMC8100276; doi:10.1107/S2056989021003364)
Supplement: Supplementary file 1 [file e-77-00473-sup1.cif]

##############################################################################
#                                                                            #
# This CIF contains the data in a paper accepted for publication in          #
# Acta Crystallographica Section E. It conforms to the requirements of       #
# Notes for Authors for Acta Crystallographica Section E, and has been       #
# peer reviewed under the auspices of the IUCr Commission on Journals.       #
#                                                                            #
# Full details of the Crystallographic Information File format               #
# are given in the paper "The Crystallographic Information File (CIF):       #
# a New Standard Archive File for Crystallography" by S. R. Hall, F. H.      #
# Allen and I. D. Brown [Acta Cryst. (1991), A47, 655-685].                  #
#                                                                            #
# The current version of the core CIF dictionary is obtainable from          #
# ftp://ftp.iucr.org/pub/cif_core.dic.                                       #
#                                                                            #
# Software is freely available for graphical display of the structure(s)     #
# in this CIF. For information consult the CIF software page                 #
# http://www.iucr.org/resources/cif/software.                                #
#                                                                            #
# This file may be used for bona fide research purposes within the           #
# scientific community so long as proper attribution is given to the journal # 
# article from which it was obtained.                                        #
#                                                                            #
##############################################################################
data_global
_audit_creation_method     'from SHELXL-2014'
_journal_date_recd_electronic     2021-03-16
_journal_date_accepted     2021-03-29
_journal_name_full     'Acta Crystallographica, Section E'
_journal_year     2021
_journal_volume     77
_journal_issue      5
_journal_page_first     473
_journal_page_last     479
_journal_paper_category     GO
_journal_paper_doi     10.1107/S2056989021003364
_journal_coeditor_code     WM5604
loop_
    _publ_contact_author_name
    _publ_contact_author_address
    _publ_contact_author_email
    'Yathirajan, Hemmige S.'
;
Department of Studies in Chemistry,
University of Mysore,
Manasagangotri, Mysuru-570 006,
India
;
 yathirajan@hotmail.com
_publ_contact_author_fax     ?
_publ_contact_author_phone     ?
_publ_section_title
;
The crystal structures of three disordered
2-substituted benzimidazole esters
;
loop_
    _publ_author_name
    _publ_author_footnote
    _publ_author_address
    'Harish Chinthal, Chayanna' .
;  Department of Studies in Chemistry,
University of Mysore,
Manasagangotri, Mysuru-570 006,
India
;
    'Yathirajan, Hemmige S.' .
;  Department of Studies in Chemistry,
University of Mysore,
Manasagangotri, Mysuru-570 006,
India
;
    'Manju, Nagaraja' .
;  Department of Studies in Chemistry,
Mangalore University,
Mangalagangotri,
Mangalore-574199,
India
;
    'Kalluraya, Balakrishna' .
;  Department of Studies in Chemistry,
Mangalore University,
Mangalagangotri,
Mangalore-574199,
India
;
    'Foro, Sabine' .
; Institute of Materials Science,
Darmstadt University of Technology,
Alarich-Weiss-Strasse 2,
D-64287 Darmstadt,
Germany
;
    'Glidewell, Christopher' .
;    School of Chemistry, University of St Andrews,
     St Andrews, Fife KY16 9ST, UK
;
_publ_section_synopsis
;
Three 2-substituted benzimidazole esters each exhibit different types of
molecular disorder and different patterns of supramolecular assembly.
;
data_I
_audit_creation_method     SHELXL-2014
_chemical_name_systematic
;
Ethyl
1-methyl-2-[4-(prop-2-yn-1-oxy)phenyl)-1<i>H</i>-benzimidazole-5-carboxylate
;
_chemical_name_common     ?
_chemical_formula_moiety     'C20 H18 N2 O3'
_chemical_formula_sum     'C20 H18 N2 O3'
_chemical_formula_iupac     'C20 H18 N2 O3'
_chemical_formula_weight     334.36
_chemical_melting_point     ?
_space_group_crystal_system     monoclinic
_space_group_name_H-M_alt     'C 2/c'
_space_group_name_Hall     '-C 2yc'
loop_
    _space_group_symop_operation_xyz
    'x, y, z'
    '-x, y, -z+1/2'
    'x+1/2, y+1/2, z'
    '-x+1/2, y+1/2, -z+1/2'
    '-x, -y, -z'
    'x, -y, z-1/2'
    '-x+1/2, -y+1/2, -z'
    'x+1/2, -y+1/2, z-1/2'
_cell_length_a     17.947(2)
_cell_length_b     4.5907(5)
_cell_length_c     41.305(4)
_cell_angle_alpha     90
_cell_angle_beta     91.016(8)
_cell_angle_gamma     90
_cell_volume     3402.6(6)
_cell_formula_units_Z     8
_cell_measurement_reflns_used     3698
_cell_measurement_theta_min     2.459
_cell_measurement_theta_max     27.860
_cell_measurement_temperature     293(2)
_exptl_crystal_description     needle
_exptl_crystal_colour     yellow
_exptl_crystal_size_max     0.360
_exptl_crystal_size_mid     0.180
_exptl_crystal_size_min     0.180
_exptl_crystal_density_diffrn     1.305
_exptl_crystal_density_meas     ?
_exptl_crystal_density_method     ?
_exptl_crystal_F_000     1408
_exptl_absorpt_coefficient_mu     0.089
_exptl_absorpt_correction_type     multi-scan
_exptl_absorpt_process_details
;
(CrysAlis RED; Oxford Diffraction, 2009)
;
_exptl_absorpt_correction_T_min     0.956
_exptl_absorpt_correction_T_max     0.984
_exptl_special_details     ?
_diffrn_ambient_temperature     293(2)
_diffrn_source     'Enhance (Mo) X-ray Source'
_diffrn_radiation_type     MoK\a
_diffrn_radiation_wavelength     0.71073
_diffrn_radiation_monochromator     graphite
_diffrn_measurement_device_type
;
Oxford Diffraction Xcalibur with Sapphire CCD
;
_diffrn_measurement_method     '\w scans'
_diffrn_detector_area_resol_mean     ?
_diffrn_reflns_number     7151
_diffrn_reflns_av_R_equivalents     0.0377
_diffrn_reflns_av_unetI/netI     0.0478
_diffrn_reflns_theta_min     2.459
_diffrn_reflns_theta_max     26.039
_diffrn_reflns_theta_full     25.242
_diffrn_measured_fraction_theta_max     0.997
_diffrn_measured_fraction_theta_full     0.997
_diffrn_reflns_limit_h_min     -20
_diffrn_reflns_limit_h_max     22
_diffrn_reflns_limit_k_min     -5
_diffrn_reflns_limit_k_max     5
_diffrn_reflns_limit_l_min     -51
_diffrn_reflns_limit_l_max     50
_diffrn_standards_number     0
_diffrn_standards_interval_count     0
_diffrn_standards_interval_time     0
_diffrn_standards_decay_%     0
_refine_special_details     ?
_reflns_number_total     3350
_reflns_number_gt     2002
_reflns_threshold_expression     'I > 2\s(I)'
_refine_ls_structure_factor_coef     Fsqd
_refine_ls_matrix_type     full
_refine_ls_R_factor_all     0.1145
_refine_ls_R_factor_gt     0.0676
_refine_ls_wR_factor_gt     0.1674
_refine_ls_wR_factor_ref     0.1872
_refine_ls_goodness_of_fit_ref     1.038
_refine_ls_restrained_S_all     1.025
_refine_ls_number_reflns     3350
_refine_ls_number_parameters     286
_refine_ls_number_restraints     93
_refine_ls_hydrogen_treatment     constr
_refine_ls_weighting_scheme     calc
_refine_ls_weighting_details
              'w=1/[\s^2^(Fo^2^)+(0.0762P)^2^+3.8366P] where P=(Fo^2^+2Fc^2^)/3'
_atom_sites_solution_hydrogens     geom
_atom_sites_solution_primary     difmap
_atom_sites_solution_secondary     ?
_refine_ls_shift/su_max     0.000
_refine_ls_shift/su_mean     0.000
_refine_diff_density_max     0.243
_refine_diff_density_min     -0.226
_refine_ls_extinction_method     none
_refine_ls_extinction_coef     .
loop_
    _atom_type_symbol
    _atom_type_description
    _atom_type_scat_dispersion_real
    _atom_type_scat_dispersion_imag
    _atom_type_scat_source
    'C' 'C' 0.0033 0.0016
                         'International Tables Vol C Tables 4.2.6.8 and 6.1.1.4'
    'H' 'H' 0.0000 0.0000
                         'International Tables Vol C Tables 4.2.6.8 and 6.1.1.4'
    'N' 'N' 0.0061 0.0033
                         'International Tables Vol C Tables 4.2.6.8 and 6.1.1.4'
    'O' 'O' 0.0106 0.0060
                         'International Tables Vol C Tables 4.2.6.8 and 6.1.1.4'
_computing_data_collection
;
CrysAlis CCD (Oxford Diffraction, 2009)
;
_computing_cell_refinement
;
CrysAlis RED (Oxford Diffraction, 2009)
;
_computing_data_reduction
;
CrysAlis RED (Oxford Diffraction, 2009)
;
_computing_structure_solution
;
SHELXT (Sheldrick, 2015a)
;
_computing_structure_refinement
;
SHELXL-2014 (Sheldrick, 2015b)
;
_computing_molecular_graphics
;
PLATON (Spek, 2020)
;
_computing_publication_material
;
SHELXL-2014 (Sheldrick, 2015b) and PLATON (Spek, 2020)
;
loop_
    _atom_site_type_symbol
    _atom_site_label
    _atom_site_fract_x
    _atom_site_fract_y
    _atom_site_fract_z
    _atom_site_U_iso_or_equiv
    _atom_site_adp_type
    _atom_site_calc_flag
    _atom_site_occupancy
    _atom_site_disorder_assembly
    _atom_site_disorder_group
    N N1 0.43626(12) 1.0912(5) 0.59851(6) 0.0489(6) Uani d 1 . .
    C C2 0.38294(15) 0.9896(6) 0.57634(7) 0.0446(7) Uani d 1 . .
    N N3 0.33476(13) 0.8107(6) 0.58926(6) 0.0512(7) Uani d 1 . .
    C C3A 0.35648(15) 0.7906(7) 0.62171(7) 0.0495(7) Uani d 1 . .
    C C4 0.32625(17) 0.6286(8) 0.64653(7) 0.0566(8) Uani d 1 . .
    H H4 0.2840 0.5148 0.6429 0.068 Uiso calc 1 . .
    C C5 0.36027(17) 0.6401(7) 0.67670(7) 0.0544(8) Uani d 1 . .
    C C6 0.42355(19) 0.8131(8) 0.68213(8) 0.0637(9) Uani d 1 . .
    H H6 0.4455 0.8170 0.7027 0.076 Uiso calc 1 . .
    C C7 0.45376(18) 0.9757(8) 0.65814(8) 0.0619(9) Uani d 1 . .
    H H7 0.4957 1.0908 0.6620 0.074 Uiso calc 1 . .
    C C7A 0.41952(16) 0.9633(7) 0.62761(7) 0.0482(7) Uani d 1 . .
    C C11 0.4975(2) 1.2924(9) 0.59433(9) 0.0821(12) Uani d 1 . .
    H H11A 0.5175 1.2689 0.5731 0.123 Uiso calc 1 . .
    H H11B 0.5358 1.2531 0.6103 0.123 Uiso calc 1 . .
    H H11C 0.4800 1.4885 0.5969 0.123 Uiso calc 1 . .
    C C21 0.38139(14) 1.0664(6) 0.54171(7) 0.0411(6) Uani d 0.494(5) A 1
    C C22 0.4071(3) 1.3274(12) 0.52923(13) 0.0475(16) Uani d 0.494(5) A 1
    H H22 0.4282 1.4637 0.5433 0.057 Uiso calc 0.494(5) A 1
    C C23 0.4023(3) 1.3911(13) 0.49670(13) 0.0467(15) Uani d 0.494(5) A 1
    H H23 0.4203 1.5675 0.4890 0.056 Uiso calc 0.494(5) A 1
    C C24 0.370(2) 1.190(10) 0.4754(3) 0.043(4) Uani d 0.494(5) A 1
    C C25 0.3444(3) 0.9279(13) 0.48742(13) 0.0438(15) Uani d 0.494(5) A 1
    H H25 0.3234 0.7913 0.4734 0.053 Uiso calc 0.494(5) A 1
    C C26 0.3497(3) 0.8692(12) 0.52000(12) 0.0433(15) Uani d 0.494(5) A 1
    H H26 0.3316 0.6930 0.5277 0.052 Uiso calc 0.494(5) A 1
    O O24 0.374(4) 1.250(18) 0.4431(5) 0.059(3) Uani d 0.494(5) A 1
    C C27 0.3276(10) 1.101(4) 0.4211(3) 0.064(4) Uani d 0.494(5) A 1
    H H27A 0.2762 1.1196 0.4276 0.076 Uiso calc 0.494(5) A 1
    H H27B 0.3404 0.8960 0.4209 0.076 Uiso calc 0.494(5) A 1
    C C28 0.336(2) 1.224(9) 0.3893(4) 0.066(7) Uani d 0.494(5) A 1
    C C29 0.347(2) 1.295(7) 0.3629(5) 0.087(6) Uani d 0.494(5) A 1
    H H29 0.3550 1.3533 0.3417 0.104 Uiso calc 0.494(5) A 1
    C C31 0.38139(14) 1.0664(6) 0.54171(7) 0.0411(6) Uani d 0.506(5) A 2
    C C32 0.4451(3) 1.1350(13) 0.52509(12) 0.0436(14) Uani d 0.506(5) A 2
    H H32 0.4907 1.1427 0.5361 0.052 Uiso calc 0.506(5) A 2
    C C33 0.4418(3) 1.1920(13) 0.49242(12) 0.0432(15) Uani d 0.506(5) A 2
    H H33 0.4850 1.2396 0.4815 0.052 Uiso calc 0.506(5) A 2
    C C34 0.3741(18) 1.179(9) 0.4755(3) 0.041(3) Uani d 0.506(5) A 2
    C C35 0.3100(3) 1.1029(14) 0.49176(12) 0.0417(14) Uani d 0.506(5) A 2
    H H35 0.2646 1.0900 0.4806 0.050 Uiso calc 0.506(5) A 2
    C C36 0.3141(3) 1.0467(14) 0.52448(12) 0.0451(15) Uani d 0.506(5) A 2
    H H36 0.2711 0.9945 0.5353 0.054 Uiso calc 0.506(5) A 2
    O O34 0.373(4) 1.268(18) 0.4439(5) 0.059(3) Uani d 0.506(5) A 2
    C C37 0.3125(9) 1.196(4) 0.4235(3) 0.064(4) Uani d 0.506(5) A 2
    H H37A 0.2675 1.2874 0.4313 0.076 Uiso calc 0.506(5) A 2
    H H37B 0.3051 0.9866 0.4235 0.076 Uiso calc 0.506(5) A 2
    C C38 0.328(2) 1.296(9) 0.3913(3) 0.066(7) Uani d 0.506(5) A 2
    C C39 0.331(2) 1.388(6) 0.3653(5) 0.087(6) Uani d 0.506(5) A 2
    H H39 0.3329 1.4621 0.3443 0.104 Uiso calc 0.506(5) A 2
    C C51 0.3279(2) 0.4646(8) 0.70302(8) 0.0633(9) Uani d 1 B 2
    O O51 0.26896(15) 0.3386(7) 0.70080(5) 0.0852(9) Uani d 1 B 2
    O O52 0.37052(14) 0.4589(6) 0.72963(5) 0.0762(8) Uani d 1 B 2
    C C52 0.3433(2) 0.2891(10) 0.75689(8) 0.0840(12) Uani d 1 B 2
    H H52A 0.2991 0.3798 0.7655 0.101 Uiso calc 1 B 2
    H H52B 0.3304 0.0939 0.7498 0.101 Uiso calc 1 B 2
    C C53 0.4009(3) 0.2764(15) 0.78145(10) 0.125(2) Uani d 1 B 2
    H H53A 0.3820 0.1822 0.8004 0.187 Uiso calc 1 B 2
    H H53B 0.4166 0.4704 0.7869 0.187 Uiso calc 1 B 2
    H H53C 0.4425 0.1681 0.7735 0.187 Uiso calc 1 B 2
loop_
    _atom_site_aniso_label
    _atom_site_aniso_U_11
    _atom_site_aniso_U_22
    _atom_site_aniso_U_33
    _atom_site_aniso_U_12
    _atom_site_aniso_U_13
    _atom_site_aniso_U_23
    N1 0.0422(13) 0.0431(14) 0.0613(16) -0.0045(11) -0.0053(11) -0.0034(12)
    C2 0.0377(14) 0.0422(17) 0.0538(17) 0.0026(13) -0.0032(12) -0.0030(14)
    N3 0.0463(13) 0.0586(16) 0.0486(14) -0.0093(13) -0.0047(11) -0.0011(12)
    C3A 0.0455(16) 0.0568(19) 0.0459(16) 0.0009(15) -0.0051(13) -0.0032(15)
    C4 0.0532(17) 0.065(2) 0.0511(18) -0.0082(16) -0.0030(14) -0.0004(16)
    C5 0.0539(18) 0.061(2) 0.0477(18) 0.0026(16) -0.0044(14) -0.0045(16)
    C6 0.065(2) 0.072(2) 0.0534(19) -0.0010(18) -0.0143(16) -0.0040(18)
    C7 0.0579(19) 0.067(2) 0.060(2) -0.0075(17) -0.0166(16) -0.0065(18)
    C7A 0.0456(16) 0.0505(18) 0.0483(17) 0.0038(14) -0.0041(13) -0.0057(15)
    C11 0.077(2) 0.087(3) 0.081(3) -0.040(2) -0.018(2) 0.005(2)
    C21 0.0351(13) 0.0366(15) 0.0517(16) 0.0024(12) -0.0005(12) -0.0031(13)
    C22 0.045(3) 0.041(3) 0.057(3) -0.001(3) -0.007(3) -0.008(3)
    C23 0.041(3) 0.039(3) 0.060(3) -0.006(3) -0.003(3) 0.004(3)
    C24 0.037(6) 0.038(6) 0.055(6) -0.001(6) -0.003(5) -0.002(5)
    C25 0.037(3) 0.040(3) 0.055(3) -0.004(3) -0.005(2) -0.004(3)
    C26 0.034(3) 0.038(3) 0.058(3) -0.003(3) -0.001(2) 0.002(3)
    O24 0.0579(19) 0.069(7) 0.0488(14) -0.017(4) -0.0034(16) 0.001(3)
    C27 0.052(6) 0.079(10) 0.059(3) -0.019(6) -0.006(3) 0.001(4)
    C28 0.062(8) 0.078(17) 0.057(2) -0.015(10) -0.004(3) -0.010(5)
    C29 0.099(14) 0.104(17) 0.057(3) -0.015(10) 0.000(4) 0.001(7)
    C31 0.0351(13) 0.0366(15) 0.0517(16) 0.0024(12) -0.0005(12) -0.0031(13)
    C32 0.033(3) 0.042(3) 0.056(3) 0.002(2) -0.005(2) -0.007(3)
    C33 0.034(3) 0.042(3) 0.053(3) -0.003(3) 0.008(2) -0.002(3)
    C34 0.037(6) 0.041(6) 0.046(5) 0.001(5) 0.004(5) -0.002(5)
    C35 0.035(3) 0.042(3) 0.048(3) 0.000(3) -0.006(2) 0.002(3)
    C36 0.036(3) 0.047(3) 0.053(3) -0.005(3) 0.005(2) 0.000(3)
    O34 0.0579(19) 0.069(7) 0.0488(14) -0.017(4) -0.0034(16) 0.001(3)
    C37 0.052(6) 0.079(10) 0.059(3) -0.019(6) -0.006(3) 0.001(4)
    C38 0.062(8) 0.078(17) 0.057(2) -0.015(10) -0.004(3) -0.010(5)
    C39 0.099(14) 0.104(17) 0.057(3) -0.015(10) 0.000(4) 0.001(7)
    C51 0.066(2) 0.075(2) 0.0492(19) 0.0015(19) -0.0055(16) -0.0023(18)
    O51 0.0768(17) 0.121(2) 0.0578(15) -0.0251(17) -0.0062(12) 0.0157(15)
    O52 0.0784(16) 0.098(2) 0.0520(13) -0.0068(15) -0.0122(12) 0.0099(13)
    C52 0.094(3) 0.103(3) 0.055(2) -0.005(2) -0.0054(19) 0.017(2)
    C53 0.118(4) 0.180(6) 0.075(3) -0.014(4) -0.024(3) 0.039(3)
_geom_special_details
;
 All esds (except the esd in the dihedral angle between two l.s. planes)
 are estimated using the full covariance matrix.  The cell esds are taken
 into account individually in the estimation of esds in distances, angles
 and torsion angles; correlations between esds in cell parameters are only
 used when they are defined by crystal symmetry.  An approximate (isotropic)
 treatment of cell esds is used for estimating esds involving l.s. planes.
;
loop_
    _geom_bond_atom_site_label_1
    _geom_bond_atom_site_label_2
    _geom_bond_site_symmetry_2
    _geom_bond_distance
    _geom_bond_publ_flag
    N1 C7A . 1.376(4) ?
    N1 C2 . 1.393(3) ?
    N1 C11 . 1.449(4) ?
    C2 N3 . 1.313(4) ?
    C2 C21 . 1.473(4) ?
    N3 C3A . 1.392(4) ?
    C3A C4 . 1.385(4) ?
    C3A C7A . 1.399(4) ?
    C4 C5 . 1.379(4) ?
    C4 H4 . 0.9300 ?
    C5 C6 . 1.401(5) ?
    C5 C51 . 1.480(5) ?
    C6 C7 . 1.361(5) ?
    C6 H6 . 0.9300 ?
    C7 C7A . 1.394(4) ?
    C7 H7 . 0.9300 ?
    C11 H11A . 0.9600 ?
    C11 H11B . 0.9600 ?
    C11 H11C . 0.9600 ?
    C21 C22 . 1.386(6) ?
    C21 C26 . 1.389(5) ?
    C22 C23 . 1.376(7) ?
    C22 H22 . 0.9300 ?
    C23 C24 . 1.39(2) ?
    C23 H23 . 0.9300 ?
    C24 O24 . 1.368(9) ?
    C24 C25 . 1.38(2) ?
    C25 C26 . 1.374(6) ?
    C25 H25 . 0.9300 ?
    C26 H26 . 0.9300 ?
    O24 C27 . 1.403(18) ?
    C27 C28 . 1.439(7) ?
    C27 H27A . 0.9700 ?
    C27 H27B . 0.9700 ?
    C28 C29 . 1.156(8) ?
    C29 H29 . 0.9300 ?
    C32 C33 . 1.375(6) ?
    C32 H32 . 0.9300 ?
    C33 C34 . 1.39(2) ?
    C33 H33 . 0.9300 ?
    C34 O34 . 1.369(9) ?
    C34 C35 . 1.39(2) ?
    C35 C36 . 1.376(6) ?
    C35 H35 . 0.9300 ?
    C36 H36 . 0.9300 ?
    O34 C37 . 1.404(18) ?
    C37 C38 . 1.440(7) ?
    C37 H37A . 0.9700 ?
    C37 H37B . 0.9700 ?
    C38 C39 . 1.157(8) ?
    C39 H39 . 0.9300 ?
    C51 O51 . 1.208(4) ?
    C51 O52 . 1.328(4) ?
    O52 C52 . 1.460(4) ?
    C52 C53 . 1.436(5) ?
    C52 H52A . 0.9700 ?
    C52 H52B . 0.9700 ?
    C53 H53A . 0.9600 ?
    C53 H53B . 0.9600 ?
    C53 H53C . 0.9600 ?
loop_
    _geom_angle_atom_site_label_1
    _geom_angle_atom_site_label_2
    _geom_angle_atom_site_label_3
    _geom_angle_site_symmetry_1
    _geom_angle_site_symmetry_3
    _geom_angle
    _geom_angle_publ_flag
    C7A N1 C2 . . 105.9(2) ?
    C7A N1 C11 . . 123.7(3) ?
    C2 N1 C11 . . 130.5(3) ?
    N3 C2 N1 . . 113.1(2) ?
    N3 C2 C21 . . 122.9(2) ?
    N1 C2 C21 . . 124.0(3) ?
    C2 N3 C3A . . 104.9(2) ?
    C4 C3A N3 . . 129.9(3) ?
    C4 C3A C7A . . 120.1(3) ?
    N3 C3A C7A . . 110.0(3) ?
    C5 C4 C3A . . 118.4(3) ?
    C5 C4 H4 . . 120.8 ?
    C3A C4 H4 . . 120.8 ?
    C4 C5 C6 . . 120.8(3) ?
    C4 C5 C51 . . 118.0(3) ?
    C6 C5 C51 . . 121.2(3) ?
    C7 C6 C5 . . 121.8(3) ?
    C7 C6 H6 . . 119.1 ?
    C5 C6 H6 . . 119.1 ?
    C6 C7 C7A . . 117.5(3) ?
    C6 C7 H7 . . 121.3 ?
    C7A C7 H7 . . 121.3 ?
    N1 C7A C7 . . 132.3(3) ?
    N1 C7A C3A . . 106.1(2) ?
    C7 C7A C3A . . 121.5(3) ?
    N1 C11 H11A . . 109.5 ?
    N1 C11 H11B . . 109.5 ?
    H11A C11 H11B . . 109.5 ?
    N1 C11 H11C . . 109.5 ?
    H11A C11 H11C . . 109.5 ?
    H11B C11 H11C . . 109.5 ?
    C22 C21 C26 . . 117.3(4) ?
    C22 C21 C2 . . 124.6(3) ?
    C26 C21 C2 . . 118.1(3) ?
    C23 C22 C21 . . 122.1(5) ?
    C23 C22 H22 . . 119.0 ?
    C21 C22 H22 . . 119.0 ?
    C22 C23 C24 . . 119.5(8) ?
    C22 C23 H23 . . 120.3 ?
    C24 C23 H23 . . 120.3 ?
    O24 C24 C25 . . 123(3) ?
    O24 C24 C23 . . 117(2) ?
    C25 C24 C23 . . 119.3(5) ?
    C26 C25 C24 . . 120.2(8) ?
    C26 C25 H25 . . 119.9 ?
    C24 C25 H25 . . 119.9 ?
    C25 C26 C21 . . 121.6(5) ?
    C25 C26 H26 . . 119.2 ?
    C21 C26 H26 . . 119.2 ?
    C24 O24 C27 . . 119.6(12) ?
    O24 C27 C28 . . 109.0(11) ?
    O24 C27 H27A . . 109.9 ?
    C28 C27 H27A . . 109.9 ?
    O24 C27 H27B . . 109.9 ?
    C28 C27 H27B . . 109.9 ?
    H27A C27 H27B . . 108.3 ?
    C29 C28 C27 . . 173(5) ?
    C28 C29 H29 . . 180.0 ?
    C33 C32 H32 . . 119.7 ?
    C32 C33 C34 . . 120.4(7) ?
    C32 C33 H33 . . 119.8 ?
    C34 C33 H33 . . 119.8 ?
    O34 C34 C35 . . 123(3) ?
    O34 C34 C33 . . 117(2) ?
    C35 C34 C33 . . 119.6(5) ?
    C36 C35 C34 . . 119.4(7) ?
    C36 C35 H35 . . 120.3 ?
    C34 C35 H35 . . 120.3 ?
    C35 C36 H36 . . 119.3 ?
    C34 O34 C37 . . 119.8(12) ?
    O34 C37 C38 . . 108.8(10) ?
    O34 C37 H37A . . 109.9 ?
    C38 C37 H37A . . 109.9 ?
    O34 C37 H37B . . 109.9 ?
    C38 C37 H37B . . 109.9 ?
    H37A C37 H37B . . 108.3 ?
    C39 C38 C37 . . 171(4) ?
    C38 C39 H39 . . 180.0 ?
    O51 C51 O52 . . 123.0(3) ?
    O51 C51 C5 . . 124.0(3) ?
    O52 C51 C5 . . 113.0(3) ?
    C51 O52 C52 . . 116.9(3) ?
    C53 C52 O52 . . 108.7(3) ?
    C53 C52 H52A . . 110.0 ?
    O52 C52 H52A . . 110.0 ?
    C53 C52 H52B . . 110.0 ?
    O52 C52 H52B . . 110.0 ?
    H52A C52 H52B . . 108.3 ?
    C52 C53 H53A . . 109.5 ?
    C52 C53 H53B . . 109.5 ?
    H53A C53 H53B . . 109.5 ?
    C52 C53 H53C . . 109.5 ?
    H53A C53 H53C . . 109.5 ?
    H53B C53 H53C . . 109.5 ?
loop_
    _geom_torsion_atom_site_label_1
    _geom_torsion_atom_site_label_2
    _geom_torsion_atom_site_label_3
    _geom_torsion_atom_site_label_4
    _geom_torsion_site_symmetry_1
    _geom_torsion_site_symmetry_2
    _geom_torsion_site_symmetry_3
    _geom_torsion_site_symmetry_4
    _geom_torsion
    _geom_torsion_publ_flag
    C7A N1 C2 N3 . . . . 0.1(3) ?
    C11 N1 C2 N3 . . . . -178.9(3) ?
    C7A N1 C2 C21 . . . . -178.2(2) ?
    C11 N1 C2 C21 . . . . 2.8(5) ?
    N1 C2 N3 C3A . . . . 0.0(3) ?
    C21 C2 N3 C3A . . . . 178.4(3) ?
    C2 N3 C3A C4 . . . . -178.9(3) ?
    C2 N3 C3A C7A . . . . -0.2(3) ?
    N3 C3A C4 C5 . . . . 177.9(3) ?
    C7A C3A C4 C5 . . . . -0.7(5) ?
    C3A C4 C5 C6 . . . . 0.4(5) ?
    C3A C4 C5 C51 . . . . -179.6(3) ?
    C4 C5 C6 C7 . . . . 0.1(5) ?
    C51 C5 C6 C7 . . . . -179.9(3) ?
    C5 C6 C7 C7A . . . . -0.3(5) ?
    C2 N1 C7A C7 . . . . 178.1(3) ?
    C11 N1 C7A C7 . . . . -2.8(5) ?
    C2 N1 C7A C3A . . . . -0.2(3) ?
    C11 N1 C7A C3A . . . . 178.9(3) ?
    C6 C7 C7A N1 . . . . -178.2(3) ?
    C6 C7 C7A C3A . . . . 0.0(5) ?
    C4 C3A C7A N1 . . . . 179.1(3) ?
    N3 C3A C7A N1 . . . . 0.3(3) ?
    C4 C3A C7A C7 . . . . 0.5(5) ?
    N3 C3A C7A C7 . . . . -178.3(3) ?
    N3 C2 C21 C22 . . . . 151.8(4) ?
    N1 C2 C21 C22 . . . . -30.0(5) ?
    N3 C2 C21 C26 . . . . -25.8(5) ?
    N1 C2 C21 C26 . . . . 152.4(4) ?
    C26 C21 C22 C23 . . . . -0.5(7) ?
    C2 C21 C22 C23 . . . . -178.1(4) ?
    C21 C22 C23 C24 . . . . 0(3) ?
    C22 C23 C24 O24 . . . . -173(5) ?
    C22 C23 C24 C25 . . . . 0(5) ?
    O24 C24 C25 C26 . . . . 173(5) ?
    C23 C24 C25 C26 . . . . 1(5) ?
    C24 C25 C26 C21 . . . . -1(3) ?
    C22 C21 C26 C25 . . . . 0.5(7) ?
    C2 C21 C26 C25 . . . . 178.3(4) ?
    C25 C24 O24 C27 . . . . 24(11) ?
    C23 C24 O24 C27 . . . . -163(6) ?
    C24 O24 C27 C28 . . . . 174(7) ?
    C32 C33 C34 O34 . . . . 173(5) ?
    C32 C33 C34 C35 . . . . -1(5) ?
    O34 C34 C35 C36 . . . . -173(5) ?
    C33 C34 C35 C36 . . . . 1(5) ?
    C35 C34 O34 C37 . . . . -21(11) ?
    C33 C34 O34 C37 . . . . 165(6) ?
    C34 O34 C37 C38 . . . . -176(7) ?
    C4 C5 C51 O51 . . . . -8.8(5) ?
    C6 C5 C51 O51 . . . . 171.1(4) ?
    C4 C5 C51 O52 . . . . 171.1(3) ?
    C6 C5 C51 O52 . . . . -8.9(5) ?
    O51 C51 O52 C52 . . . . 0.3(5) ?
    C5 C51 O52 C52 . . . . -179.6(3) ?
    C51 O52 C52 C53 . . . . 172.2(4) ?
loop_
    _geom_hbond_atom_site_label_D
    _geom_hbond_atom_site_label_H
    _geom_hbond_atom_site_label_A
    _geom_hbond_site_symmetry_A
    _geom_hbond_distance_DH
    _geom_hbond_distance_HA
    _geom_hbond_distance_DA
    _geom_hbond_angle_DHA
    _geom_hbond_publ_flag
    C23 H23 Cg1 1_565 0.93 2.77 3.412(9) 127 no
    C26 H26 Cg1 1_545 0.93 2.87 3.508(9) 127 no
    C35 H35 Cg2 7_576 0.93 2.87 3.555(9) 131 no
_shelx_space_group_comment
;
The symmetry employed for this shelxl refinement is uniquely defined
by the following loop, which should always be used as a source of
symmetry information in preference to the above space-group names.
They are only intended as comments.
;
_shelx_estimated_absorpt_T_min     0.969
_shelx_estimated_absorpt_T_max     0.984
_shelx_hkl_file
;
   0   0  -6 562.432 6.75094   0
   0   0  -7 1.59117 4.01960   0
   0   0  -8 1121.48 10.6539   0
   0   0   9 33.4107 5.58573   1
   0   0  -9 11.3808 5.35575   0
   0   0 -10 4740.53 22.0273   0
   0   0  10 4826.58 22.0243   1
   0   0 -11 84.0178 4.05147   4
   0   0  11 92.1129 6.51398   1
   0   0 -11 86.6899 6.63248   0
   0   0 -12 33.1670 5.32696   0
   0   0  12 44.6056 5.73454   1
   0   0 -12 40.3208 3.64968   4
   0   0 -13-1.97996 5.44430   0
   0   0 -13 1.09049 3.38057   4
   0   0  13 3.54328 4.92527   1
   0   0 -14 109.444 4.48395   4
   0   0  14 115.142 7.21550   1
   0   0 -14 107.796 6.70191   0
   0   0 -15 13.3998 3.69035   4
   0   0 -15 4.55027 5.36099   0
   0   0  15 9.87760 5.26433   1
   0   0 -16 1003.21 10.8040   4
   0   0  16 976.130 13.8439   1
   0   0 -16 1003.87 13.5494   0
   0   0 -17 52.1970 7.06618   0
   0   0 -17 60.9710 4.87230   4
   0   0  17 46.8416 7.12350   1
   0   0 -18 2185.13 20.3457   0
   0   0  18 2177.96 20.8274   1
   0   0 -18 2128.24 16.4160   4
   0   0 -18 2241.29 22.6432   6
   0   0 -19 73.3374 7.78970   0
   0   0  19 96.7599 8.80654   1
   0   0 -19 85.7871 5.47736   4
   0   0 -19 73.5705 8.79336   6
   0   0  20 121.599 8.32285   1
   0   0 -20 121.868 9.64494   6
   0   0 -20 116.089 8.38077   0
   0   0 -20 118.133 5.74530   4
   0   0  21 5.92448 7.65885   1
   0   0 -21 3.77599 4.14729   4
   0   0 -21-0.41908 7.88135   6
   0   0 -21 2.17702 6.01554   0
   0   0 -22 10.3032 4.38602   4
   0   0  22 6.23527 7.37127   1
   0   0 -22 11.8397 7.04162   0
   0   0 -22 1.83059 8.58062   6
   0   0 -23 2.03566 8.02367   6
   0   0 -23 3.79380 6.67255   0
   0   0  23-5.77980 7.20572   1
   0   0 -23 4.29730 4.38205   4
   0   0 -24 7.52164 8.73180   6
   0   0 -24 19.7939 4.85192   4
   0   0 -24 29.9968 6.39529   0
   0   0  24 20.4428 7.88254   1
   0   0 -25 8.18882 8.40006   6
   0   0 -25 9.83915 7.37700   0
   0   0 -25-0.66905 4.53665   4
   0   0  25 3.00954 6.58704   1
   0   0 -26 141.032 11.3348   6
   0   0 -26 152.176 7.04094   4
   0   0  26 151.074 10.2674   1
   0   0 -26 154.237 9.43237   0
   0   0  27 23.7499 7.94912   1
   0   0 -27 18.6075 8.93887   6
   0   0 -27 13.1027 6.44661   0
   0   0 -28 524.139 16.5637   6
   0   0  28 484.685 14.0756   1
   0   0 -28 494.861 13.8432   0
   0   0  29 12.7823 9.03981   1
   0   0 -29 17.7426 9.78655   6
   0   0 -29 44.8394 7.90200   0
   0   0  30 9.84006 7.99146   1
   0   0 -30 29.7315 7.11067   0
   0   0 -30 6.02815 10.4447   6
   0   0  31 1.60347 9.01105   1
   0   0 -31 5.19043 9.48374   6
   0   0  32 18.1316 10.0975   1
   0   0 -32 26.6220 11.4723   6
   0   0  33 3.49595 8.53868   1
   0   0 -33 8.94432 9.84999   6
   0   0 -34 283.907 16.4228   6
   0   0  34 239.594 13.9242   1
   0   0  35 12.9753 9.86611   1
   0   0 -35 7.45534 11.2941   6
   0   0 -36 14.9696 13.2992   6
   0   0  36 34.2903 9.64964   1
   0   0  37 2.97207 11.0382   1
   0   0 -37-1.12483 11.2213   6
   0   0  38 34.5849 10.4960   1
   0   0 -38 27.2183 14.6909   6
   0   0 -39 6.39140 12.6405   6
   0   0  39 21.4394 12.1626   1
   0   0 -40 464.613 21.4530   6
   0   0  40 395.002 17.3694   1
   0   0 -41 32.9452 12.5838   6
   0   0  41-1.66022 9.31006   1
   0   0  42 67.2639 12.4361   1
   0   0 -42 93.4707 14.9226   6
   0   0 -43 8.45808 13.0105   6
   0   0  43 1.82704 10.9680   1
   0   0 -44 50.9046 12.8308   6
   0   0 -45-5.85128 13.2844   6
   0   0 -46 35.2782 12.0464   6
   0   0 -47-1.20477 13.9145   6
   0   0 -48 36.0295 12.7827   6
   0   0 -49 6.64451 15.2017   6
   0   0 -50 55.9570 14.0488   6
   0   0 -51-6.22503 16.3479   6
   0   1   0 2.91742 5.87481   3
   0   1   1 1.70712 4.77942   3
   0   1  -1-1.58703 5.28369   3
   0   1   2-0.85489 6.07278   3
   0   1  -2 0.53869 5.52394   3
   0   1  -2-2.58918 4.17761   4
   0   1   3-2.09028 4.78141   3
   0   1  -3 0.04388 4.85177   3
   0   1  -3-1.62358 4.42976   4
   0   1   4-1.16479 4.60348   3
   0   1  -4 0.08704 4.29823   4
   0  -1   5-2.89951 6.41949   7
   0   1  -5 0.35111 3.64736   6
   0   1  -5-4.50763 5.98923   4
   0  -1   6-7.80690 7.33758   7
   0   1  -6 0.54052 4.90983   4
   0   1  -6-2.02463 4.01300   6
   0  -1   7-1.66121 6.25420   7
   0   1  -7-2.47892 4.52400   4
   0   1  -7 0.94994 3.99718   6
   0  -1   8-2.64412 6.98320   7
   0   1  -8-0.41558 4.79732   4
   0   1  -8-0.06578 4.01593   6
   0  -1   9 0.06658 6.63346   7
   0   1  -9-3.78419 4.83578   6
   0   1  -9 0.19591 5.22327   4
   0   1 -10 0.71081 6.06379   4
   0  -1  10 0.03480 6.93432   7
   0   1 -10-0.87368 4.73390   6
   0  -1  11-2.11672 6.45307   7
   0   1 -11-0.81289 5.49052   6
   0   1 -11 1.29080 5.31389   4
   0   1 -12 0.86541 5.55932   6
   0   1 -12-1.47236 6.29283   4
   0  -1  12 1.60103 6.36250   7
   0   1 -13-1.76832 5.57013   6
   0  -1  13 9.45911 6.38114   7
   0   1 -13-1.30219 5.11185   4
   0   1 -14 1.21746 5.81047   4
   0   1 -14 0.92918 5.69790   6
   0   1 -15-1.63131 6.10803   6
   0   1 -15-3.57082 6.32174   4
   0   1 -16 1.28025 6.92458   6
   0   1 -16-5.92047 6.42901   4
   0   1 -17 0.88516 7.29025   6
   0   1 -17-6.09372 6.76247   4
   0   1 -18-3.34735 7.69070   6
   0   1 -18-7.14815 7.15009   4
   0   1 -19-3.89279 7.25036   6
   0   1 -19-7.97164 7.07795   4
   0  -1  19 9.94743 7.07417   0
   0   1 -20-1.50467 6.59746   4
   0   1 -20-2.23152 6.99608   6
   0  -1 -20-1.25434 6.40267   6
   0  -1  20 0.55464 6.67197   0
   0  -1 -21-0.03025 6.49768   6
   0   1 -21 2.80229 6.07591   4
   0   1 -21-3.01337 7.94338   6
   0  -1  21 0.28741 6.08613   0
   0  -1  22-1.29968 5.75511   0
   0  -1 -22 5.49706 7.44681   6
   0   1 -22-2.98927 6.25403   4
   0   1 -22-2.71060 8.35361   6
   0   1 -23-0.71551 7.53727   6
   0  -1  23-0.10307 6.67143   0
   0  -1 -23-0.18564 6.60643   6
   0   1 -23-7.30070 6.79212   4
   0  -1 -24-7.71311 7.93688   6
   0  -1  24-0.56537 6.92805   0
   0   1 -24 1.71780 6.95758   4
   0   1 -24-0.53240 8.60529   6
   0   1 -25-4.94563 9.30147   6
   0   1 -25 0.97898 6.24304   4
   0  -1  25 2.11304 6.97110   0
   0  -1 -25-2.55024 7.22836   6
   0  -1  26-5.11854 4.92625   0
   0  -1 -26 0.17619 7.90339   6
   0   1 -26 0.93312 8.27888   6
   0   1 -26-4.21183 7.20117   4
   0   1 -27-3.87037 9.39033   6
   0   1 -27 6.33754 6.80376   4
   0  -1  27-0.21225 6.49649   0
   0  -1 -27 6.39905 8.45942   6
   0  -1  28-3.13432 4.80128   0
   0   1 -28-0.62853 6.72096   4
   0   1 -28-1.77984 9.52929   6
   0  -1 -28 6.25676 7.98259   6
   0  -1  29-3.40484 5.92829   0
   0  -1 -29 3.86156 9.26314   6
   0   1 -29-2.92304 7.19259   4
   0   1 -29-0.71624 9.51839   6
   0  -1  30-2.10481 5.08868   0
   0   1 -30-1.33810 7.37017   4
   0  -1 -30 0.11653 8.06239   6
   0   1 -30 12.6856 11.1851   6
   0   1 -31-0.88615 10.3135   6
   0  -1 -31 2.81032 9.64399   6
   0   1 -31 1.26496 7.28095   4
   0  -1 -32-4.59510 8.81859   6
   0   1 -32-14.6139 7.88847   4
   0   1 -32-3.40037 11.6042   6
   0  -1 -33-6.41568 11.2042   6
   0  -1  33 1.75889 8.40076   1
   0   1 -33 0.20366 11.9776   6
   0   1 -34-0.63320 11.8074   6
   0  -1  34 12.5479 9.23825   1
   0  -1 -34-1.75192 10.3957   6
   0  -1  35 10.2128 9.86141   1
   0   1 -35 4.56212 13.5431   6
   0  -1 -35-8.84774 11.1578   6
   0   1 -36-5.99200 11.5400   6
   0  -1 -36-4.63911 11.2760   6
   0   1 -37 16.4389 13.6018   6
   0  -1 -37-3.72369 11.0024   6
   0  -1 -38-5.56840 12.3581   6
   0   1 -38-5.66738 11.4798   6
   0   1 -39 6.00159 13.6116   6
   0  -1 -39-5.79142 10.0841   6
   0   1 -40-5.70966 12.6846   6
   0  -1 -40 2.97354 12.9219   6
   0  -1 -41 1.59957 10.4051   6
   0   1 -41-7.43486 12.6294   6
   0  -1 -42-0.11121 12.1699   6
   0   1 -42 2.22498 11.9235   6
   0   1 -43 1.55715 12.9038   6
   0  -1 -43-5.16074 10.9060   6
   0   1 -44 2.46138 12.4729   6
   0  -1 -44-9.00344 11.9235   6
   0  -1 -45-12.5843 12.2933   6
   0   1 -45-7.25955 12.9532   6
   0   1 -46-10.3019 13.3844   6
   0  -1 -46-7.43284 11.7703   6
   0  -1 -47-4.44602 13.9797   6
   0   1 -47-1.86922 12.5912   6
   0   1 -48-12.7617 15.3123   6
   0  -1 -48 4.33103 10.6207   6
   0  -1 -49 13.4566 15.4869   6
   0   1 -49-11.0993 13.6090   6
   0  -1 -50-11.2554 12.9390   6
   0   1 -50-5.10218 14.3765   6
   0  -1 -51-16.1388 13.3723   6
   0  -1 -52-11.1549 15.0958   6
   0   2   0 933.294 14.9022   3
   0  -2   0 901.859 8.96982   2
   0   2  -1 789.645 13.8323   3
   0  -2   1 839.574 8.06492   2
   0   2   1 776.197 14.1722   3
   0  -2   2 249.286 5.12738   2
   0   2   2 238.597 9.90385   3
   0   2  -2 227.272 9.18231   3
   0   2   3 358.374 10.6617   3
   0   2  -3 374.596 5.39507   6
   0   2  -3 407.377 11.2450   3
   0  -2   3 382.250 5.57477   2
   0   2  -4 50.0411 3.47296   6
   0   2   4 121.834 9.10918   3
   0   2  -4 58.1517 6.99445   3
   0   2  -5 1027.71 15.2643   3
   0   2  -5 1020.47 9.73943   6
   0   2   5 1030.09 16.4029   3
   0   2  -6 354.614 6.72860   6
   0   2   6 382.051 11.4479   3
   0   2  -7 125.039 5.26979   6
   0  -2   7 124.726 10.4657   7
   0   2  -7 141.574 9.20552   4
   0   2   7 135.797 9.37647   3
   0   2   8 55.0708 8.04630   3
   0  -2   8 58.4477 9.54409   7
   0   2  -8 54.1685 7.42544   4
   0   2  -8 60.6809 4.71604   6
   0   2  -9 910.780 11.7208   6
   0  -2   9 966.890 17.0419   7
   0   2  -9 914.967 16.7341   4
   0   2   9 954.473 17.2235   3
   0   2 -10 367.637 8.56658   6
   0  -2  10 362.636 12.9474   7
   0   2 -10 399.661 12.7255   4
   0   2  10 390.210 13.6871   3
   0   2  11 788.404 16.0537   3
   0  -2  11 817.909 16.2089   7
   0   2 -11 820.159 12.2255   6
   0   2 -11 797.441 15.9592   4
   0  -2  12 1.47091 8.69777   7
   0   2 -12 11.5087 8.65591   4
   0  -2 -12 10.9554 3.26445   6
   0   2 -12 1.02929 5.26470   6
   0   2 -13 5.62594 5.63465   6
   0  -2 -13 10.2298 3.71751   6
   0   2 -13 6.14167 7.35139   4
   0  -2  13-1.02912 9.18914   7
   0  -2 -14 818.883 10.9074   6
   0  -2  14 830.899 16.6323   7
   0   2 -14 799.087 13.5481   6
   0   2 -14 802.981 17.0939   4
   0  -2 -15 428.001 8.84445   6
   0   2 -15 429.804 11.1390   6
   0  -2  15 489.482 14.3557   7
   0   2 -15 447.025 14.0662   4
   0   2 -16 416.427 13.5798   4
   0  -2 -16 417.223 9.15620   6
   0   2 -16 429.480 11.3567   6
   0  -2  16 433.777 14.8144   7
   0  -2 -17 808.445 12.5769   6
   0   2 -17 821.886 17.5662   4
   0   2 -17 846.982 15.3331   6
   0  -2  17 903.827 18.2184   7
   0  -2 -18 1.42787 4.61902   6
   0   2 -18 6.54549 6.87157   6
   0   2 -18 11.7034 8.45234   4
   0  -2  18-1.42058 9.55888   7
   0  -2 -19 156.935 7.29138   6
   0   2 -19 153.147 8.89773   6
   0  -2  19 149.703 11.1150   7
   0   2 -19 163.842 11.0197   4
   0   2 -20 62.7637 9.74439   4
   0   2 -20 57.2406 7.47409   6
   0  -2  20 63.2451 9.96507   7
   0  -2 -20 67.0683 6.28026   6
   0   2 -21-0.94801 6.76555   6
   0  -2  21 16.9869 9.94086   7
   0  -2 -21 6.57896 5.55551   6
   0   2 -21 7.25569 9.07822   4
   0   2 -22 11.6362 8.74400   4
   0   2 -22 7.87060 7.20746   6
   0  -2 -22-1.86718 6.17308   6
   0  -2 -23 485.907 12.4807   6
   0   2 -23 522.293 16.1410   4
   0   2 -23 518.487 14.7416   6
   0  -2 -24 143.825 9.22572   6
   0   2 -24 148.555 11.6062   4
   0   2 -24 112.976 9.78375   6
   0   2 -25 18.7034 9.41186   4
   0  -2 -25 17.1932 7.10699   6
   0   2 -25 29.6363 8.32417   6
   0   2 -26 704.118 18.2704   4
   0   2 -26 730.055 18.2322   6
   0  -2 -26 732.779 16.3483   6
   0   2 -27 428.466 15.4201   4
   0  -2 -27 409.379 12.9730   6
   0   2 -27 410.313 15.5139   6
   0  -2 -28 5.12549 7.78233   6
   0   2 -28 9.20615 9.86178   6
   0   2 -28 21.3764 10.2176   4
   0  -2 -29 164.965 10.6662   6
   0   2 -29 188.397 13.4649   4
   0   2 -29 188.345 13.2453   6
   0   2 -30 283.589 14.1180   4
   0  -2 -30 276.328 12.6693   6
   0   2 -30 284.412 14.3666   6
   0   2 -31 67.0949 10.8553   4
   0   2 -31 60.6293 11.5632   6
   0  -2 -31 62.3505 9.12677   6
   0  -2 -32 194.234 12.0949   6
   0   2 -32 188.703 14.2540   4
   0   2 -32 201.739 14.8609   6
   0   2 -33 21.8411 10.1077   4
   0  -2 -33 9.28824 8.23813   6
   0   2 -33 28.8184 11.8746   6
   0   2 -34 262.534 15.1446   6
   0  -2 -34 244.314 13.9768   6
   0   2 -34 237.152 14.0517   4
   0   2 -35-1.83093 9.12379   4
   0  -2 -35-0.05439 9.07706   6
   0   2 -35 24.8863 12.1348   6
   0  -2 -36 243.072 14.2388   6
   0   2 -36 252.241 16.6440   6
   0   2 -36 234.523 13.8586   4
   0   2 -37 14.7271 11.2915   6
   0  -2 -38 11.8328 10.8257   6
   0   2 -38 14.5744 12.4560   6
   0   2 -39 10.7557 12.8782   6
   0   2 -40 27.0768 10.7641   6
   0   2 -41 11.2706 13.4954   6
   0   2 -42 3.89524 12.5724   6
   0   2 -43 18.2523 11.2623   6
   0   2 -44 12.8698 13.5209   6
   0   2 -45 33.3838 12.9975   6
   0   2 -46 7.79947 14.8782   6
   0   2 -47-12.3949 13.3930   6
   0   2 -48 12.5598 12.8027   6
   0   2 -49 4.61553 14.8724   6
   0   3   0-4.25558 8.70206   3
   0   3   1-4.40036 9.41040   3
   0   3  -1-4.23058 8.22261   3
   0   3   2-3.21753 9.52816   3
   0   3  -2-1.79504 8.11645   3
   0   3  -3 1.20881 8.82250   3
   0   3   3 0.19248 9.36262   3
   0   3  -4 4.33271 8.55382   3
   0   3   4-1.76771 8.95220   3
   0   3   5-0.12042 9.82194   3
   0   3  -5 0.31481 7.86265   3
   0   3   6 1.89600 10.5122   3
   0  -3   7-2.39456 11.7265   7
   0   3   7-2.59325 9.41905   3
   0   3   8 4.10559 10.4940   3
   0  -3   8-4.51915 10.9691   7
   0  -3   9-5.63978 10.4472   7
   0   3   9-0.37762 9.27155   3
   0   3  10-6.73557 10.7533   3
   0  -3  10-1.94393 10.4508   7
   0   3  11-2.22038 11.0285   3
   0  -3  11 1.46254 10.6885   7
   0  -3  12 5.89517 11.0696   7
   0   3  12-11.1302 9.99278   3
   0   3  13 1.64965 10.0058   3
   0  -3  13-1.49523 11.1166   7
   0  -3  14-0.55750 11.4451   7
   0   3  14 3.57928 10.5387   3
   0  -3  15 3.88566 11.0885   7
   0   3  15-3.62228 10.9661   3
   0  -3  16-2.15761 11.0891   7
   0   3  16 5.23773 11.0333   3
   0   3  17 1.14071 11.2097   3
   0  -3  17 4.73085 10.4488   7
   0  -3  18 4.92396 10.5170   7
   0   3  18 1.52012 11.2996   3
   0  -3  19 9.51130 11.0904   7
   0   3  19-2.67027 12.9571   3
   0  -3  20-5.02506 11.4335   7
   0   3  20 3.65352 12.4277   3
   0  -3  21-5.30863 12.1030   7
   0   3  21 6.29898 11.1656   3
   0  -3  22 2.23378 12.7101   7
   0   3  22 0.48415 13.3085   3
   0  -3  23 8.37647 13.1211   7
   0   3  23-2.21026 12.1246   3
   0   3  24-2.31837 14.3236   3
   0  -3  24 2.59580 13.0157   7
   0  -3  25 8.91024 11.6534   7
   0   3 -25-0.38923 6.33447   6
   0  -3  26 2.86837 10.5961   7
   0   3 -26 2.34211 6.67189   6
   0  -3  27 2.39939 10.9275   7
   0   3 -27-5.73151 7.47750   6
   0   3 -28-4.17917 8.05175   6
   0   3 -29 1.21560 7.91128   6
   0   3 -30-10.6299 8.87557   6
   0   3 -31-8.14124 9.02967   6
   0   3 -32 6.63387 8.18171   6
   0   3 -33 1.41402 8.76839   6
   0   3 -34-2.99674 8.01563   6
   0   3 -35 5.77022 7.95846   6
   0   3 -36 9.92155 8.81071   6
   0   3 -37 2.09652 9.05107   6
   0   3 -38 11.6251 10.1373   6
   0   3 -39-0.50313 10.3090   6
   0   3 -40 10.7145 8.84224   6
   0   3 -41 5.03596 7.86008   6
   0   3 -42 5.06934 11.3822   6
   0   3 -43 0.13204 10.7418   6
   0   3 -44-9.07578 8.33462   6
   0   3 -45-9.35304 10.6769   6
   0   3 -46-27.6517 12.9621   6
   0   4   0 10.8116 10.2917   3
   0   4   1 62.9007 12.9780   3
   0   4  -1 22.0475 11.8106   3
   0   4   2 40.6417 11.3412   3
   0   4  -2 67.3572 12.5770   3
   0   4  -3 287.765 14.4696   3
   0   4   3 309.453 16.5744   3
   0   4   4 74.4704 12.1649   3
   0   4  -4 102.374 11.6506   3
   0   4   5 207.716 15.9512   3
   0   4   6 357.320 17.1090   3
   0  -4   6 313.905 18.5185   7
   0   4   7 30.3812 12.3277   3
   0  -4   7 24.7904 14.2351   7
   0  -4   8 41.8304 15.0251   7
   0   4   8 50.8532 13.6105   3
   0   4   9 9.49122 13.5957   3
   0  -4   9-2.11380 12.4531   7
   0   4  10 92.5250 14.2537   3
   0  -4  10 78.6824 15.8004   7
   0  -4  11 293.345 18.1378   7
   0   4  11 265.147 16.5687   3
   0   4  12 57.0532 12.9984   3
   0  -4  12 56.1971 15.8579   7
   0   4  13 477.729 19.4338   3
   0  -4  13 449.662 20.2878   7
   0  -4  14 14.8019 14.3781   7
   0   4  14 8.64215 11.8718   3
   0  -4  15-0.09553 13.6085   7
   0   4  15 12.9479 12.3885   3
   0  -4  16 57.2893 15.2722   7
   0   4  16 60.5335 14.5579   3
   0  -4  17-8.37200 12.1327   7
   0   4  17-3.39012 13.6419   3
   0   4  18 15.2564 13.4866   3
   0  -4  18 32.9994 15.4093   7
   0   4  19 77.5316 12.9753   3
   0  -4  19 88.1155 14.7352   7
   0  -4  20-0.06689 15.1074   7
   0   4  20 6.95041 13.5447   3
   0   4  21 19.2506 14.5974   3
   0  -4  21 10.7286 13.0187   7
   0  -4  22 58.6013 16.3768   7
   0   4  22 47.5913 12.7175   3
   0   4  23 4.85166 14.2948   3
   0  -4  23 0.03477 13.9043   7
   0  -4  24 44.6675 15.5533   7
   0   4  24 39.3720 14.0362   3
   0   4  25 25.9799 15.5574   3
   0  -4  25-0.41525 15.1100   7
   0   4  26 24.3832 13.2942   3
   0  -4  26 40.3753 13.5093   7
   0   4  27-8.15660 14.9431   3
   0   4  28 47.1356 13.7642   3
   0   4  29-9.47815 15.4504   3
   0   4  30 5.76729 14.9610   3
   0   4  31 50.8520 12.9371   3
   0   4  32-3.24653 15.5231   3
   0   4  33 13.1305 15.9906   3
   0   4  34 10.8046 14.0985   3
   0   4  35 21.2422 13.1528   3
   0   4  36 12.5518 15.1704   3
   0   4  37-2.11244 15.9274   3
   0   5   0-29.4714 12.0140   3
   0   5  -1 7.65444 10.0628   3
   0   5   1-6.01039 11.7577   3
   0   5   2 16.6249 12.2392   3
   0   5   3 0.10681 13.2651   3
   0  -5   3-8.50953 16.2654   7
   0  -5   4-26.2441 14.2422   7
   0   5   4-15.6233 14.3851   3
   0   5   5 9.16299 12.8859   3
   0  -5   5-17.7095 13.6360   7
   0  -5   6 9.09418 14.4307   7
   0   5   6 22.5003 12.0272   3
   0   5   7-1.98083 11.8149   3
   0  -5   7-9.17146 15.5629   7
   0  -5   8-3.35734 16.8781   7
   0   5   8 15.3785 12.8452   3
   0  -5   9-0.68872 17.0437   7
   0   5   9 1.56969 12.8423   3
   0  -5  10-23.9772 15.4294   7
   0   5  10-19.3127 12.2606   3
   0  -5  11-18.6997 14.4199   7
   0   5  11-6.78538 14.0181   3
   0  -5  12 6.92967 13.3863   7
   0   5  12-0.16009 13.0441   3
   0  -5  13-11.8449 15.2139   7
   0   5  13 7.54593 11.8691   3
   0   5  14-7.86019 13.8726   3
   0  -5  14-27.2096 17.3433   7
   0   5  15 10.3602 15.3057   3
   0  -5  15 6.64790 16.1954   7
   0  -5  16 11.7332 13.6540   7
   0   5  16 4.73250 15.8387   3
   0  -5  17 10.9026 16.8943   7
   0   5  17 5.69096 14.6427   3
   0  -5  18 83.9076 18.6276   7
   0   5  18-1.43966 12.9278   3
   0  -5  19 8.04378 13.4651   7
   0   5  19-9.84011 15.8075   3
   0  -5  20-9.09452 15.7836   7
   0   5  20-3.27432 16.7276   3
   0   5  21 2.41882 13.1062   3
   0  -5  21 43.9537 19.2998   7
   0   5  22 10.5686 17.8636   3
   0  -5  22 53.0182 16.3036   7
   0   5  23 5.87120 13.9775   3
   0  -5  23-5.65004 14.2083   7
   0   5  24 14.9236 17.4194   3
   0   5  25 7.48443 13.6316   3
   0   6   6 15.2846 12.0763   3
   1   0 -51 17.7907 14.0714   6
   1   0 -50 4.05292 15.9601   6
   1   0 -49 1.67478 13.3981   6
   1   0 -48 7.15982 14.1200   6
   1   0 -47-17.9962 12.3643   6
   1   0 -46-7.96943 13.2372   6
   1   0 -45-0.12733 12.9626   6
   1   0 -44 5.88755 11.6291   6
   1   0 -43 4.00232 13.6365   6
   1   0 -42-3.64854 11.2801   6
   1   0 -41-2.99990 12.6789   6
   1   0 -40 1.25509 11.9622   6
  -1   0  40-8.77661 11.4011   1
   1   0 -39 5.83255 14.5578   6
  -1   0  39-2.35614 10.8642   1
   1   0 -38-3.49229 12.1774   6
  -1   0  38-13.4808 10.1341   1
  -1   0  37-16.5338 11.0767   1
   1   0 -37-7.20625 12.9663   6
   1   0 -36-0.59979 12.4773   6
  -1   0  36-4.27620 8.79307   1
   1   0 -35 3.01725 12.3789   6
  -1   0  35 0.54788 10.4847   1
   1   0 -34 7.36002 11.7923   6
  -1   0  34-3.35256 8.57086   1
   1   0 -33 5.27268 9.83095   6
  -1   0  33 4.19846 9.77223   1
  -1   0  32 3.19468 8.30868   1
   1   0 -32-1.83718 11.3139   6
   1   0 -31-4.25880 10.1866   6
  -1   0  31-12.1722 8.67654   1
  -1   0  30-9.39866 7.47743   1
   1   0 -30-0.42194 9.27646   6
  -1   0  29-6.08171 8.34788   1
   1   0 -29-3.48256 10.2511   6
  -1   0  28 1.13036 7.45301   1
   1   0 -28-4.59243 9.24849   6
  -1   0  27-1.94798 7.74839   1
   1   0 -27 13.4384 6.92395   0
   1   0 -27-6.23252 9.03989   6
  -1   0  26 0.49467 6.95107   1
   1   0 -26-7.52299 9.47782   6
   1   0 -26 13.2165 7.95768   0
   1   0 -25-4.51736 8.24214   6
   1   0 -25 2.19417 5.52835   0
   1   0 -25-2.74054 3.80669   4
  -1   0  25 0.36329 6.05821   1
   1   0 -24-1.93691 4.10074   4
  -1   0  24-1.74761 6.56563   1
   1   0 -24-6.16570 7.76391   6
   1   0 -24-2.94889 7.89760   0
  -1   0  23-2.82612 7.22459   1
   1   0 -23 0.80344 6.56580   0
   1   0 -23-1.73067 4.01931   4
   1   0 -23 0.79309 8.74074   6
  -1   0  22-3.72917 6.66749   1
   1   0 -22-3.33949 8.68309   6
   1   0 -22-0.88797 4.03643   4
   1   0 -22 9.87377 7.73165   0
   1   0 -21-3.46177 7.86549   6
  -1   0  21-0.85211 6.87839   1
   1   0 -21 3.12487 4.01833   4
   1   0 -21 10.0844 7.34756   0
  -1   0  20 0.92766 6.93676   1
   1   0 -20 8.78935 7.97386   0
   1   0 -20 5.41075 4.13471   4
   1   0 -20 3.54000 6.91696   6
   1   0 -19 18.6589 3.99997   4
   1   0 -19-3.79438 7.66884   6
  -1   0  19 2.37410 5.91566   1
   1   0 -19 4.00677 7.00190   0
  -1   0  18-3.01675 6.21869   1
   1   0 -18-3.27579 7.42432   6
   1   0 -18 3.27492 6.93993   0
   1   0 -18 0.92071 3.64354   4
   1   0 -17 0.27425 6.00317   0
  -1   0  17-3.59123 6.05337   1
   1   0 -17 0.50016 7.27426   6
   1   0 -17 5.67376 3.53570   4
   1   0 -16 4.31190 3.30171   4
   1   0 -16 2.82812 6.64469   0
  -1   0  16 0.63938 5.63617   1
   1   0 -16 1.52510 6.80114   6
   1   0 -15 0.63717 3.35495   4
   1   0 -15 0.69025 5.02709   0
  -1   0  15-1.23567 4.87058   1
   1   0 -15 0.08961 6.53741   6
  -1   0  14 2.37418 4.57459   1
   1   0 -14-2.06980 6.05618   6
   1   0 -14 4.94724 6.41280   0
   1   0 -14 1.78206 3.07743   4
   1   0 -13 1.23810 2.94597   4
  -1   0  13-1.19379 4.44620   1
   1   0 -13 2.16205 4.63842   6
  -1   0  13-1.73746 6.26778   0
   1   0 -13 0.22269 6.04745   0
   1   0 -12-0.54716 5.86153   6
  -1   0  12-3.20735 5.87708   0
   1   0 -12 1.05182 5.02011   0
  -1   0  12 0.48090 4.24291   1
   1   0 -12 1.65659 2.81616   4
  -1   0  11 4.71184 4.84690   1
  -1   0  11-0.07801 5.77631   0
   1   0 -11 6.06106 6.07368   0
   1   0 -11 7.50965 5.44234   6
  -1   0  10 2.47325 6.02902   0
   1   0 -10 7.24614 6.20217   0
  -1   0  10 3.59690 4.66855   1
   1   0 -10 5.13782 5.64134   6
   1   0  -9 17.5586 6.02577   0
  -1   0   9 6.70714 4.46732   1
  -1   0   9 3.74473 6.19093   0
   1   0  -9 7.89357 5.66867   6
   1   0  -8 1.44190 5.72838   0
  -1   0   8 0.89731 4.09061   1
   1   0  -8 7.12560 5.15309   6
  -1   0   8-9.75813 5.83588   0
   1   0  -7 3.69158 4.48684   6
  -1   0   7 2.33844 4.41929   0
   1   0  -7 4.86795 5.10074   0
  -1   0   6 1.43653 4.78832   0
   1   0  -6 2.38273 3.94630   6
   1   0  -6 0.98062 3.91464   0
  -1   0   5-0.57442 3.69764   0
   1   0  -5-0.56692 3.89098   0
   1   0   6 9.91788 3.94538   5
   1   0   7 0.79229 3.89506   5
   1   0   8 5.13467 5.71434   5
  -1   0  -9-3.69387 4.58111   0
   1   0   9-4.69163 5.64303   5
  -1   0 -10 0.15353 4.33240   0
  -1   0 -11-2.50692 4.88734   0
  -1   0 -12 0.54856 3.70153   4
  -1   0 -12-2.60973 4.72446   0
  -1   0 -13-2.49807 4.76450   0
  -1   0 -13-1.20514 3.84067   4
  -1   0 -14-3.58855 4.88564   0
  -1   0 -14 0.34045 3.71977   4
  -1   0 -15-2.52740 5.16834   0
  -1   0 -15-1.89647 3.81477   4
  -1   0 -16-1.46163 5.23610   0
  -1   0 -16-0.71150 4.01030   4
  -1   0 -17-0.38933 5.44987   0
  -1   0 -17 0.29047 4.09182   4
   1   0  17 5.30516 6.21163   1
  -1   0 -18-1.59629 4.01415   4
  -1   0 -18-1.69554 5.54560   0
   1   0  18-0.12117 5.84643   1
   1   0  19 8.59087 7.54594   1
  -1   0 -19 1.12911 5.96357   0
  -1   0 -19 1.44648 4.20937   4
   1   0  20 17.9617 8.32364   1
  -1   0 -20 1.95319 5.90388   0
  -1   0 -20 7.17080 4.37860   4
   1   0  21 14.2992 7.85464   1
  -1   0 -21-1.34452 6.08462   0
  -1   0 -21-3.47561 4.22930   4
  -1   0 -22-0.27584 5.97559   0
   1   0  22 1.32521 6.69282   1
  -1   0 -22-2.02882 4.55569   4
   1   0  23-4.43371 7.60381   1
  -1   0 -23-2.12790 4.64859   4
  -1   0 -23-2.36218 5.98166   0
  -1   0 -24 1.28787 4.65423   4
   1   0  24 4.12579 8.26150   1
  -1   0 -24-8.27393 6.41286   0
   1   0  25 5.63378 8.39780   1
  -1   0 -25 4.53663 5.91556   0
  -1   0 -25-2.32403 4.57400   4
  -1   0 -26 2.47563 5.61512   0
  -1   0 -26 0.38288 4.76836   4
   1   0  26 5.60484 7.80661   1
  -1   0 -27 4.17800 6.68463   0
  -1   0 -27 4.10750 5.20086   4
   1   0  27-1.44201 8.80020   1
  -1   0 -28 0.85359 9.75259   6
  -1   0 -28 0.46925 4.92159   4
  -1   0 -28 0.23783 7.27375   0
   1   0  28 5.02129 9.08820   1
   1   0  29-4.16698 8.16063   1
  -1   0 -29-7.75336 10.0118   6
  -1   0 -29 4.96349 6.95164   0
   1   0  30 10.1440 8.94300   1
  -1   0 -30 6.45235 9.54959   6
  -1   0 -30-0.74493 4.66415   0
  -1   0 -31 15.7200 5.63841   0
   1   0  31-0.13175 9.30237   1
  -1   0 -31-0.40732 9.94821   6
   1   0  32 2.54453 8.58948   1
  -1   0 -32-0.84473 11.1150   6
   1   0  33-6.18977 9.30001   1
  -1   0 -33 5.17106 9.80501   6
   1   0  34-2.51339 10.5800   1
  -1   0 -34-2.66165 11.8586   6
  -1   0 -35-3.96833 11.9947   6
   1   0  35 2.78453 9.81804   1
   1   0  36 1.65456 9.95439   1
  -1   0 -36-10.6322 10.8848   6
  -1   0 -37-9.81358 12.8603   6
   1   0  37-2.20156 11.6587   1
  -1   0 -38-3.58825 12.9897   6
   1   0  38 9.13917 11.5165   1
  -1   0 -39-1.19882 12.8364   6
   1   0  39 1.90672 9.87813   1
  -1   0 -40-4.52432 13.9188   6
  -1   0 -41 1.43098 11.0480   6
   1   0  41 7.90873 11.2958   1
  -1   0 -42-6.96891 12.9282   6
   1   0  42-5.42528 9.33324   1
   1   0  43 1.12664 12.2535   1
  -1   0 -43-4.23864 12.5704   6
   1   0  44-14.2177 12.5171   1
  -1   0 -44-2.76709 12.2453   6
  -1   0 -45 2.38855 13.7956   6
   1   0  45-10.3313 9.27352   1
  -1   0 -46 12.9076 11.0544   6
  -1   0 -47 1.80811 14.6556   6
  -1   0 -48-11.1132 12.8074   6
  -1   0 -49-14.3924 13.6498   6
  -1   0 -50-5.17567 16.1878   6
  -1   0 -51 3.31013 12.4339   6
   1  -1 -52-2.34910 12.0783   6
   1  -1 -51 65.5525 14.6721   6
   1   1 -50 6.61499 15.0006   6
   1  -1 -50 27.2200 12.4989   6
   1   1 -49 29.1551 14.7294   6
   1  -1 -49 13.4981 14.9541   6
   1  -1 -48-19.4742 11.3899   6
   1   1 -48 23.6605 15.7698   6
   1  -1 -47 6.81559 13.0195   6
   1   1 -47 11.7942 11.6255   6
   1  -1 -46-3.93660 11.4824   6
   1   1 -46 5.67917 14.2087   6
   1  -1 -45-15.3036 12.3318   6
   1   1 -45 13.4023 11.3555   6
   1  -1 -44 10.1983 10.9894   6
   1   1 -44-8.63793 13.3289   6
   1   1 -43 8.40690 12.5097   6
   1  -1 -43 16.1440 12.6116   6
   1  -1 -42 17.2243 10.6391   6
   1   1 -42-1.96659 12.2587   6
   1   1 -41 123.678 15.4676   6
   1  -1 -41 128.403 15.0539   6
   1   1 -40 86.6994 13.5936   6
   1  -1 -40 93.4164 12.2497   6
   1   1 -39 51.7751 14.5944   6
   1  -1 -39 10.7181 11.5810   6
   1  -1 -38 5.51902 9.77017   6
   1   1 -38 13.1349 13.4641   6
   1   1 -37 127.212 13.4152   6
   1  -1 -37 125.804 14.1514   6
   1   1 -36 164.862 15.8152   6
   1  -1 -36 152.750 13.7760   6
   1   1 -35 171.038 15.2792   6
   1  -1 -35 171.039 14.6009   6
   1   1 -34 972.465 24.3294   6
   1  -1 -34 1022.97 23.6754   6
   1   1 -33 173.901 15.6465   6
   1  -1 -33 149.035 13.0013   6
   1   1 -32 130.136 13.5943   6
   1  -1 -32 130.657 12.7993   6
  -1  -1  32 146.054 10.1108   1
  -1  -1  31 404.250 12.9456   1
   1   1 -31 361.032 16.0304   6
   1   1 -31 385.964 13.0618   4
   1  -1 -31 356.719 14.4809   6
   1   1 -30 28.6550 7.33491   4
   1  -1 -30 26.5517 9.82740   6
  -1  -1  30 41.5762 7.76256   1
   1   1 -30 24.5367 10.9944   6
   1   1 -29 36.6224 7.12248   4
   1   1 -29 31.4232 10.8675   6
   1  -1 -29 29.9402 8.85778   6
   1   1 -28 32.8307 10.3456   6
   1  -1 -28 32.6558 8.10722   6
   1   1 -28 32.6798 7.27881   4
  -1  -1  28 22.7716 6.20162   0
  -1  -1  27 54.0351 7.79734   0
   1   1 -27 98.4527 8.02083   4
   1   1 -27 108.500 10.5948   6
   1  -1 -27 109.965 10.3133   6
   1  -1 -26-1.19812 7.62718   6
  -1  -1  26-0.29207 5.79885   0
   1   1 -26 7.55773 9.38472   6
   1   1 -26 0.06632 6.23042   4
   1  -1 -25 13.7254 7.68771   6
  -1  -1  25 12.8044 7.99960   0
   1   1 -25 22.8205 9.48080   6
   1   1 -25 12.9809 6.82072   4
   1  -1 -24 77.7562 9.31347   6
   1   1 -24 82.2998 7.85334   4
  -1  -1  24 59.2208 8.81013   0
   1   1 -24 71.1101 10.6034   6
   1   1 -23 1417.32 22.2222   6
   1   1 -23 1380.67 18.9408   4
  -1  -1  23 1393.37 19.7034   0
   1  -1 -23 1367.72 20.1268   6
   1   1 -22 112.977 7.89515   4
   1  -1 -22 138.195 8.75707   6
   1   1 -22 130.362 10.7097   6
  -1  -1  22 90.6742 8.55562   0
   1   1 -21 32.2442 8.67467   6
  -1  -1  21 45.9277 8.09155   0
   1  -1 -21 43.1051 7.50899   6
   1   1 -21 31.4204 6.39082   4
  -1  -1  20 32.8748 8.05787   0
   1   1 -20 19.9037 6.24835   4
   1   1 -20 27.5502 8.15726   6
   1  -1 -20 22.8679 7.03384   6
  -1  -1  19 203.772 9.83096   0
   1   1 -19 227.675 10.7468   6
   1  -1 -19 235.424 9.29478   6
   1   1 -19 224.012 9.13535   4
   1  -1 -18 237.547 8.89719   6
   1   1 -18 239.602 9.49871   4
   1   1 -18 264.284 11.2416   6
   1  -1 -17 2724.61 23.0326   6
   1   1 -17 2706.82 25.5370   6
   1   1 -17 2685.61 23.6191   4
   1   1 -16 179.412 8.35515   4
   1   1 -16 184.408 9.08849   6
   1  -1 -16 190.911 7.99477   6
   1   1 -15 3440.99 25.4575   4
   1   1 -15 3479.97 26.6262   6
   1  -1 -15 3498.61 23.9790   6
   1   1 -14 223.262 8.74682   4
   1   1 -14 237.258 9.12590   6
  -1  -1  14 222.491 8.09365   7
   1  -1 -14 230.794 7.51571   6
   1   1 -13 245.883 8.13652   4
  -1  -1  13 236.596 8.07355   7
   1   1 -13 254.862 8.67917   6
   1  -1 -13 248.818 7.16575   6
   1  -1 -12 117.522 5.76258   6
   1   1 -12 112.676 6.86689   4
   1   1 -12 115.092 6.26941   6
  -1  -1  12 125.338 7.05254   7
  -1  -1  11 29.9557 6.04670   7
   1   1 -11 41.0165 5.30880   6
   1  -1 -11 37.3409 4.37579   6
   1   1 -11 19.3991 6.12381   4
  -1  -1  10 2.63685 5.49025   7
   1   1 -10 3.44187 4.35880   6
   1   1 -10-3.04855 5.98576   4
   1  -1 -10-2.10131 3.91484   6
  -1  -1   9 111.846 6.55895   7
   1   1  -9 116.420 7.14897   4
   1   1  -9 117.544 6.14605   6
   1  -1  -9 110.803 4.79229   6
   1  -1  -8 576.654 7.34514   6
   1   1  -8 537.214 9.00427   6
   1   1  -8 562.033 10.3834   4
  -1  -1   8 578.421 10.2106   7
  -1  -1   7 5082.09 24.2791   7
   1  -1  -7 4902.10 18.1445   6
   1   1  -7 4995.76 22.3325   6
   1   1  -6 2923.72 16.4681   6
  -1  -1   6 2872.79 18.8864   7
  -1   1   6 2874.45 19.9283   3
  -1   1   5 4643.36 24.5536   3
   1   1  -5 4758.47 19.7389   6
   1   1  -4 12463.0 30.2883   3
  -1   1   4 12152.9 38.0222   3
   1   1  -4 12323.0 29.2825   6
  -1   1   3 481.673 7.23773   4
  -1   1   3 531.385 9.71890   3
   1   1  -3 252.727 7.55027   3
  -1   1   2 4372.80 22.1634   3
   1   1  -2 4508.68 19.0224   3
  -1   1   2 4515.18 19.5345   4
  -1   1   1 1480.28 13.2855   3
  -1   1   1 1619.36 12.6346   4
   1   1  -1 1585.32 11.8778   3
  -1   1   0 5258.87 23.8565   3
   1   1   0 5373.40 21.9587   3
  -1   1   0 5272.54 22.6465   4
   1   1   1 4219.16 20.2032   3
  -1   1  -1 4197.02 20.9269   4
  -1   1  -1 4081.07 21.0874   3
  -1   1  -2 8242.88 30.1805   4
  -1   1  -2 8227.12 29.4300   3
  -1   1  -3 11516.2 35.9479   4
   1  -1   3 11238.9 37.4704   7
  -1   1  -4 1222.39 13.1704   4
   1  -1   4 1247.07 13.8575   7
  -1   1  -5 1774.54 15.7386   4
   1  -1   5 1748.55 16.5272   7
   1   1   6 1966.98 12.2072   5
  -1   1  -6 1932.01 16.5013   4
   1  -1   6 1929.70 17.4347   7
  -1   1  -7 959.077 12.8887   4
   1   1   7 983.552 9.69692   5
   1  -1   7 998.789 13.6259   7
  -1   1  -8 446.571 9.99746   4
   1  -1   8 463.095 10.2614   7
   1   1   8 452.826 7.62615   5
   1  -1   9 49.2507 8.27439   7
   1   1   9 59.3412 5.14816   5
  -1   1  -9 43.0109 6.78959   4
  -1   1 -10-8.01835 4.58710   4
   1   1  10 0.98786 4.52597   5
   1  -1  10 3.72945 7.06761   7
   1   1  11 693.308 10.3055   5
   1  -1  11 693.175 12.1380   7
  -1   1 -11 713.463 12.3631   4
   1  -1  12 574.274 11.7724   7
  -1   1 -12 555.924 11.6130   4
  -1   1 -13 1887.92 19.3806   4
  -1   1 -14 603.205 12.4058   4
  -1   1 -15 197.106 9.02493   4
   1   1  16 1182.79 18.3827   1
  -1   1 -16 1180.64 16.4869   4
  -1   1 -17 1129.60 16.4748   4
   1   1  17 1152.20 18.6124   1
   1   1  18 528.285 14.2820   1
  -1   1 -18 545.440 12.8307   4
   1  -1  18 509.707 10.6242   0
   1  -1  19 3846.37 26.8233   0
   1   1  19 3955.70 32.9629   1
  -1   1 -19 3978.50 30.6019   4
  -1   1 -20 425.010 11.9780   4
   1   1  20 430.393 14.8469   1
   1  -1  20 383.675 10.2948   0
   1   1  21 19.9487 9.91971   1
  -1   1 -21 17.5296 8.70316   6
  -1   1 -21 13.9445 7.17949   4
   1  -1  21 6.34856 6.12738   0
  -1   1 -22 1335.67 20.7566   6
   1  -1  22 1365.83 17.3231   0
  -1   1 -22 1374.21 19.9423   4
   1   1  22 1380.67 21.9013   1
   1  -1  23 297.314 9.75050   0
  -1   1 -23 329.765 13.2008   6
  -1   1 -23 342.611 11.5320   4
   1   1  23 334.710 13.8217   1
   1   1  24 433.935 14.7796   1
   1  -1  24 431.170 11.3044   0
  -1   1 -24 431.537 14.0897   6
  -1   1 -24 441.380 12.8107   4
  -1   1 -25 70.0645 10.1376   6
   1  -1  25 43.2277 5.74502   0
   1   1  25 60.1313 10.6380   1
  -1   1 -25 65.1082 7.61908   4
  -1   1 -26 2.42054 8.73827   6
  -1   1 -26 10.5062 7.32530   4
   1   1  26-10.3267 10.1978   1
   1  -1  26-0.35240 5.44537   0
  -1   1 -27 8.55579 6.77212   4
   1   1  27 5.73039 10.5241   1
   1  -1  27 5.52175 5.57849   0
  -1   1 -27 23.6583 9.60982   6
   1   1  28 90.8994 11.6856   1
   1  -1  28 54.9027 6.53211   0
  -1   1 -28 102.583 9.14767   4
  -1   1 -28 91.7841 11.0102   6
  -1   1 -29 439.457 16.0715   6
  -1  -1 -29 489.072 15.8458   6
  -1   1 -29 473.938 13.9841   4
   1   1  29 467.527 16.1403   1
   1   1  30 254.444 13.8379   1
  -1  -1 -30 272.655 13.7785   6
  -1   1 -30 274.181 12.9023   4
  -1   1 -30 276.529 14.8586   6
  -1   1 -31 39.9150 8.65122   4
  -1  -1 -31 30.8360 9.44839   6
   1   1  31 20.5101 10.9068   1
  -1   1 -31 28.4806 10.4952   6
   1   1  32 120.942 14.2773   1
  -1   1 -32 108.866 10.2206   4
  -1  -1 -32 126.313 12.0766   6
  -1   1 -32 126.605 14.0401   6
   1   1  33 1407.47 26.3405   1
  -1   1 -33 1366.55 23.2678   4
  -1   1 -33 1424.79 27.4762   6
  -1  -1 -33 1476.19 26.8397   6
  -1  -1 -34 109.101 12.9333   6
  -1   1 -34 116.434 14.7593   6
   1  -1  35 358.293 15.5072   1
  -1   1 -35 306.914 16.7332   6
  -1  -1 -35 329.695 16.1894   6
  -1   1 -36 869.952 24.7489   6
  -1  -1 -36 841.081 22.9008   6
   1  -1  36 863.902 21.0584   1
   1  -1  37 149.902 13.7496   1
  -1   1 -37 147.308 14.3697   6
  -1  -1 -37 130.050 12.9316   6
  -1  -1 -38 207.520 15.0824   6
  -1   1 -38 219.839 16.9032   6
   1  -1  38 220.060 14.1002   1
  -1  -1 -39 406.572 19.0091   6
  -1   1 -39 421.026 19.3073   6
  -1   1 -40 32.1344 14.0968   6
  -1  -1 -40 36.8975 11.7379   6
  -1  -1 -41 1.72664 11.1922   6
  -1   1 -41 2.07194 12.3650   6
  -1   1 -42-4.86321 12.4896   6
  -1  -1 -42-0.54496 11.7798   6
  -1  -1 -43-1.35685 10.0634   6
  -1   1 -43 2.83512 13.2797   6
  -1  -1 -44-1.52400 12.1775   6
  -1   1 -44 1.66888 11.5846   6
  -1   1 -45-5.20070 13.9136   6
  -1  -1 -45-8.85226 12.4518   6
  -1   1 -46-5.99540 10.6390   6
  -1  -1 -46 8.38730 10.3589   6
  -1  -1 -47 29.7259 15.2052   6
  -1   1 -47-4.45383 15.1671   6
  -1   1 -48-0.71568 12.0918   6
  -1  -1 -48 21.3797 13.7992   6
  -1  -1 -49-22.2926 13.2709   6
  -1   1 -49 8.62621 14.6584   6
  -1  -1 -50-3.56100 15.1175   6
  -1   1 -50 28.6325 13.7873   6
  -1  -1 -51 26.6583 12.7255   6
  -1  -1 -52 4.81569 15.3251   6
   1   2 -49 1.33302 11.4449   6
   1   2 -48 21.9168 15.2972   6
   1   2 -47 9.60929 15.0471   6
   1   2 -46-20.9063 12.1551   6
   1   2 -45-11.8404 14.1005   6
   1   2 -44 11.3960 12.6958   6
   1   2 -43 0.17129 11.1255   6
   1   2 -42-0.87149 12.4699   6
   1   2 -41-0.80597 13.0301   6
   1   2 -40-6.86699 10.2125   6
   1   2 -37 4.55103 11.0645   6
   1  -2 -37-0.23403 8.85921   6
   1   2 -36 7.63514 10.4708   6
   1  -2 -36 0.93151 10.1850   6
   1  -2 -35-10.1050 10.3070   6
   1   2 -35 8.16231 11.7343   6
   1   2 -34 1.42354 12.2551   6
   1  -2 -34-6.60209 8.15392   6
   1  -2 -33-9.66866 9.31438   6
   1   2 -33 4.78952 11.4330   6
   1   2 -32-4.46846 10.3831   6
   1  -2 -32-1.88394 7.46321   6
   1  -2 -31-6.07723 7.76159   6
   1   2 -31-5.63347 10.1099   6
   1   2 -30-1.96119 10.1854   6
   1  -2 -30-7.86137 8.63151   6
   1  -2 -29-7.66005 8.12418   6
   1   2 -29-5.97063 9.87061   6
   1   2 -28-1.78519 8.72280   4
   1  -2 -28-3.83845 6.97876   6
   1   2 -28-8.32566 9.57046   6
   1   2 -27-5.55142 9.56339   6
   1   2 -27 5.28098 9.34320   4
   1  -2 -27-8.39153 7.76443   6
   1   2 -26 8.39640 9.69130   4
   1  -2 -26-1.55373 7.91546   6
   1   2 -26-6.17765 9.27942   6
   1  -2 -25-0.14086 6.27588   6
   1   2 -25-1.61628 9.58300   4
   1   2 -25 3.83276 8.61894   6
   1  -2 -24 4.21450 6.47007   6
   1   2 -24-0.91473 9.35053   4
   1   2 -24-5.40305 8.25338   6
   1  -2 -23-5.73737 6.10977   6
   1   2 -23 0.58691 7.67406   6
   1   2 -23 2.43298 9.28244   4
   1   2 -22-0.86869 7.17318   6
   1   2 -22 2.43968 9.08957   4
   1  -2 -22-0.82398 5.90400   6
  -1  -2  22 7.29453 8.67154   7
   1   2 -21 1.61536 9.00504   4
   1   2 -21-7.06032 7.77463   6
  -1  -2  21 0.37521 8.54169   7
   1  -2 -21-1.35558 5.65666   6
   1   2 -20 8.74140 7.42116   6
   1  -2 -20-2.34810 5.44762   6
  -1  -2  20 5.17350 8.84339   7
   1   2 -20 2.44685 8.72766   4
   1  -2 -19-3.00500 5.11347   6
   1   2 -19 0.76646 6.49474   6
  -1  -2  19 1.64795 8.49457   7
   1   2 -19 0.08091 7.61768   4
   1   2 -18 3.09435 7.07236   6
   1  -2 -18 2.00225 4.46761   6
  -1  -2  18 3.48378 8.93256   7
   1   2 -17 3.60021 6.21289   6
  -1  -2  17-3.39641 8.25696   7
   1  -2 -17-0.07514 4.72752   6
   1  -2 -16 3.07859 4.17780   6
   1   2 -16-4.26025 6.27472   6
  -1  -2  16 5.08251 7.82914   7
   1  -2 -15-0.47643 3.91276   6
   1   2 -15-4.76532 6.38655   6
  -1  -2  15-0.88254 8.21970   7
   1   2 -14-1.17953 5.96563   6
   1  -2 -14-3.28759 3.66477   6
  -1   2  14-3.26395 10.0100   3
  -1  -2  14-3.72839 7.89500   7
  -1  -2  13 1.24674 7.89767   7
   1   2 -13 1.99258 5.71011   6
  -1   2  13-11.3368 9.77109   3
   1  -2 -13-2.00748 3.43955   6
   1   2 -12-4.08631 5.14956   6
  -1   2  12 0.83952 8.41253   3
   1  -2 -12-1.52482 3.30293   6
  -1  -2  12-4.77409 8.28618   7
  -1   2  11-9.96562 10.4383   3
   1  -2 -11-0.57796 2.99856   6
   1   2 -11-1.91699 5.45085   6
  -1  -2  11-10.3407 9.13583   7
  -1   2  10-1.05802 8.02076   3
   1   2 -10-5.42361 5.01430   6
   1  -2 -10-2.71318 2.70870   6
  -1  -2  10-7.48784 8.27287   7
   1  -2  -9-2.52993 2.31795   6
   1   2  -9-3.30817 4.71813   6
  -1   2   9 2.08636 9.06829   3
  -1  -2   9-4.51910 7.80414   7
  -1   2   8-6.99440 9.38534   3
  -1  -2   8-6.90760 7.64889   7
   1   2  -8-1.00582 4.30177   6
  -1   2   7 2.41130 8.62679   3
   1   2  -7-3.50598 4.02568   6
   1   2  -6 1.28751 6.38831   3
   1   2  -6-0.84275 3.92463   6
  -1   2   6-2.26167 8.13804   3
   1   2  -5-0.17739 6.30216   3
   1   2  -5-2.47732 3.53565   6
  -1   2   5-2.64993 7.10403   3
   1   2  -4 0.07849 3.46409   6
   1   2  -4-0.27602 6.29865   3
  -1   2   4 2.47751 7.99526   3
   1   2  -3 0.65150 2.90819   6
  -1   2   3-7.68604 8.03581   3
   1   2  -3-3.99194 6.68248   3
   1   2  -2-4.63039 6.40250   3
  -1   2   2 1.18391 8.06940   3
   1   2  -2 0.74242 2.66575   6
   1  -2  -1-1.89395 3.28178   2
  -1   2   1 0.76718 6.74238   3
   1   2  -1-0.95543 6.89249   3
   1   2   0-4.70634 6.17697   3
   1  -2   0 2.13961 3.59160   2
  -1   2   0-3.76551 6.31708   3
  -1   2  -1 5.33502 6.72884   4
   1  -2   1 1.31206 3.43807   2
   1   2   1-3.85508 6.09207   3
  -1   2  -1-1.44714 6.44158   3
   1  -2   2-0.89070 3.40420   2
  -1   2  -2-0.97279 6.42692   4
   1   2   2 1.39889 6.12433   3
  -1   2  -2-2.30141 6.59524   3
  -1   2  -3 0.36445 7.26224   3
  -1   2  -3 2.79164 5.82776   4
   1   2   3 0.13436 7.48001   3
   1  -2   3 0.79002 3.46050   2
  -1   2  -4-1.51484 5.66287   4
   1   2   4 1.48036 7.21805   3
   1  -2   4-1.99105 3.28443   2
  -1   2  -4-2.34184 2.49606   6
  -1   2  -4 0.09685 7.75803   3
  -1   2  -5-0.19067 2.80249   6
  -1   2  -5-2.70522 5.98486   4
   1  -2   5-3.81709 8.49006   7
   1   2   5-2.20269 8.21216   3
   1   2   6 0.01184 2.53383   5
   1  -2   6-4.31760 9.22768   7
  -1   2  -6-2.74514 3.19681   6
   1   2   6-3.41018 7.38678   3
  -1   2  -6 1.53971 7.25348   4
  -1   2  -7 5.72513 7.83580   4
   1   2   7-1.32533 8.07440   3
   1  -2   7-7.27375 8.50879   7
   1   2   7-1.04388 2.69761   5
  -1   2  -7-1.45862 3.48638   6
   1  -2   8-3.30293 9.47766   7
   1   2   8 1.86585 2.93830   5
  -1   2  -8 1.69632 3.74435   6
   1   2   8-6.39037 8.48885   3
  -1   2  -8-1.17809 7.32664   4
  -1   2  -9 3.45564 7.59078   4
   1   2   9 0.94057 3.47524   5
   1  -2   9-1.07651 8.78887   7
  -1   2  -9-3.48121 3.75466   6
  -1   2 -10 3.37860 8.11164   4
  -1   2 -10-2.99738 4.42485   6
   1  -2  10-2.53418 8.81868   7
   1  -2  11-4.88443 9.11258   7
  -1   2 -11-2.40232 4.69113   6
  -1   2 -11 2.35171 7.96137   4
  -1   2 -12-0.06715 7.80708   4
  -1   2 -12-2.52207 4.92240   6
   1  -2  12 7.91050 11.7641   7
   1  -2  13 1.36870 9.56613   7
  -1   2 -13-0.57201 5.53000   6
  -1   2 -13-2.56665 8.37039   4
  -1   2 -14 0.00000 8.34461   4
   1  -2  14 13.4707 9.68796   7
  -1   2 -14-4.83985 5.74293   6
   1  -2  15-0.79555 9.92021   7
  -1   2 -15-2.10521 7.68749   4
  -1   2 -15-3.19164 5.59419   6
  -1   2 -16 0.63051 5.91015   6
   1  -2  16 5.33956 10.2222   7
  -1   2 -16-4.00473 7.61387   4
  -1   2 -17-6.29375 8.58975   4
   1  -2  17-0.95497 9.96761   7
  -1   2 -17-1.14960 6.33001   6
   1  -2  18 8.99344 10.4425   7
  -1   2 -18-4.55995 6.13451   6
  -1   2 -18-0.47567 8.43434   4
  -1   2 -19-2.34252 6.86304   6
  -1   2 -19-3.78362 9.05293   4
   1  -2  19 5.99291 9.98583   7
  -1   2 -20 5.87874 7.15167   6
   1  -2  20 1.03253 9.61788   7
  -1   2 -20-4.34171 8.86901   4
   1  -2  21 5.48013 9.70622   7
  -1   2 -21-1.60606 8.57877   4
  -1   2 -21 4.73949 7.54723   6
  -1   2 -22 2.83332 8.51784   4
  -1   2 -22 4.60624 7.37757   6
  -1   2 -23-3.51344 8.30007   4
  -1   2 -23 1.27637 7.13779   6
  -1   2 -24-1.33531 8.17667   6
  -1   2 -24-0.04618 8.49432   4
  -1   2 -25 2.72467 8.98900   6
  -1  -2 -25-2.68086 7.04915   6
  -1   2 -25-1.91679 9.55658   4
  -1   2 -26-4.36670 9.50553   4
  -1   2 -26-7.16597 9.01131   6
  -1  -2 -26-3.05811 6.70386   6
  -1  -2 -27-2.80754 7.37720   6
  -1   2 -27 5.36859 8.76444   6
  -1   2 -27-3.18822 9.78729   4
  -1   2 -28-9.14138 9.79551   6
  -1   2 -28 2.55654 8.78449   4
  -1  -2 -28-5.57008 7.43493   6
  -1   2 -29-8.68476 10.1832   6
  -1   2 -29-0.05183 10.2386   4
  -1  -2 -29-1.84868 7.55142   6
  -1  -2 -30-3.97901 7.72091   6
  -1   2 -30-7.97050 9.58610   6
  -1   2 -30-2.34233 10.1392   4
  -1  -2 -31 2.26388 8.78711   6
  -1   2 -31 3.24141 9.23633   4
  -1   2 -31-9.08893 11.2075   6
  -1   2 -32-1.26072 11.4589   6
  -1  -2 -32 5.32647 8.28265   6
  -1   2 -32 6.35361 10.7167   4
  -1  -2 -33-6.52240 9.50437   6
  -1   2 -33 2.37171 8.48805   4
  -1   2 -33-7.29420 10.1792   6
  -1  -2 -34-8.45030 9.67456   6
  -1   2 -34-6.71963 10.6292   4
  -1   2 -34-2.04648 12.2265   6
  -1  -2 -35-9.24141 9.10470   6
  -1   2 -35 5.37189 10.1814   4
  -1   2 -35-1.71311 10.8888   6
  -1   2 -36-4.53334 11.6429   6
  -1   2 -36-0.39641 9.64019   4
  -1  -2 -36 2.02918 9.89498   6
  -1   2 -37 14.3495 6.62142   4
  -1   2 -37-4.23650 12.1367   6
  -1   2 -38-7.67089 10.4738   6
  -1  -2 -38-5.06334 8.82858   6
  -1   2 -39 3.10205 12.4494   6
  -1  -2 -39 5.73135 10.5439   6
  -1   2 -40 3.50985 10.1179   6
  -1  -2 -40 1.65993 10.5716   6
  -1   2 -41 6.80587 13.1646   6
  -1   2 -42-1.15472 11.5900   6
  -1   2 -43-1.53069 13.0247   6
  -1   2 -44 6.09199 12.4643   6
  -1   2 -45-1.45525 12.7159   6
  -1   2 -46-4.87608 15.1544   6
  -1   2 -47-7.67358 12.0297   6
  -1   2 -48-10.4399 16.0017   6
  -1   2 -49 8.94835 11.7483   6
   1   3 -46 15.1817 9.46427   6
   1   3 -45 9.22194 10.0930   6
   1   3 -44 24.9403 12.1588   6
   1   3 -43 7.39411 10.9081   6
   1   3 -42 64.4648 12.8635   6
   1   3 -41 3.51416 7.78282   6
   1   3 -40 3.32225 9.74297   6
   1   3 -39-5.21598 10.4513   6
   1   3 -38 39.3790 11.2371   6
   1   3 -37 12.6082 10.0509   6
   1   3 -36 0.77481 9.21993   6
   1   3 -35-5.17089 9.77160   6
   1   3 -34 0.88674 8.25360   6
   1   3 -33 1.36253 7.88252   6
   1   3 -32 5.16344 7.69287   6
  -1   3  31 14.8489 12.5309   3
   1   3 -31 21.3147 8.77964   6
   1   3 -30-4.19568 8.10697   6
  -1   3  30-1.34681 14.3815   3
  -1   3  29-0.65913 13.2073   3
   1   3 -29 0.16367 8.68330   6
  -1   3  28 26.4410 13.2139   3
   1   3 -28 15.0544 8.26923   6
  -1   3  27-1.29672 14.1455   3
   1   3 -27-1.90279 7.22891   6
  -1   3  26 101.936 13.6716   3
   1   3 -26 52.7972 8.05954   6
  -1  -3  26 67.2081 11.1090   7
  -1  -3  25 66.5204 11.3596   7
   1   3 -25 69.9249 8.77380   6
  -1   3  25 96.4392 15.9072   3
  -1   3  24 313.488 16.9056   3
  -1  -3  24 258.202 14.0249   7
   1   3 -24 228.742 11.6239   6
   1   3 -23 201.789 10.3321   6
  -1   3  23 319.783 18.2397   3
  -1  -3  23 294.036 15.4188   7
  -1  -3  22 38.1248 12.1664   7
   1   3 -22 24.5140 7.03006   6
  -1   3  22 37.7048 12.5517   3
  -1   3  21 76.6882 13.9319   3
  -1  -3  21 82.5011 12.4065   7
  -1   3  20 9.41907 11.5965   3
  -1  -3  20 15.9813 11.0299   7
  -1  -3  19 17.2972 10.7653   7
  -1   3  19 14.9782 12.1110   3
  -1   3  18 6.76736 11.5591   3
  -1  -3  18 23.6082 11.2359   7
  -1  -3  17 271.599 14.2009   7
  -1   3  17 283.454 15.7950   3
  -1  -3  16 164.452 13.0915   7
  -1   3  16 109.349 12.4727   3
  -1  -3  15 250.926 13.8456   7
  -1   3  15 224.970 14.8801   3
  -1   3  14 33.7324 11.1718   3
  -1  -3  14 38.9577 10.9091   7
  -1  -3  13-2.43329 10.5388   7
  -1   3  13 5.67846 10.3348   3
  -1  -3  12 2.04730 10.5989   7
  -1   3  12 6.70675 9.54202   3
  -1  -3  11 218.668 13.6495   7
  -1   3  11 222.160 13.8756   3
  -1   3  10 169.241 13.1572   3
  -1  -3  10 140.576 12.3922   7
  -1  -3   9 284.973 14.4138   7
  -1   3   9 273.963 13.6302   3
  -1   3   8 502.854 16.8159   3
  -1   3   7 37.7594 10.4636   3
   1   3  -6 97.9586 9.62903   3
  -1   3   6 100.640 12.4096   3
   1   3  -5 663.496 15.0715   3
  -1   3   5 690.257 17.9385   3
   1   3  -4 418.538 13.5404   3
  -1   3   4 415.567 14.5492   3
   1   3  -3 328.773 12.2417   3
  -1   3   3 288.740 13.7355   3
   1   3  -2 68.0958 9.70775   3
  -1   3   2 62.3392 10.9607   3
   1   3  -1 120.535 9.81320   3
  -1   3   1 129.015 11.8954   3
   1   3   0 17.4225 8.27882   3
  -1   3   0 22.4651 10.2375   3
  -1   3  -1 20.5892 10.1573   3
   1   3   1 21.4658 8.77941   3
  -1   3  -2 7.76741 9.08369   3
   1   3   2 26.2605 9.22252   3
  -1   3  -3 218.392 11.6421   3
   1   3   3 232.372 12.1863   3
   1   3   4 266.732 12.4353   3
  -1   3  -4 269.676 12.0074   3
   1   3   5 268.150 12.7875   3
   1   3   6 107.177 11.4852   3
   1  -3   6 73.6109 12.6515   7
   1  -3   7 231.295 15.1870   7
   1   3   7 228.161 12.3383   3
   1  -3   8 305.072 14.9663   7
   1   3   8 342.953 14.8123   3
   1   3   9 319.804 13.9647   3
   1  -3   9 328.130 15.3101   7
   1   3  10 521.917 17.2237   3
   1  -3  10 523.107 18.2704   7
   1   3  11 146.372 13.2738   3
   1  -3  11 146.823 14.2074   7
   1   3  12 30.0694 10.7630   3
   1  -3  12 18.8652 11.6578   7
  -1   3 -12 34.7980 10.3449   4
   1   3  13 15.4655 10.5063   3
  -1   3 -13 4.72455 10.5598   4
   1  -3  13 8.84294 10.7441   7
   1  -3  14 67.2310 11.7885   7
  -1   3 -14 57.5224 10.9397   4
   1   3  14 65.8356 11.3204   3
  -1   3 -15 18.8698 10.7012   4
   1   3  15 8.87715 10.4541   3
   1  -3  15 13.8636 11.6210   7
   1  -3  16 165.102 14.2983   7
   1   3  16 143.562 13.0639   3
  -1   3 -16 144.902 12.9713   4
  -1   3 -17 42.5912 11.7247   4
   1   3  17 43.3492 12.0799   3
   1  -3  17 38.8717 12.3011   7
  -1   3 -18 0.29876 10.4164   4
   1  -3  18 9.89278 11.1304   7
   1   3  18 8.60301 12.3346   3
  -1   3 -19 9.42750 10.6891   4
   1   3  19 5.26369 12.2879   3
   1  -3  19 8.37796 12.0761   7
   1  -3  20 60.8434 13.7828   7
  -1   3 -20 59.1921 11.2558   4
  -1   3 -21 3.95927 10.0175   4
   1  -3  21 3.76055 13.5974   7
   1  -3  22 86.5796 13.7624   7
  -1   3 -22 61.0716 11.6950   4
  -1   3 -23 5.08999 9.64490   4
   1  -3  23 18.1479 12.3713   7
  -1   3 -24 19.2463 10.7472   4
   1  -3  24 12.4209 13.4672   7
   1  -3  25 244.488 17.0403   7
  -1   3 -25 233.426 14.7121   4
   1  -3  26 44.9002 12.9313   7
  -1   3 -26 24.6008 11.6313   4
  -1   3 -27-2.87467 7.72669   6
  -1   3 -27-5.29622 11.6972   4
  -1   3 -28 29.0093 8.34246   6
  -1   3 -28 40.2704 13.2280   4
  -1   3 -29 53.6906 13.6601   4
  -1   3 -29 17.3442 8.05671   6
  -1   3 -30 57.8183 13.4302   4
  -1   3 -30 46.4913 8.83615   6
  -1   3 -31 27.0954 11.3525   4
  -1   3 -31 6.73207 7.61228   6
  -1   3 -32 14.0359 7.97283   6
  -1   3 -32 5.07517 10.5967   4
  -1   3 -33 13.0712 12.8777   4
  -1   3 -33 19.1585 9.48197   6
  -1   3 -34 95.8543 14.0765   4
  -1   3 -34 65.3160 10.4623   6
  -1   3 -35 20.7150 9.87401   6
  -1   3 -35 23.8136 10.8353   4
  -1   3 -36 26.9946 8.94063   6
  -1   3 -37 5.74474 8.77737   6
  -1   3 -38 17.8174 9.65999   6
  -1   3 -39 2.99266 9.69631   6
  -1   3 -40-4.61579 7.50886   6
  -1   3 -41 3.89426 9.12842   6
  -1   3 -42 54.3162 11.3299   6
  -1   3 -43 10.9911 8.95715   6
  -1   3 -44-0.95161 10.6612   6
  -1   3 -45 45.8363 11.2084   6
  -1   3 -46 45.1849 8.90355   6
  -1   4  37 6.21780 16.8998   3
  -1   4  36-0.42381 15.8224   3
  -1   4  35-6.34318 13.9189   3
  -1   4  34 6.00959 14.8118   3
  -1   4  33 1.11924 16.3670   3
  -1   4  32-17.6387 16.2339   3
  -1   4  31-10.8858 9.75674   3
  -1   4  30-8.53163 16.0970   3
  -1   4  29-8.08450 15.2254   3
  -1   4  28-12.8732 13.1576   3
  -1   4  27 5.60693 15.9069   3
  -1   4  26 20.0666 12.4302   3
  -1   4  25 6.71079 14.8190   3
  -1  -4  24-15.3460 13.4951   7
  -1   4  24-5.71103 11.7758   3
  -1   4  23-10.7701 15.5798   3
  -1  -4  23 8.21364 13.9542   7
  -1  -4  22 13.7527 13.8557   7
  -1   4  22-3.73090 12.7015   3
  -1   4  21 1.11833 13.8485   3
  -1  -4  21-3.82988 14.1215   7
  -1   4  20 2.47862 14.2585   3
  -1  -4  20 1.83078 12.4545   7
  -1  -4  19 1.53865 13.8064   7
  -1   4  19-2.82995 12.7987   3
  -1   4  18 0.84619 11.7049   3
  -1  -4  18 3.44001 13.9364   7
  -1   4  17 1.24607 14.4038   3
  -1  -4  17 9.72286 12.7261   7
  -1   4  16-0.16606 14.0997   3
  -1  -4  16 1.17747 14.0419   7
  -1  -4  15-7.51214 12.6735   7
  -1   4  15-1.78371 14.0317   3
  -1   4  14-0.32573 14.3610   3
  -1  -4  14-8.13720 13.9108   7
  -1  -4  13-11.2289 13.0484   7
  -1   4  13-9.15068 13.8664   3
  -1   4  12-18.8576 13.9181   3
  -1  -4  12-6.41607 14.3932   7
  -1   4  11-4.67063 13.7588   3
  -1  -4  11-12.8700 13.4885   7
  -1   4  10 7.71552 13.8449   3
  -1  -4  10-11.8900 14.3645   7
  -1  -4   9-1.59263 13.7224   7
  -1   4   9-19.1691 12.3427   3
  -1  -4   8-14.9787 14.7311   7
  -1   4   8-1.87148 12.5788   3
  -1   4   7-3.17630 11.0457   3
  -1   4   6-0.22803 12.4516   3
   1   4  -5 3.46574 8.25372   3
  -1   4   5-2.09709 12.3759   3
  -1   4   4 6.24019 10.9026   3
   1   4  -4-1.53594 9.73230   3
   1   4  -3 4.20193 10.7466   3
  -1   4   3-1.50820 12.6804   3
  -1   4   2-6.62614 10.4891   3
   1   4  -2 4.41648 10.9453   3
  -1   4   1 5.06521 12.8312   3
   1   4  -1-1.15261 10.1551   3
  -1   4   0-0.47803 10.2896   3
   1   4   0-3.24035 10.0689   3
  -1   4  -1 2.04141 11.7357   3
   1   4   1-4.72668 11.6818   3
  -1   4  -2 4.50392 11.1953   3
   1   4   2-9.98351 11.0090   3
   1   4   3 6.37283 11.5170   3
  -1   4  -3 1.08392 9.89480   3
   1  -4   4-11.4993 14.5631   7
   1   4   4-6.37854 11.4409   3
   1  -4   5-11.9999 14.3266   7
   1   4   5 7.86621 12.4400   3
   1  -4   6-5.00283 13.1669   7
   1   4   6 5.45207 10.8764   3
   1  -4   7-7.72636 14.9253   7
   1   4   7-2.48655 12.5061   3
   1  -4   8-2.70298 14.3856   7
   1   4   8-14.5955 13.0545   3
   1  -4   9-6.69081 13.2806   7
   1   4   9-4.50477 12.1201   3
   1   4  10 2.34036 11.0150   3
   1  -4  10-14.2729 14.6962   7
   1   4  11-0.03044 11.1361   3
   1  -4  11-1.31859 12.8108   7
   1  -4  12 2.68142 14.3880   7
   1   4  12 11.4855 11.7724   3
   1   4  13-6.31254 11.7051   3
   1  -4  13-5.82485 13.4303   7
   1   4  14 1.67564 11.4280   3
   1  -4  14-4.38028 13.9191   7
   1  -4  15 7.24095 14.3370   7
   1   4  15-3.82393 11.5918   3
   1  -4  16-0.16609 13.9363   7
   1   4  16-6.37521 12.3027   3
   1  -4  17 8.68271 14.5816   7
   1   4  17-0.62247 13.0977   3
   1  -4  18 8.14202 13.3263   7
   1   4  18-7.32358 13.9274   3
   1   4  19-1.48064 12.5980   3
   1  -4  19 4.41263 14.6138   7
   1  -4  20 13.1169 13.1818   7
   1   4  20-6.66736 13.0793   3
   1  -4  21 56.4053 15.9845   7
   1   4  21 5.03677 15.0345   3
   1   4  22-4.74994 12.4241   3
   1  -4  22-9.51974 13.3460   7
   1  -4  23 6.60365 15.5303   7
   1   4  23 3.20237 13.9107   3
   1   4  24 4.63594 13.1717   3
   1  -4  24-6.32385 13.3217   7
   1   4  25-5.87595 14.5744   3
   1  -4  25-14.1134 15.6002   7
   1   4  26 0.00000 12.4303   3
   1  -4  26 28.2516 13.0548   7
   1  -4  27-9.20140 15.4926   7
   1   4  27 14.2311 16.5228   3
   1  -4  28 4.69253 13.5654   7
   1   4  28 20.2764 12.4778   3
   1   4  29 13.0968 14.8350   3
   1   4  30 18.6689 15.6103   3
   1   4  31-3.28853 13.4662   3
   1   4  32 6.69252 14.1101   3
   1   4  33 14.6861 15.6259   3
   1   4  34 5.37314 15.0423   3
   1   4  35-4.96279 14.6235   3
   1   4  36-0.70150 12.3697   3
  -1   5  25-25.0039 17.2752   3
  -1   5  24 8.12187 13.9320   3
  -1   5  23 0.23477 17.0246   3
  -1   5  22 5.61445 15.1828   3
  -1  -5  21-1.63661 13.7708   7
  -1   5  21-0.45667 13.6437   3
  -1   5  20 40.4965 17.9339   3
  -1  -5  20 45.0924 15.2005   7
  -1   5  19 9.86165 13.2632   3
  -1  -5  19 33.2913 13.5199   7
  -1   5  18 15.2137 14.9790   3
  -1  -5  18-4.80197 15.6358   7
  -1   5  17-18.6411 16.6266   3
  -1  -5  17 17.9335 15.3120   7
  -1   5  16 5.38348 14.1205   3
  -1  -5  16 24.3761 17.7019   7
  -1   5  15 4.78949 12.0981   3
  -1  -5  15-9.81009 16.1280   7
  -1  -5  14 31.7583 13.5525   7
  -1   5  14 49.8639 14.1096   3
  -1  -5  13 12.7400 16.9054   7
  -1   5  13 12.9120 15.2715   3
  -1   5  12 46.3454 16.1522   3
  -1  -5  12 17.9328 17.2591   7
  -1  -5  11-9.74434 16.0977   7
  -1   5  11-6.16286 15.1470   3
  -1  -5  10 0.89757 13.8187   7
  -1   5  10 5.85988 15.7223   3
  -1  -5   9-3.03883 15.7307   7
  -1   5   9 40.1810 15.8116   3
  -1  -5   8 23.1974 16.8518   7
  -1   5   8 23.2506 16.1375   3
  -1   5   7 13.4168 15.9805   3
  -1  -5   7 31.3894 16.9836   7
  -1  -5   6 102.750 17.6802   7
  -1   5   6 118.592 16.5834   3
  -1  -5   5 8.89836 15.7882   7
  -1   5   5 31.1822 13.9120   3
  -1   5   4-0.25671 11.4932   3
  -1  -5   4-16.1117 14.2216   7
  -1   5   3 11.8796 12.4241   3
  -1   5   2 24.7134 14.1521   3
   1   5  -1 18.1283 10.3292   3
  -1   5   1 9.76560 13.7083   3
   1   5   0 13.1182 9.48219   3
  -1   5   0 31.9770 11.2724   3
   1  -5   1-11.9318 17.5446   7
   1   5   1 15.3754 10.6992   3
   1   5   2 7.74392 11.7075   3
   1  -5   2-2.01345 16.6130   7
   1  -5   3-13.4463 16.1244   7
   1   5   3 4.71646 10.3931   3
   1  -5   4-7.72815 16.7595   7
   1   5   4 5.32683 12.1547   3
   1  -5   5-8.74195 16.6889   7
   1   5   5 11.9948 14.1718   3
   1  -5   6-15.1882 13.7348   7
   1   5   6 21.4889 14.7477   3
   1  -5   7 32.2669 14.3659   7
   1   5   7 43.5567 14.8158   3
   1  -5   8 10.5429 14.7827   7
   1   5   8 5.60698 13.2282   3
   1   5   9 3.04657 13.1119   3
   1  -5   9-1.85580 16.6792   7
   1  -5  10 16.8382 17.9558   7
   1   5  10 25.0384 13.7466   3
   1  -5  11 22.9327 16.8999   7
   1   5  11 21.2724 13.3672   3
   1  -5  12 11.9479 15.9553   7
   1   5  12 7.03808 11.9731   3
   1  -5  13 28.6410 14.3445   7
   1   5  13 29.7020 15.5222   3
   1  -5  14 34.1697 14.3968   7
   1   5  14 27.1892 15.7136   3
   1  -5  15 13.0427 16.7019   7
   1   5  15 21.5420 15.4979   3
   1   5  16 42.7629 13.3027   3
   1  -5  16 37.8075 17.5144   7
   1   5  17 109.418 16.7538   3
   1  -5  17 11.3634 16.1179   7
   1   5  18 25.2937 12.9496   3
   1  -5  18 39.6467 13.0126   7
   1  -5  19 32.4757 19.0970   7
   1   5  19 24.6793 15.8210   3
   1  -5  20 44.5827 18.7862   7
   1   5  20 31.6749 14.1445   3
   1   5  21 18.9413 16.8361   3
   1  -5  21 50.0784 16.5054   7
   1   5  22-19.4642 14.5035   3
   1  -5  22-4.05439 15.9320   7
   1  -5  23 61.5721 18.9790   7
   1   5  23 16.7576 17.0256   3
   1   5  24 17.7352 16.4244   3
   1  -5  24 43.6196 18.4487   7
   1  -5  25-5.63549 11.5079   7
   1   5  25 0.90218 15.4692   3
   1   5  26 41.2398 15.8408   3
  -1   6   4 13.8560 9.53137   3
   2   0 -51 17.8345 11.9514   6
   2   0 -50 17.1101 15.8299   6
   2   0 -49 20.5177 11.9238   6
   2   0 -48 13.4281 14.4760   6
   2   0 -47 1.36277 11.8376   6
   2   0 -46 11.9910 13.4965   6
   2   0 -45 11.5816 13.7319   6
   2   0 -44 2.77646 11.5686   6
   2   0 -43 50.9259 14.8902   6
   2   0 -42 190.714 15.4427   6
   2   0 -41 37.3763 13.3984   6
   2   0 -40 30.7995 14.3021   6
   2   0 -39 128.045 15.0276   6
   2   0 -38 2660.51 39.9083   6
   2   0 -37 169.905 16.6872   6
  -2   0  37 113.240 12.2934   1
   2   0 -36 989.523 25.1002   6
  -2   0  36 949.264 20.8808   1
   2   0 -35 56.9465 14.4789   6
  -2   0  35 41.5630 9.89565   1
   2   0 -34 375.939 17.4396   6
  -2   0  34 374.140 14.3634   1
  -2   0  33 35.1142 10.3442   1
   2   0 -33 57.4689 11.5297   6
   2   0 -32 923.297 22.1645   6
  -2   0  32 820.776 17.7753   1
   2   0 -31 49.3915 11.9930   6
  -2   0  31 27.8142 8.86562   1
  -2   0  30 233.066 11.0896   1
   2   0 -30 267.483 14.2416   6
   2   0 -29 10.1447 9.57250   6
  -2   0  29-0.84515 7.49249   1
   2   0 -28 17.0032 9.27844   6
  -2   0  28 21.0554 8.00195   1
   2   0 -27 1.73651 9.43732   6
  -2   0  27 1.19127 6.67433   1
  -2   0  26 149.974 9.20993   1
   2   0 -26 170.362 9.22727   0
   2   0 -26 165.886 11.7263   6
  -2   0  25-6.44367 7.40852   1
   2   0 -25 16.9557 8.49472   0
   2   0 -25 12.1162 9.22205   6
   2   0 -24 149.201 11.3506   6
   2   0 -24 85.0347 4.64740   4
  -2   0  24 96.3829 8.37386   1
   2   0 -24 100.627 8.02755   0
   2   0 -23 161.966 11.2637   0
   2   0 -23 177.116 12.3371   6
   2   0 -23 125.976 6.17528   4
  -2   0  23 132.108 8.92182   1
   2   0 -22 5022.97 36.3485   0
  -2   0  22 5094.55 32.9565   1
   2   0 -22 5096.78 24.7223   4
   2   0 -22 5135.14 38.1408   6
   2   0 -21 176.748 11.3965   0
   2   0 -21 96.7308 5.55274   4
  -2   0  21 187.141 9.72915   1
   2   0 -20 3936.99 31.8678   6
   2   0 -20 3734.75 20.4289   4
  -2   0  20 3790.88 27.2944   1
   2   0 -20 3759.44 30.6790   0
   2   0 -19 155.455 9.56011   0
   2   0 -19 152.165 10.5679   6
  -2   0  19 138.129 8.61307   1
   2   0 -19 60.8641 5.09072   4
  -2   0  18 4475.60 27.5819   1
   2   0 -18 4502.02 31.7555   0
   2   0 -18 4387.95 31.4565   6
  -2   0  17 16.2808 5.85230   1
  -2   0  17 28.2305 7.39119   0
   2   0 -17 33.7316 8.25245   0
  -2   0  16 425.128 10.7540   0
  -2   0  16 488.992 9.85269   1
   2   0 -16 506.420 11.5778   6
   2   0 -16 463.729 11.0703   0
  -2   0  15 4.54810 5.19606   1
   2   0 -15 29.8460 7.78395   6
   2   0 -15 43.1037 7.82793   0
  -2   0  15 13.2598 5.47999   0
  -2   0  14 3330.87 24.4614   0
   2   0 -14 3434.68 25.0700   0
  -2   0  14 3430.85 20.9146   1
   2   0 -14 3303.42 24.1280   6
  -2   0  13-3.89096 4.32143   1
  -2   0  13 0.56229 4.96381   0
   2   0 -13-0.95954 5.57111   6
  -2   0  12 480.266 10.3018   0
   2   0 -12 488.239 11.2052   0
   2   0 -12 553.219 10.2486   6
  -2   0  12 545.050 8.52011   1
  -2   0  11-1.35052 6.03067   0
  -2   0  11-6.90168 4.31307   1
   2   0 -11 8.44192 6.97488   0
   2   0 -11 0.04259 5.31301   6
   2   0 -10 394.411 8.52748   6
   2   0 -10 421.777 10.0905   0
  -2   0  10 390.945 9.81836   0
   2   0  -9 5.16999 6.56533   0
  -2   0   9-0.69590 6.81559   0
   2   0  -9 3.75168 5.08598   6
   2   0  -8 129.428 7.33720   0
  -2   0   8 117.749 6.07786   0
   2   0  -8 129.349 6.18342   6
   2   0  -7-1.26093 5.02751   6
   2   0  -7 3.70374 6.14164   0
  -2   0   7 0.32084 5.93791   0
   2   0  -6 118.080 5.37571   6
   2   0  -6 130.645 6.56365   0
  -2   0   6 97.5825 5.86383   0
   2   0  -5 4.98621 4.23268   6
   2   0  -5 7.12247 5.10010   0
  -2   0   5 9.01937 4.44873   0
  -2   0   4 841.252 9.31369   0
   2   0  -4 626.885 7.73671   6
   2   0  -4 905.601 9.32825   0
  -2   0   3 10.4974 3.36824   0
  -2   0   2 8418.12 87.1639   0
   2   0   4 8450.70 25.1340   5
   2   0   5 0.46056 3.70196   5
   2   0   6 13.4333 5.70948   5
   2   0   7 0.18820 4.96532   5
   2   0   8 85.6625 7.04822   5
   2   0   9 0.77360 6.09997   5
   2   0  10 426.132 10.0575   5
   2   0  11 2.63288 5.55838   5
  -2   0 -12 6445.94 23.5399   0
   2   0  12 6407.82 31.3713   5
   2   0  13-0.80547 5.10520   5
  -2   0 -13 29.7707 4.77890   0
   2   0  14 522.675 11.8486   5
  -2   0 -14 502.249 8.36677   0
   2   0  15 5.19180 7.16635   5
  -2   0 -15-1.95451 5.02882   0
  -2   0 -16 2859.37 19.5594   0
  -2   0 -17 11.2762 5.00434   4
  -2   0 -17 51.4425 6.11341   0
  -2   0 -18 841.707 12.0542   0
  -2   0 -18 834.020 12.2204   4
  -2   0 -19 46.5877 6.22673   4
  -2   0 -19 67.9220 6.84756   0
  -2   0 -20 6438.55 32.2754   0
  -2   0 -20 6347.59 32.3906   4
  -2   0 -21 185.716 8.38991   0
  -2   0 -21 50.7159 6.49058   4
  -2   0 -22 315.065 9.39863   0
  -2   0 -22 287.365 8.89143   4
   2   0  22 338.174 12.9071   1
  -2   0 -23 13.7219 5.83634   0
   2   0  23 23.3908 9.06729   1
  -2   0 -23 3.60247 4.98661   4
   2   0  24 488.991 14.0359   1
  -2   0 -24 483.642 11.2197   0
  -2   0 -24 452.747 10.2843   4
  -2   0 -25 11.6192 5.27957   4
  -2   0 -25 9.66348 5.26337   0
   2   0  25 24.3316 8.17210   1
  -2   0 -26 19.4748 5.23041   4
  -2   0 -26 27.0775 6.44426   0
   2   0  26 24.9165 9.06063   1
  -2   0 -27 0.94340 4.84236   4
   2   0  27 0.17887 9.64926   1
  -2   0 -27 7.77363 6.38567   0
  -2   0 -28 24.8953 6.68155   0
   2   0  28 19.8287 9.76374   1
  -2   0 -28 9.31394 5.45277   4
  -2   0 -29 5.58087 5.75463   4
   2   0  29 5.17292 9.08636   1
  -2   0 -29-0.36300 5.34555   0
   2   0  30 179.331 11.9687   1
   2   0  31 46.3028 11.6061   1
   2   0  32 1280.11 24.1120   1
   2   0  33 45.5999 10.6494   1
  -2   0 -33 73.1980 12.3876   6
  -2   0 -34 38.0947 11.5053   6
   2   0  34 37.4470 10.4154   1
  -2   0 -35 13.5539 11.9759   6
   2   0  35 8.95336 11.6126   1
  -2   0 -36 166.357 15.2524   6
   2   0  36 165.677 14.2007   1
  -2   0 -37 36.3501 13.0039   6
   2   0  37 27.3492 11.1336   1
  -2   0 -38 1106.82 27.2156   6
   2   0  38 1149.36 25.7026   1
  -2   0 -39 55.2454 15.6647   6
   2   0  39 39.9531 13.4841   1
  -2   0 -40 28.0071 13.0672   6
   2   0  40 19.4566 12.8287   1
   2   0  41-3.42873 9.88374   1
  -2   0 -41 1.68026 10.7957   6
  -2   0 -42-0.56648 12.6782   6
   2   0  42 1.08764 12.1967   1
  -2   0 -43 7.19561 12.8476   6
   2   0  43-12.7479 12.3462   1
  -2   0 -44 13.3173 11.1104   6
   2   0  44-2.58866 10.6141   1
  -2   0 -45 10.9929 13.7012   6
   2   0  45 1.77461 11.1136   1
  -2   0 -46 22.4471 13.1705   6
   2   0  46 30.4444 14.1847   1
  -2   0 -47 9.17096 10.4065   6
   2   0  47 8.77580 11.6200   1
  -2   0 -48-4.97514 13.2381   6
   2   0  48-4.07208 11.0219   1
  -2   0 -49-19.6007 14.2747   6
  -2   0 -50 36.8538 12.7344   6
  -2   0 -51-1.78067 15.3683   6
   2  -1 -52 70.0886 15.1469   6
   2  -1 -51 66.5457 13.1210   6
   2   1 -50-2.26035 13.8177   6
   2  -1 -50 9.76099 14.1485   6
   2  -1 -49 0.04588 13.7342   6
   2   1 -49 9.31735 17.2576   6
   2   1 -48 14.6627 12.6476   6
   2  -1 -48 0.49022 12.0249   6
   2  -1 -47 9.41325 13.3940   6
   2   1 -47-1.59734 15.1558   6
   2  -1 -46 10.5668 10.1049   6
   2   1 -46-11.5944 14.0088   6
   2   1 -45 15.1436 10.9579   6
   2  -1 -45 11.1414 13.4240   6
   2   1 -44 9.14513 13.6154   6
   2  -1 -44 22.5554 11.5262   6
   2   1 -43 9.21946 13.3956   6
   2  -1 -43 6.74954 13.2351   6
   2  -1 -42-3.70001 11.9827   6
   2   1 -42-9.21451 12.1463   6
   2  -1 -41 3.51053 10.4151   6
   2   1 -41 5.12662 13.6341   6
   2   1 -40 1.51405 13.2746   6
   2  -1 -40-9.76353 12.7035   6
   2  -1 -39-15.5348 11.2812   6
   2   1 -39 17.6856 11.2292   6
   2   1 -38 13.9488 13.7901   6
   2  -1 -38-6.79501 10.5669   6
   2  -1 -37-2.68444 12.1809   6
   2   1 -37 6.33801 13.3304   6
   2   1 -36-8.98407 11.5358   6
   2  -1 -36-2.04865 10.8289   6
   2  -1 -35 2.23735 11.1205   6
   2   1 -35 0.06353 11.7841   6
   2  -1 -34-2.00131 11.5385   6
   2   1 -34-4.59549 12.7565   6
   2  -1 -33-10.4651 10.9113   6
   2   1 -33-16.1643 12.9415   6
   2  -1 -32 5.61327 9.28407   6
   2   1 -32-7.44357 11.4797   6
   2  -1 -31-0.98991 10.1775   6
   2   1 -31-6.53499 10.4447   6
   2  -1 -30-13.2930 9.47360   6
   2   1 -30-9.78122 9.97668   6
   2  -1 -29-3.49328 8.51811   6
  -2  -1  29 7.12672 6.57008   1
   2   1 -29-3.05670 9.82792   6
   2   1 -28-7.10458 9.77852   6
  -2  -1  28 12.1075 6.27875   1
   2  -1 -28-5.12788 7.22553   6
   2   1 -27-5.62661 9.62630   6
  -2  -1  27 7.31561 5.91285   1
   2  -1 -27 0.06236 7.56462   6
   2  -1 -26-3.35565 7.93184   6
   2   1 -26-5.43384 9.73802   6
  -2  -1  26-3.85629 6.91490   0
  -2  -1  26 0.00000 5.49329   1
   2   1 -25 5.19856 8.95857   6
  -2  -1  25 0.64759 6.70807   0
   2  -1 -25-2.12106 8.40311   6
  -2  -1  24 1.06503 7.80701   0
   2   1 -24-4.94682 8.69141   6
   2  -1 -24 3.87842 7.34230   6
   2  -1 -23-1.40938 9.11175   0
   2  -1 -23-2.04013 7.52207   6
   2   1 -23-0.85469 8.34264   6
  -2  -1  23 4.90192 7.74730   0
   2  -1 -22-9.07294 7.25095   6
   2   1 -22-1.57319 7.86734   6
  -2  -1  22 5.53036 5.85400   0
   2   1 -21-5.89832 7.22090   6
  -2  -1  21 5.46288 7.91263   0
   2  -1 -21-2.86186 6.95388   6
   2   1 -20 4.59836 8.25772   6
   2  -1 -20-5.44409 6.78250   6
  -2  -1  20 19.2286 8.30134   0
   2  -1 -19-6.79177 6.22207   6
   2   1 -19-0.84107 7.73772   6
   2   1 -18-3.10797 6.76734   6
   2  -1 -18 8.39963 6.14485   6
   2  -1 -17-4.19766 6.19928   6
   2   1 -17-2.12065 7.69301   6
   2  -1 -16 2.04273 5.24577   6
   2   1 -16 2.03801 6.66838   6
   2   1 -15 0.58005 5.87632   6
   2  -1 -15 0.62929 5.59116   6
   2  -1 -14-3.95953 5.22792   6
   2   1 -14 7.06362 6.02382   6
  -2  -1  14 3.24651 5.31832   7
   2  -1 -13-3.75527 4.67246   6
   2   1 -13 3.61273 5.56456   6
  -2  -1  13 3.61433 5.35420   7
   2  -1 -12 1.12621 4.56223   6
   2   1 -12 2.43911 5.15925   6
  -2  -1  12-2.24415 5.43822   7
   2   1 -11-7.23671 5.84860   6
   2  -1 -11 1.59122 3.88739   6
  -2  -1  11 3.12172 4.96572   7
   2   1 -10-1.38351 5.49794   6
  -2  -1  10 2.54687 4.86087   7
   2  -1 -10 3.25018 3.64359   6
  -2  -1   9 0.19507 5.01946   7
   2  -1  -9 0.27382 3.70322   6
   2   1  -9-5.25916 5.55394   6
  -2   1   9-4.22571 7.07223   3
   2  -1  -8-2.88496 3.56109   6
  -2   1   8-2.80354 5.20262   3
   2   1  -8 0.66035 4.28921   6
  -2  -1   8-1.56419 5.20972   7
  -2   1   7 1.55079 4.96880   3
   2   1  -7 0.08534 4.40013   6
   2  -1  -7 0.49769 3.22463   6
   2  -1  -6 0.58448 3.09933   6
  -2   1   6-1.67296 6.68155   3
   2   1  -6-0.70763 4.80861   6
   2   1  -5 4.67624 4.65955   6
  -2   1   5-3.15852 5.88992   3
  -2   1   5 1.08687 3.52531   4
  -2   1   4 0.12290 3.69211   4
   2   1  -4 0.38311 4.78388   6
  -2   1   4-2.19311 6.56682   3
  -2   1   3-0.13398 3.88853   4
   2   1  -3 5.94054 4.26867   6
  -2   1   3-4.03099 5.95275   3
   2   1  -2 1.63128 4.01534   6
  -2   1   2-1.41098 4.63368   4
  -2   1   2-2.47221 6.08889   3
   2   1  -2-1.95644 3.90312   3
   2   1  -1-2.80879 3.82419   6
   2   1  -1-2.44919 4.33276   3
  -2   1   1 0.67901 5.43916   3
  -2   1   1-6.03119 4.86776   4
   2  -1   0-2.91397 4.50284   2
  -2   1   0-3.56505 6.47528   3
  -2   1   0-3.66133 5.11714   4
  -2   1  -1 0.30437 6.73134   3
   2  -1   1-2.22027 4.27103   2
  -2   1  -1-1.05362 4.75362   4
   2  -1   1-1.56454 7.73874   7
  -2   1  -2-1.53402 4.93902   4
   2  -1   2 2.24836 4.54044   2
   2  -1   2-6.30671 7.85292   7
   2  -1   3-1.81378 4.34606   2
  -2   1  -3-2.23114 5.97472   4
   2  -1   3-2.68572 7.90653   7
   2  -1   4-2.43623 4.22196   2
   2  -1   4-12.1659 6.86069   7
  -2   1  -4 0.09647 5.55867   4
   2   1   4-0.94888 4.18446   5
   2  -1   4-1.56502 3.71964   5
   2  -1   5 2.61989 7.17205   7
   2  -1   5 5.54172 4.36358   5
  -2   1  -5 6.33658 6.28637   4
   2   1   5-1.91753 4.45799   5
   2  -1   6-1.80136 4.46962   5
   2   1   6-0.30882 4.57256   5
   2  -1   6 3.69930 7.33037   7
  -2   1  -6 1.83329 4.48376   4
   2   1   7 1.31703 4.45887   5
  -2   1  -7 0.26015 5.52936   4
   2  -1   7 2.97642 8.17137   7
   2  -1   7-0.39630 4.53234   5
   2  -1   8-2.38013 5.15269   5
  -2   1  -8-4.66061 6.27826   4
   2  -1   8 4.47539 7.81647   7
   2   1   8 2.78674 4.91573   5
   2   1   9-0.19588 5.05999   5
  -2   1  -9 0.96648 6.44687   4
   2  -1   9 6.85906 7.85204   7
   2  -1   9-2.87907 4.82631   5
   2   1   9-5.25655 7.05430   1
   2  -1  10 6.97243 7.80197   7
  -2   1 -10 2.34746 6.47939   4
   2   1  10-2.60153 5.16289   5
   2   1  10-1.90177 7.02484   1
   2   1  11 3.69230 5.64304   5
  -2   1 -11 1.11863 6.29681   4
   2   1  11-0.83936 7.64568   1
   2  -1  11 3.46311 6.55314   7
   2   1  12 0.06394 5.38884   5
  -2   1 -12 0.98042 5.47836   4
   2   1  12 1.27517 7.61111   1
   2   1  13-3.83746 7.26144   1
  -2   1 -13 5.67526 5.83779   4
   2   1  13 2.02991 5.87957   5
   2   1  14-1.04275 7.87051   1
   2   1  14 0.11489 6.18000   5
  -2   1 -14 2.29413 6.76960   4
   2   1  15-8.36008 8.73564   1
   2   1  15 0.36596 6.45703   5
  -2   1 -15-3.05661 6.81396   4
  -2   1 -16-1.79419 5.81503   4
   2   1  16-6.49329 7.70528   1
   2   1  16-1.20681 6.11561   5
   2  -1  17 11.7612 5.26436   0
   2   1  17-7.41334 8.06629   1
   2   1  17 6.24033 6.85488   5
  -2   1 -17 0.62908 7.23425   4
   2   1  18 22.8954 9.23386   1
  -2   1 -18-0.77166 6.81043   4
   2  -1  18 7.48389 5.53040   0
   2   1  19-4.81601 8.91725   1
   2  -1  19 6.58091 5.16958   0
  -2   1 -19 3.31383 7.03143   4
  -2   1 -20 1.15678 7.12624   4
   2  -1  20 2.21587 5.24456   0
   2   1  20-6.00930 9.53827   1
   2   1  21-3.62406 9.21911   1
   2  -1  21-1.16578 2.01084   0
  -2   1 -21 3.69888 6.91362   4
   2   1  22-6.29844 9.49921   1
   2  -1  22-1.75890 5.27098   0
  -2   1 -22 2.91283 6.97058   4
  -2   1 -23-2.17648 7.30246   4
   2   1  23-4.78944 9.44279   1
   2  -1  23-1.23215 4.62828   0
   2   1  24-1.07885 8.44107   1
   2  -1  24-2.33044 4.63987   0
  -2   1 -24 3.15423 6.79239   4
   2  -1  25-2.76532 4.75270   0
   2   1  25-7.10905 8.62630   1
  -2   1 -25 1.89164 7.66995   4
   2  -1  26-2.79017 4.43414   0
   2   1  26-5.22157 10.2347   1
  -2   1 -26-0.84964 6.77898   4
   2   1  27-12.4149 10.4512   1
  -2   1 -27-0.56325 7.24795   4
  -2   1 -28-1.35872 7.67106   4
   2   1  28-10.0969 10.6427   1
   2   1  29-5.78648 9.40217   1
  -2   1 -29-9.84079 7.24947   4
  -2   1 -29-5.51618 10.0686   6
   2   1  30-4.55979 11.1772   1
  -2   1 -30 4.06189 10.6803   6
  -2   1 -30 4.39060 8.13982   4
  -2   1 -31-4.14373 8.34353   4
   2   1  31-5.37939 11.4684   1
  -2   1 -31 2.85498 10.0173   6
  -2   1 -32 14.6911 8.40030   4
  -2   1 -32-7.71187 11.6743   6
   2   1  32-6.56618 10.8567   1
  -2   1 -33 0.80403 12.0974   6
   2   1  33-3.25190 11.8339   1
  -2   1 -33-0.54379 8.83606   4
  -2   1 -34-6.09402 10.7410   6
  -2  -1 -34-1.12058 10.9844   6
   2   1  34-4.08807 12.3478   1
  -2   1 -34 3.18248 8.74614   4
  -2   1 -35 14.6803 13.2869   6
  -2  -1 -35 2.32894 10.3599   6
   2   1  35-6.01643 10.6878   1
   2   1  36-7.22162 12.6854   1
  -2  -1 -36-2.69081 10.6088   6
  -2   1 -36 0.99419 11.9718   6
  -2  -1 -37-3.83112 11.3110   6
  -2   1 -37-0.43205 11.8959   6
   2  -1  37 21.1602 11.6734   1
   2   1  37-13.1872 13.3245   1
  -2  -1 -38-3.92266 12.1875   6
  -2   1 -38-11.4585 13.3466   6
   2   1  38-0.12757 10.0118   1
   2  -1  38 9.94433 12.1036   1
   2   1  39-20.7939 13.5300   1
  -2   1 -39 14.2791 11.1531   6
   2  -1  39 22.7402 12.1589   1
  -2  -1 -39 4.72585 10.9039   6
  -2  -1 -40-6.01925 10.2759   6
   2  -1  40 11.8855 11.8658   1
  -2   1 -40-1.07063 13.0519   6
   2   1  40 6.66815 10.2527   1
   2  -1  41-2.21866 11.4565   1
  -2   1 -41-12.7499 12.9124   6
  -2  -1 -41-1.96953 11.9825   6
  -2   1 -42 3.11817 11.2816   6
  -2  -1 -42 3.33356 11.6073   6
  -2  -1 -43-12.9185 10.3945   6
  -2   1 -43 10.0020 13.6216   6
  -2  -1 -44 3.22429 12.1002   6
  -2   1 -44 4.50945 11.1055   6
  -2   1 -45 4.93372 13.5617   6
  -2  -1 -45 4.03751 12.4494   6
  -2   1 -46 3.45937 13.9717   6
  -2  -1 -46 16.1400 10.6979   6
  -2   1 -47 13.3625 12.0017   6
  -2  -1 -47 17.6066 12.8183   6
  -2  -1 -48-8.89508 13.7470   6
  -2   1 -48 21.8792 15.1989   6
  -2   1 -49 5.57117 12.2763   6
  -2  -1 -49-13.4805 12.2436   6
  -2  -1 -50 13.6682 11.5753   6
  -2   1 -50-10.4095 13.9166   6
  -2  -1 -51 13.5026 15.5294   6
   2   2 -49-26.1421 14.9706   6
   2   2 -48 14.4180 14.8552   6
   2   2 -47-6.53608 12.2026   6
   2   2 -46 12.7344 13.9018   6
   2   2 -45-7.65484 14.5375   6
   2   2 -44-5.06721 11.0496   6
   2   2 -43 0.86170 12.5726   6
   2   2 -42 48.3858 15.0324   6
   2   2 -41 139.488 15.2329   6
   2   2 -40 33.7556 11.1855   6
   2   2 -39 13.5705 10.7226   6
   2   2 -38 3.03413 12.3793   6
   2   2 -37 9.02934 12.4116   6
   2   2 -36 145.628 14.7062   6
   2   2 -35 40.2996 11.7822   6
   2  -2 -35 46.5181 11.0343   6
   2   2 -34 60.6307 11.1994   6
   2  -2 -34 51.9768 10.2072   6
   2   2 -33-5.08152 10.1820   6
   2  -2 -33-0.35343 7.51894   6
   2  -2 -32 37.1533 8.35809   6
   2   2 -32 27.7009 10.0621   6
   2   2 -31 25.0861 10.3280   6
   2  -2 -31 34.2082 9.00333   6
   2  -2 -30-8.87645 8.10539   6
   2   2 -30 2.26924 10.4102   6
   2   2 -29 22.8202 9.73022   6
   2  -2 -29 20.3841 8.43247   6
   2  -2 -28 10.2300 7.54108   6
   2   2 -28 13.9944 9.25621   6
   2  -2 -27 259.660 11.5977   6
   2   2 -27 257.565 12.9991   6
   2  -2 -26 64.8891 8.50503   6
   2   2 -26 67.7326 10.1631   6
   2  -2 -25 26.5591 7.17514   6
   2   2 -25 31.3149 9.69170   6
   2  -2 -24 303.010 11.1392   6
   2   2 -24 308.657 13.2590   6
   2   2 -23 230.101 11.4722   6
   2  -2 -23 213.914 9.53494   6
  -2  -2  22 351.832 12.0456   7
   2  -2 -22 349.628 10.4985   6
   2   2 -22 349.484 12.9044   6
   2  -2 -21 124.107 7.52960   6
  -2  -2  21 129.413 9.80301   7
   2   2 -21 144.120 10.3353   6
   2  -2 -20 11.1501 5.76843   6
   2   2 -20 5.83214 7.33066   6
  -2  -2  20 9.66713 8.50488   7
   2  -2 -19 38.9954 5.74055   6
  -2  -2  19 50.2183 8.86300   7
   2   2 -19 37.5236 7.78452   6
  -2  -2  18 1.64469 8.64820   7
   2  -2 -18 5.03973 4.71841   6
  -2   2  18-3.77982 9.94344   3
   2   2 -18 6.06018 7.01828   6
  -2  -2  17 114.675 9.42876   7
   2   2 -17 103.020 8.22317   6
   2  -2 -17 91.6807 5.90080   6
  -2   2  17 102.857 10.4499   3
   2  -2 -16 215.294 7.00915   6
  -2  -2  16 221.615 10.7654   7
   2   2 -16 210.537 9.14093   6
  -2   2  16 222.493 12.5850   3
  -2  -2  15 365.310 11.7639   7
  -2   2  15 362.244 14.1196   3
   2  -2 -15 331.835 7.96074   6
   2   2 -15 340.875 10.4244   6
   2  -2 -14 19.0305 3.96401   6
  -2   2  14 14.7151 10.2148   3
  -2  -2  14 18.7811 7.51482   7
   2   2 -14 12.3206 6.47870   6
   2  -2 -13 31.4784 4.03031   6
   2   2 -13 33.7051 6.19745   6
  -2   2  13 35.4177 9.03653   3
  -2  -2  13 25.0870 7.85363   7
  -2  -2  12 1780.98 21.5715   7
  -2   2  12 1727.96 23.3193   3
   2   2 -12 1714.79 18.6722   6
   2  -2 -12 1661.15 13.6419   6
  -2   2  11 478.089 14.4086   3
  -2  -2  11 439.432 12.4715   7
   2   2 -11 435.199 10.1836   6
   2  -2 -11 414.749 7.00948   6
   2  -2 -10 1574.58 11.6996   6
  -2   2  10 1659.11 22.4390   3
  -2  -2  10 1627.15 20.1619   7
   2   2 -10 1586.76 16.9902   6
  -2   2   9 2608.71 26.3326   3
   2   2  -9 2640.82 20.5136   6
   2  -2  -9 2576.67 13.3993   6
   2   2  -8 180.870 6.94911   6
  -2   2   8 303.492 12.0238   3
   2   2  -7 31.4620 5.00911   6
  -2   2   7 33.5350 8.62915   3
  -2   2   6 2466.12 25.0763   3
   2   2  -6 2438.85 17.8348   6
   2   2  -6 2417.81 19.9934   3
   2   2  -5 868.802 13.1406   3
   2   2  -5 838.030 10.7727   6
  -2   2   5 1038.08 17.6661   3
  -2   2   4 3394.85 28.4588   3
   2   2  -4 3450.54 23.7257   3
   2   2  -4 3543.52 19.9567   6
  -2   2   3 532.017 11.0207   4
   2   2  -3 232.015 6.23446   6
  -2   2   3 512.400 13.2630   3
   2  -2  -2 3266.54 21.0615   2
  -2   2   2 3203.48 24.5848   4
   2   2  -2 3339.15 24.0391   3
  -2   2   2 3221.30 27.2088   3
   2   2  -2 3265.80 18.0854   6
  -2   2   1 333.540 10.1582   4
  -2   2   1 341.102 12.3778   3
   2  -2  -1 411.794 8.76536   2
   2  -2   0 149.076 6.48921   2
   2   2   0 142.569 8.11341   3
  -2   2   0 149.971 9.63444   3
  -2   2   0 155.240 8.56040   4
  -2   2  -1 25.5627 7.40488   4
   2  -2   1 8.68526 4.92857   2
   2   2   1 7.00826 6.64992   3
  -2   2  -1 22.9439 7.52259   3
   2   2   2 1572.68 18.5793   3
  -2   2  -2 1559.49 18.8660   4
  -2   2  -2 1471.45 19.0300   3
   2  -2   2 1563.46 14.6594   2
  -2   2  -3 281.304 10.2909   4
   2   2   3 286.457 5.70547   5
   2  -2   3 324.838 13.0092   7
  -2   2  -3 315.520 11.4361   3
   2   2   3 299.120 10.7122   3
   2  -2   3 314.376 8.17250   2
   2  -2   4 87.1348 9.74631   7
   2   2   4 144.946 8.82775   3
  -2   2  -4 157.312 4.28212   6
  -2   2  -4 114.128 9.20565   4
   2  -2   4 146.038 6.09779   2
   2   2   4 112.447 4.51945   5
   2   2   5 689.653 14.0094   3
   2  -2   5 666.458 10.0752   2
   2  -2   5 690.931 16.0064   7
   2   2   5 651.945 8.08254   5
  -2   2  -5 682.735 14.3638   4
   2   2   6 1024.55 10.0676   5
   2  -2   6 1024.95 18.8912   7
  -2   2  -6 955.808 16.3384   4
   2   2   7 97.5172 4.66878   5
   2  -2   7 96.0976 9.78897   7
  -2   2  -7 111.567 9.43226   4
   2   2   8 6.99834 3.88650   5
   2  -2   8 6.63632 9.55454   7
  -2   2  -8 7.86545 7.37879   4
   2  -2   9 112.486 11.2546   7
  -2   2  -9 97.6904 9.94022   4
   2   2   9 102.515 5.48514   5
   2  -2  10 243.247 12.6577   7
   2   2  10 290.535 7.06415   5
  -2   2 -10 247.507 10.6791   4
  -2   2 -11 200.275 10.8734   4
   2  -2  11 222.862 11.6229   7
   2   2  11 210.930 6.73501   5
   2   2  12 1641.52 15.4681   5
  -2   2 -12 1690.51 23.3168   4
   2  -2  12 1683.24 22.9707   7
  -2   2 -13 59.4977 9.73924   4
  -2   2 -13 70.9967 6.65283   6
   2  -2  13 82.3533 11.4747   7
   2   2  13 59.6016 5.73784   5
   2   2  14 5.31292 5.24101   5
   2  -2  14 4.19168 11.8248   7
  -2   2 -14 8.84365 5.87704   6
  -2   2 -14 7.54570 8.11622   4
  -2   2 -15 1068.86 15.7694   6
   2   2  15 1028.31 13.9358   5
   2  -2  15 1129.27 20.7288   7
  -2   2 -15 1122.83 19.9786   4
  -2   2 -16 65.9511 9.19395   4
  -2   2 -16 80.7069 7.40888   6
   2  -2  16 58.9530 11.2485   7
   2  -2  17 176.027 12.5472   7
  -2   2 -17 149.827 8.80314   6
  -2   2 -17 150.329 10.8015   4
  -2   2 -18 5.88951 6.33433   6
   2  -2  18 13.9273 10.7905   7
  -2   2 -18 6.74387 8.10186   4
  -2   2 -19 168.399 11.0969   4
   2  -2  19 187.882 13.0127   7
  -2   2 -19 188.318 9.89967   6
  -2   2 -20 124.032 10.3122   4
   2  -2  20 155.161 12.8979   7
  -2   2 -20 132.814 9.03512   6
  -2   2 -21 66.5318 8.24207   6
  -2   2 -21 68.4880 10.1465   4
  -2   2 -22 10.3322 8.09299   6
  -2   2 -22 7.49465 9.47076   4
  -2   2 -23 17.1602 7.11944   6
  -2   2 -23 21.0531 9.89085   4
  -2   2 -24 16.9021 9.00827   6
  -2   2 -24 4.41704 9.66770   4
  -2   2 -25 138.754 11.3280   4
  -2   2 -25 142.014 10.5176   6
  -2   2 -26 36.9938 9.54820   6
  -2   2 -26 49.5543 10.8150   4
  -2   2 -27 14.9580 9.88120   4
  -2   2 -27 20.6869 9.54272   6
  -2   2 -28 129.292 11.7211   4
  -2   2 -28 126.711 11.6852   6
  -2   2 -29 437.944 16.6854   6
  -2   2 -29 481.159 17.8711   4
  -2   2 -30 10.6036 10.3845   4
  -2   2 -30 3.93719 9.80317   6
  -2   2 -31 363.038 16.6133   4
  -2   2 -31 360.176 16.7301   6
  -2   2 -32 61.1298 10.9744   6
  -2  -2 -32 94.4511 10.7837   6
  -2   2 -32 71.7063 12.4438   4
  -2   2 -33 20.1394 11.7826   6
  -2  -2 -33 27.6657 9.97258   6
  -2   2 -33 14.9970 9.69239   4
  -2  -2 -34 255.558 14.2247   6
  -2   2 -34 249.936 15.4734   4
  -2   2 -34 250.285 14.7113   6
  -2   2 -35 19.7572 9.59516   4
  -2   2 -35 37.3906 13.1499   6
  -2  -2 -35 17.7680 8.98183   6
  -2  -2 -36 92.6537 10.6957   6
  -2   2 -36 105.242 12.3665   6
  -2   2 -36 113.382 12.8561   4
  -2   2 -37-0.15854 9.12846   4
  -2  -2 -37 3.58732 10.2987   6
  -2   2 -37-1.67076 12.2926   6
  -2   2 -38-3.72629 9.75941   6
  -2   2 -38-4.41774 10.5335   4
  -2  -2 -38 1.03215 10.4045   6
  -2   2 -39 9.85870 12.4561   6
  -2  -2 -39 10.4667 8.44831   6
  -2   2 -40 58.0695 11.9535   6
  -2  -2 -40 43.0356 10.7090   6
  -2  -2 -41 63.8453 11.5459   6
  -2   2 -41 92.4310 14.7265   6
  -2   2 -42 1.37639 10.3428   6
  -2   2 -43-1.67613 13.6821   6
  -2   2 -44-1.71502 10.9302   6
  -2   2 -45 7.74215 14.6527   6
  -2   2 -46 26.9225 12.3048   6
  -2   2 -47 37.1147 15.7568   6
  -2   2 -48 22.5752 13.6239   6
  -2   2 -49 22.2526 14.2994   6
   2   3 -46 10.5604 11.3898   6
  -2   3  45-11.0588 14.5470   3
   2   3 -45-0.52895 11.9882   6
  -2   3  44-15.7205 14.1712   3
   2   3 -44-5.08541 11.2921   6
   2   3 -43-4.84131 10.3527   6
  -2   3  43 56.9731 15.7474   3
   2   3 -42 14.4303 9.50282   6
  -2   3  42-9.03287 13.2202   3
  -2   3  41-4.63650 13.1770   3
   2   3 -41-8.37260 10.1847   6
  -2   3  40-4.83237 14.8827   3
   2   3 -40-8.68560 10.7030   6
  -2   3  39-1.74024 13.9974   3
   2   3 -39 0.67748 10.9171   6
  -2   3  38-15.3862 14.7879   3
   2   3 -38-13.3852 9.93057   6
   2   3 -37 46.8754 12.0785   6
  -2   3  37-6.41120 14.5081   3
   2   3 -36-8.27226 9.78564   6
  -2   3  36-12.6700 14.3591   3
   2   3 -35-4.79605 9.46241   6
  -2   3  35-1.23029 13.3986   3
  -2   3  34-0.25571 11.6431   3
   2   3 -34-4.06144 10.0086   6
   2   3 -33-6.25338 9.94952   6
  -2   3  33-1.82557 12.2014   3
  -2   3  32-3.92853 14.9156   3
   2   3 -32-2.31927 8.74883   6
   2   3 -31 4.83536 7.87150   6
  -2   3  31 4.18875 13.9008   3
   2   3 -30-4.25210 7.56600   6
  -2   3  30 11.2378 11.5613   3
   2   3 -29-5.46980 8.31115   6
  -2   3  29 8.96876 14.1026   3
   2   3 -28-13.4194 8.61210   6
  -2   3  28-0.80959 13.4816   3
   2   3 -27-3.63909 7.55919   6
  -2   3  27-20.6942 12.1206   3
   2   3 -26 2.54884 6.68994   6
  -2   3  26 3.64426 14.5050   3
  -2   3  25 12.5029 12.9688   3
   2   3 -25 5.59339 7.75558   6
   2   3 -24 2.48464 7.10910   6
  -2   3  24 8.12985 13.7915   3
  -2  -3  24 13.4762 9.90555   7
  -2   3  23 4.94841 13.5836   3
   2   3 -23-6.15605 7.85076   6
  -2  -3  23 8.07635 9.92442   7
  -2   3  22-2.05436 12.0391   3
  -2  -3  22 7.43238 9.94268   7
   2   3 -22-2.25565 7.19111   6
   2   3 -21-8.65211 6.24688   6
  -2   3  21 2.75626 13.3970   3
  -2  -3  21 13.2917 9.69443   7
   2   3 -20 2.47374 5.96877   6
  -2  -3  20 9.40365 10.5108   7
  -2   3  20-2.34123 13.3289   3
  -2   3  19-6.35391 11.3372   3
  -2  -3  19 6.76752 10.7743   7
  -2   3  18 4.19047 10.7421   3
  -2  -3  18-1.50340 10.4437   7
  -2  -3  17 4.20509 10.2280   7
  -2   3  17 0.61727 11.5560   3
  -2   3  16 0.66998 11.4747   3
  -2  -3  16-1.97615 9.90116   7
  -2   3  15 0.84335 10.9714   3
  -2  -3  15-9.77725 9.69720   7
  -2   3  14 0.21288 10.3550   3
  -2  -3  14 0.16120 10.6023   7
  -2   3  13-4.53644 10.2163   3
  -2  -3  13-6.58574 10.6901   7
  -2   3  12-4.31156 10.1726   3
  -2  -3  12-8.37462 10.5176   7
  -2   3  11 3.82511 11.3243   3
  -2  -3  11-8.91440 10.4611   7
  -2  -3  10-7.40081 11.2089   7
  -2   3  10-4.80540 10.6173   3
  -2   3   9 3.30156 10.0012   3
  -2   3   8-5.59003 11.0224   3
  -2   3   7-7.66187 9.78756   3
   2   3  -7 0.50262 7.38943   3
  -2   3   6-3.98489 10.5473   3
   2   3  -6-6.61545 8.03982   3
   2   3  -5-0.52992 8.04575   3
  -2   3   5-2.52064 10.2859   3
  -2   3   4 3.05798 9.63953   3
   2   3  -4 3.96809 7.57570   3
   2   3  -3-3.65835 8.37962   3
  -2   3   3-4.13767 10.5759   3
  -2   3   2-0.14125 10.5912   3
   2   3  -2-3.00427 7.47556   3
   2   3  -1-10.6870 8.68396   3
  -2   3   1-4.44962 10.0185   3
   2   3   0-0.94123 7.91537   3
  -2   3   0 5.23720 9.76189   3
  -2   3  -1-1.33112 9.81811   3
   2   3   1-4.52219 7.79008   3
  -2   3  -2 0.07662 9.63648   3
   2   3   2-1.45735 8.11845   3
   2   3   3-0.88083 8.12182   3
  -2   3  -3-3.31233 9.55313   3
   2   3   4 0.82446 8.21691   3
   2  -3   4-4.77160 11.9061   7
  -2   3  -5 2.76931 9.05002   4
   2  -3   5-8.98416 10.9584   7
   2   3   5-0.56551 8.87298   3
  -2   3  -6 9.39052 9.28417   4
   2  -3   6-4.81122 11.5004   7
   2   3   6-8.00293 9.66155   3
   2  -3   7-7.39822 11.9688   7
   2   3   7 4.20658 8.62891   3
  -2   3  -7 1.44063 8.24918   4
   2  -3   8 8.68235 11.4866   7
  -2   3  -8-3.45777 9.58925   4
   2   3   8-5.21126 10.3339   3
   2   3   9 0.21610 8.97583   3
   2  -3   9-5.50327 11.1842   7
  -2   3  -9-5.20613 8.76727   4
   2  -3  10 4.49220 12.2633   7
   2   3  10 4.69820 10.8477   3
  -2   3 -10-1.17889 9.88273   4
  -2   3 -11 5.01601 9.32477   4
   2  -3  11-8.07367 11.5398   7
   2   3  11 1.42506 11.0038   3
  -2   3 -12 2.00547 9.39176   4
   2  -3  12 5.22165 11.1348   7
   2   3  12 2.65700 10.7046   3
  -2   3 -13-0.04917 10.0260   4
   2  -3  13-8.76246 12.2195   7
   2   3  13 1.40252 10.6133   3
  -2   3 -14 1.50636 10.2201   4
   2  -3  14-1.36201 12.2448   7
   2   3  14-6.34228 10.9076   3
   2  -3  15-1.01991 10.9442   7
   2   3  15-7.32341 10.9779   3
  -2   3 -15 0.35893 9.72666   4
  -2   3 -16-1.38758 10.1272   4
   2  -3  16 2.50791 11.9206   7
   2   3  16-10.6546 12.0843   3
  -2   3 -17-2.32591 10.7229   4
   2  -3  17 10.3338 12.8141   7
   2  -3  18-5.40349 12.5716   7
  -2   3 -18-0.32759 10.9155   4
   2  -3  19 2.19030 12.5996   7
  -2   3 -19 2.67186 11.0913   4
   2  -3  20 4.44492 13.5785   7
  -2   3 -20-4.57534 10.9813   4
  -2   3 -21-14.4790 11.1982   4
   2  -3  21 9.47554 13.4191   7
   2  -3  22 9.51838 12.3342   7
  -2   3 -22 2.31075 11.5754   4
   2  -3  23-3.57926 15.5588   7
  -2   3 -23 5.71636 11.7371   4
  -2   3 -24 3.33470 11.9352   4
   2  -3  24 18.6576 13.4260   7
   2  -3  25 20.1458 13.8671   7
  -2   3 -25 4.16714 11.9332   4
  -2   3 -26-3.83468 12.3368   4
  -2   3 -27-5.65711 11.1330   4
  -2   3 -28-4.19588 10.9230   4
  -2   3 -29-1.91826 11.9954   4
  -2   3 -30 6.81572 12.3413   4
  -2   3 -30-4.55350 7.61142   6
  -2   3 -31 6.30323 9.00333   6
  -2   3 -31 6.90763 12.4958   4
  -2   3 -32-3.79714 10.2343   4
  -2   3 -32-0.12164 8.75713   6
  -2   3 -33-0.18914 7.82327   6
  -2   3 -33 9.86871 12.4447   4
  -2   3 -34 17.0888 13.2556   4
  -2   3 -34 8.42492 8.47544   6
  -2   3 -35 4.25921 9.24553   6
  -2   3 -35-3.63173 10.6886   4
  -2   3 -36 13.6280 12.4349   4
  -2   3 -36 1.90239 8.41511   6
  -2   3 -37 0.40066 8.77189   6
  -2   3 -37 3.10868 12.2841   4
  -2   3 -38-11.6428 9.90959   4
  -2   3 -38 6.88748 10.0574   6
  -2   3 -39 3.10162 13.0688   4
  -2   3 -40-17.6345 8.86791   6
  -2   3 -40-1.76771 11.5797   4
  -2   3 -41-39.6186 10.1022   6
  -2   3 -41-10.1412 12.9517   4
  -2   3 -42 3.35174 12.5113   4
  -2   3 -42 5.81860 7.69156   6
  -2   3 -43 6.12990 11.4449   6
  -2   3 -44 10.3548 11.0784   6
  -2   3 -45 28.0913 9.82429   6
  -2   3 -46 40.9564 12.6332   6
  -2   4  36 6.29745 15.9639   3
  -2   4  35 1.29431 13.1911   3
  -2   4  34 3.00103 13.7719   3
  -2   4  33 39.1390 18.5657   3
  -2   4  32 99.7018 16.6793   3
  -2   4  31 32.3027 14.2784   3
  -2   4  30 42.5350 17.1703   3
  -2   4  29 14.1538 14.2844   3
  -2   4  28 117.696 16.9830   3
  -2   4  27 6.31270 14.8879   3
  -2   4  26 73.0556 13.9723   3
  -2   4  25 0.89993 14.6088   3
  -2   4  24 74.2285 14.8615   3
  -2   4  23 140.312 16.5242   3
  -2   4  22 102.504 16.4955   3
  -2  -4  21 99.7607 13.4168   7
  -2   4  21 78.5058 13.5693   3
  -2   4  20-10.0703 14.2180   3
  -2  -4  20 20.8207 14.1510   7
  -2  -4  19-4.29728 12.9758   7
  -2   4  19-1.75437 14.5546   3
  -2   4  18 48.6037 14.0999   3
  -2  -4  18 45.7331 13.6195   7
  -2   4  17 57.5850 13.5582   3
  -2  -4  17 68.7816 14.5530   7
  -2   4  16 71.7533 14.4780   3
  -2  -4  16 64.4314 13.5562   7
  -2  -4  15 72.2166 14.9320   7
  -2   4  15 58.9821 17.3558   3
  -2   4  14 48.7522 15.6544   3
  -2  -4  14 39.0498 15.3564   7
  -2  -4  13 67.2606 13.2319   7
  -2   4  13 63.8291 15.5359   3
  -2  -4  12 53.7806 14.6022   7
  -2   4  12 59.1036 15.5516   3
  -2  -4  11 22.0805 13.4152   7
  -2   4  11 3.29019 14.4670   3
  -2  -4  10-1.93001 13.6123   7
  -2   4  10 5.48750 14.0369   3
  -2   4   9 122.260 14.5752   3
  -2  -4   9 107.234 15.4131   7
  -2   4   8 60.5957 12.7716   3
  -2   4   7 46.1332 13.2805   3
   2   4  -6 57.0340 9.60000   3
  -2   4   6 93.7083 14.2969   3
  -2   4   5 146.262 14.7148   3
   2   4  -5 98.3938 10.5461   3
   2   4  -4 15.4493 8.64660   3
  -2   4   4 11.8503 12.0939   3
  -2   4   3 3.69666 12.4168   3
   2   4  -3 1.28216 8.63283   3
  -2   4   2 4.83952 11.0911   3
   2   4  -2-3.47532 8.25791   3
  -2   4   1 43.6945 13.2050   3
   2   4  -1 31.8472 9.36042   3
   2   4   0 18.8646 10.6033   3
  -2   4   0 22.0536 11.1384   3
   2   4   1 25.2931 11.2114   3
  -2   4  -1 26.9288 12.6959   3
   2  -4   2 0.51364 15.0113   7
  -2   4  -2 14.3243 11.1187   3
   2   4   2 18.5797 10.3457   3
   2  -4   3-23.8522 14.5714   7
   2   4   3 9.52282 11.2375   3
   2  -4   4 28.1707 14.0751   7
   2   4   4 33.0621 11.6236   3
   2   4   5 218.830 15.3605   3
   2  -4   5 181.728 16.4953   7
   2  -4   6-7.24311 14.7244   7
   2   4   6 6.71853 10.6606   3
   2  -4   7 33.5315 14.6993   7
   2   4   7 38.3648 13.2594   3
   2  -4   8 60.0196 13.8072   7
   2   4   8 68.0399 13.4950   3
   2  -4   9-5.25032 15.7986   7
   2   4   9 10.3140 11.3099   3
   2  -4  10 7.57559 14.3089   7
   2   4  10-1.44103 10.4345   3
   2  -4  11 3.34249 13.1399   7
   2   4  11-2.81028 11.0388   3
   2  -4  12 11.7266 15.7400   7
   2   4  12 9.66329 11.7071   3
   2   4  13 253.158 16.4753   3
   2  -4  13 259.637 17.6228   7
   2   4  14 44.9614 11.7317   3
   2  -4  14 56.0915 15.9329   7
   2  -4  15 26.0757 15.5978   7
   2   4  15 24.2207 11.2906   3
   2  -4  16 126.487 14.8547   7
   2   4  16 104.259 13.7066   3
   2  -4  17 2.71365 15.5126   7
   2   4  17 12.7428 13.5245   3
   2   4  18 36.8266 15.1061   3
   2  -4  18 47.6340 14.2418   7
   2  -4  19 60.1776 16.2342   7
   2   4  19 16.7563 13.3508   3
   2   4  20 0.85803 12.6830   3
   2  -4  20 9.19904 15.0950   7
   2   4  21 41.5854 15.0890   3
   2  -4  21 34.1534 15.4522   7
   2   4  22 52.5052 13.2399   3
   2  -4  22 64.3863 16.8846   7
   2  -4  23 22.9085 13.2001   7
   2   4  23 15.8173 15.2465   3
   2   4  24 26.6187 13.1745   3
   2  -4  24 16.7324 16.0344   7
   2   4  25 17.9989 15.9610   3
   2  -4  25 1.64637 12.9202   7
   2   4  26 100.401 14.1343   3
   2  -4  26 136.082 17.7474   7
   2  -4  27 79.8856 16.2904   7
   2   4  27 23.3304 15.8603   3
   2  -4  28 42.7695 15.7913   7
   2   4  28 30.5221 15.1683   3
   2   4  29 16.2169 13.8041   3
   2  -4  29 46.0267 17.0041   7
   2   4  30 13.1434 16.0451   3
   2   4  31-2.61567 16.0595   3
   2   4  32 55.1282 13.2803   3
   2   4  33 22.0832 14.5792   3
   2   4  34 2.48782 16.5412   3
   2   4  35 33.3765 16.6767   3
   2   4  36 24.6398 16.6347   3
  -2   5  25 1.65247 16.6459   3
  -2   5  24-0.04783 15.0162   3
  -2   5  23-9.74019 16.8396   3
  -2   5  22 19.8598 13.4068   3
  -2   5  21-11.9473 16.4051   3
  -2   5  20-1.85645 16.4609   3
  -2  -5  19-10.1087 12.8144   7
  -2   5  19-0.35496 13.8039   3
  -2  -5  18 20.7086 14.7523   7
  -2   5  18-7.77235 16.6231   3
  -2   5  17-0.21762 14.7561   3
  -2  -5  17-15.9746 16.5247   7
  -2   5  16 12.6250 12.7079   3
  -2  -5  16-10.4409 14.4502   7
  -2  -5  15 0.25078 15.0900   7
  -2   5  15 14.9010 14.1882   3
  -2  -5  14 0.04210 17.4981   7
  -2   5  14-12.6334 14.5657   3
  -2   5  13-18.8269 14.5966   3
  -2  -5  13-16.0253 16.3875   7
  -2   5  12-11.0413 15.3572   3
  -2  -5  12-15.3310 13.5290   7
  -2  -5  11-10.5733 16.7726   7
  -2   5  11 11.8750 15.0510   3
  -2   5  10 6.05058 14.3478   3
  -2  -5  10-6.14108 16.8388   7
  -2   5   9-1.10217 13.8670   3
  -2  -5   9-1.38910 14.0444   7
  -2   5   8-2.15693 13.9056   3
  -2  -5   8-14.0911 13.7810   7
  -2   5   7-4.44358 14.1713   3
  -2  -5   7-8.81846 16.0790   7
  -2   5   6 3.11815 14.5975   3
  -2  -5   6-25.4512 17.5353   7
  -2   5   5 6.38336 15.3438   3
  -2   5   4 17.3510 15.7244   3
  -2   5   3 2.63216 13.3145   3
  -2   5   2-0.79955 11.3661   3
  -2   5   1-2.89565 12.4924   3
   2  -5   0-26.4025 16.0951   7
   2  -5   1-20.8834 17.2927   7
   2  -5   2-3.22214 16.3819   7
   2  -5   3-10.7652 16.8722   7
   2   5   3-1.52753 10.6147   3
   2   5   4 3.88978 11.3235   3
   2  -5   4-16.3839 16.3819   7
   2  -5   5 2.17021 16.9542   7
   2   5   5 10.1079 10.7158   3
   2  -5   6 3.71926 15.9824   7
   2   5   6-3.45131 8.70539   3
   2  -5   7-9.27087 16.0683   7
   2   5   7-1.80772 12.5054   3
   2  -5   8 1.16082 13.8080   7
   2   5   8-1.89233 13.5205   3
   2   5   9-4.93509 14.4082   3
   2  -5   9-2.53660 13.8030   7
   2  -5  10-0.38630 15.5501   7
   2   5  10-4.54821 14.9135   3
   2  -5  11-2.61720 16.9482   7
   2  -5  12 1.36819 17.8074   7
   2   5  12 0.98554 14.8228   3
   2  -5  13 10.9497 17.5412   7
   2   5  13 8.29484 14.3700   3
   2  -5  14-4.06494 16.7026   7
   2   5  14-20.5059 13.2107   3
   2   5  15 0.99466 12.4332   3
   2  -5  15 22.3131 13.8926   7
   2  -5  16 34.8973 15.2671   7
   2   5  16-8.01492 14.1281   3
   2  -5  17-2.82141 15.2220   7
   2   5  17-6.78869 15.7424   3
   2  -5  18-4.21581 17.7252   7
   2   5  18 10.6868 15.4762   3
   2  -5  19 3.79368 15.8989   7
   2   5  19 0.17762 13.4151   3
   2   5  20 19.5019 15.8204   3
   2  -5  20 11.3148 14.3845   7
   2   5  21 5.92413 14.0710   3
   2  -5  21-10.0106 17.7305   7
   2  -5  22-1.24492 18.0934   7
   2   5  22 5.13148 15.8852   3
   2   5  23-0.50633 16.3379   3
   2  -5  23 28.3627 17.6746   7
   2   5  24 13.6657 14.3841   3
   2  -5  24-13.2289 13.4926   7
   2   5  25 6.10546 17.6408   3
   2  -5  25-2.48355 16.8768   7
   2   5  26-10.4218 14.6301   3
   2  -5  26-5.80868 18.7306   7
   2  -5  27-36.2525 13.9480   7
   2  -5  28-1.31738 12.3571   7
   3   0 -51-40.3684 16.3665   6
   3   0 -50 4.73587 13.6333   6
   3   0 -49 18.6935 14.6436   6
   3   0 -48 14.8832 15.2820   6
   3   0 -47 2.73438 11.3898   6
   3   0 -46 9.81616 13.9047   6
   3   0 -45-5.43645 13.6567   6
   3   0 -44 18.4659 11.0616   6
   3   0 -43 25.6928 12.8901   6
   3   0 -42-4.75656 13.7359   6
   3   0 -41 0.86805 10.4905   6
   3   0 -40-6.53631 12.7403   6
   3   0 -39 21.8768 14.3508   6
   3   0 -38 10.1610 13.5635   6
   3   0 -36 12.9829 12.6286   6
   3   0 -35 1.29155 12.9809   6
   3   0 -34 4.35773 12.5602   6
   3   0 -33 3.68380 10.8150   6
   3   0 -32 59.6473 10.2702   6
   3   0 -31-3.64816 10.0429   6
   3   0 -30 2.26083 9.80670   6
   3   0 -29 0.53651 10.1872   6
   3   0 -28 7.78815 9.66154   6
   3   0 -27 4.72766 9.74718   6
   3   0 -26 6.36792 8.84929   6
   3   0 -25 14.0393 6.40449   0
   3   0 -25 7.09029 8.43633   6
   3   0 -24 0.82152 7.97282   6
   3   0 -24 15.1085 9.22435   0
   3   0 -23 4.58643 8.23860   6
   3   0 -23 10.4604 8.16214   0
   3   0 -22 8.57057 8.95329   6
   3   0 -22 12.4183 7.51566   0
   3   0 -21 21.0378 9.08980   0
   3   0 -21 8.80767 8.46810   6
   3   0 -20 0.11204 7.55143   6
   3   0 -20 33.4529 9.12572   0
   3   0 -19 5.08218 6.26282   0
   3   0 -19-8.05859 8.13777   6
  -3   0  19-3.53973 7.38993   0
   3   0 -18 4.32993 6.86827   6
   3   0 -18 11.0986 7.61514   0
  -3   0  18-5.17128 8.02660   0
   3   0 -17-7.52608 7.17567   6
   3   0 -17 6.17638 8.11862   0
  -3   0  17-8.01315 7.83246   0
   3   0 -16-7.22456 6.91721   6
   3   0 -16 2.31508 8.16564   0
  -3   0  16-3.10487 7.93356   0
   3   0 -15 2.83356 8.08387   0
   3   0 -15-1.87577 6.64032   6
  -3   0  15-10.9649 7.92275   0
  -3   0  14-10.8491 7.42902   0
   3   0 -14-2.83948 6.25913   6
   3   0 -14 5.14943 7.74323   0
   3   0 -13 10.3880 7.73636   0
  -3   0  13-11.2538 7.17810   0
   3   0 -13-0.53932 4.75004   6
   3   0 -12-4.23307 6.41595   6
   3   0 -12 11.1223 7.80386   0
  -3   0  12-1.49987 7.22716   0
   3   0 -11 10.0918 7.30348   0
   3   0 -11-4.94568 6.22009   6
  -3   0  11-0.55725 6.01221   0
   3   0 -10-0.35373 5.86564   6
   3   0 -10 7.87627 5.30594   0
  -3   0  10-1.25781 5.33214   0
   3   0  -9 11.6759 7.39274   0
  -3   0   9-0.40886 6.84508   0
   3   0  -9 1.57255 5.25923   6
  -3   0   8 0.13137 6.59118   0
   3   0  -8 0.14838 5.28677   6
   3   0  -8 7.50812 5.39732   0
   3   0  -7 4.74970 6.49339   0
  -3   0   7 3.00631 6.31005   0
   3   0  -7-2.37515 4.58243   6
   3   0  -6 1.01429 4.57189   6
  -3   0   6 3.54270 5.88436   0
   3   0  -5 1.95708 4.11900   6
  -3   0   5 4.76931 6.03612   0
  -3   0   4 7.43677 5.68416   0
   3   0  -4-1.86746 3.98175   6
  -3   0   3 8.38044 4.40923   0
   3   0  -3 4.03550 4.73613   6
   3   0  -2-1.01040 4.17518   6
   3   0  -1-3.79727 4.39241   2
   3   0   0 9.82720 3.82084   2
   3   0   1-4.78464 5.10858   2
   3   0   2 6.16158 5.13233   2
   3   0   3 0.86920 4.76927   2
   3   0   3-0.98173 5.31729   5
   3   0   4 4.78343 4.44995   5
   3   0   5-0.26654 5.51653   5
   3   0   6 5.98330 4.63158   5
   3   0   7-1.46626 6.55237   5
   3   0   8-4.54621 6.65945   5
   3   0   9 1.36687 6.63995   5
   3   0  10-7.42541 6.97143   5
   3   0  11-2.91304 6.90611   5
   3   0  12-1.27732 6.04753   5
   3   0  13-3.53093 6.57650   5
   3   0  14 2.92457 7.29724   5
  -3   0 -15-3.52170 3.92107   0
   3   0  15-1.39363 7.40398   5
  -3   0 -16-4.77870 4.02891   0
   3   0  16-1.30445 6.34696   5
  -3   0 -17-1.90985 4.64479   0
   3   0  17-2.76853 8.09522   5
   3   0  18-3.39465 8.25648   5
  -3   0 -18-0.09800 4.93870   0
  -3   0 -19-6.73829 4.84279   0
   3   0  19 4.41822 8.19957   5
  -3   0 -20-2.54171 5.01372   0
  -3   0 -21 2.63825 5.05377   0
  -3   0 -21 1.28265 5.68329   4
  -3   0 -22-3.83983 5.26807   4
  -3   0 -22-0.36422 4.88687   0
  -3   0 -23-0.88296 5.06550   0
  -3   0 -23 0.38224 5.16929   4
  -3   0 -24 6.72593 5.60589   4
  -3   0 -24 2.06139 5.25913   0
   3   0  25 11.2104 9.25969   1
  -3   0 -25 6.86099 5.45796   0
  -3   0 -25-2.34998 5.26019   4
  -3   0 -26-0.32464 6.77469   0
   3   0  26 12.7653 8.53044   1
  -3   0 -26 0.34512 5.64564   4
   3   0  27 11.8062 8.38203   1
  -3   0 -27-5.16478 5.66253   4
  -3   0 -28-4.37289 5.06902   4
   3   0  28 10.5008 9.91037   1
   3   0  29 8.64079 10.5366   1
  -3   0 -29-0.21179 5.47927   4
   3   0  30 3.60829 10.3514   1
  -3   0 -30 1.67628 6.35154   4
   3   0  31 5.19779 10.6263   1
   3   0  32 2.67483 9.73378   1
   3   0  33 6.03053 11.7167   1
   3   0  34 9.75290 12.3323   1
   3   0  35 2.96117 12.3753   1
   3   0  36 7.97017 10.3956   1
   3   0  37 5.12853 12.3265   1
   3   0  38-1.52224 12.6903   1
  -3   0 -38-1.85349 13.2950   6
  -3   0 -39-5.66371 13.5924   6
   3   0  39 10.9321 12.6848   1
   3   0  40-12.1365 10.3732   1
  -3   0 -40 2.65673 11.9404   6
  -3   0 -41-8.78897 10.3185   6
   3   0  41-9.96845 11.1620   1
  -3   0 -42 4.01915 12.1099   6
   3   0  42-3.64438 12.8813   1
   3   0  43 1.13636 12.7054   1
  -3   0 -43 3.74639 13.6106   6
  -3   0 -44 6.81893 12.4069   6
   3   0  44 0.25544 9.95112   1
  -3   0 -45 11.2846 10.5166   6
   3   0  45-8.80535 12.0675   1
   3   0  46 18.7521 12.5823   1
  -3   0 -46-11.8576 13.9614   6
  -3   0 -47-15.3231 13.5364   6
   3   0  47-13.1215 11.9255   1
  -3   0 -48 2.92653 11.9131   6
   3   0  48-9.67065 10.7891   1
   3   0  49-0.38171 15.1991   1
  -3   0 -49 13.2831 13.2534   6
  -3   0 -50 5.19392 15.3877   6
   3   0  50-30.6129 15.1415   1
  -3   0 -51-5.96914 13.6073   6
   3  -1 -52-3.22462 15.9762   6
   3  -1 -51-18.0307 11.1999   6
   3   1 -50 18.7973 14.7507   6
   3  -1 -50-11.6931 16.2080   6
   3  -1 -49-10.1602 13.2914   6
   3   1 -49 18.2100 11.8282   6
   3  -1 -48 6.72751 12.8296   6
   3   1 -48 19.1523 14.2268   6
   3  -1 -47 33.4680 14.7986   6
   3   1 -47 1.51851 16.3409   6
   3   1 -46-8.83998 12.8785   6
   3  -1 -46 11.4290 10.5547   6
   3  -1 -45 18.1598 12.9905   6
   3   1 -45 11.9224 12.4542   6
   3   1 -44 27.7479 14.7241   6
   3  -1 -44 45.3151 13.4480   6
   3  -1 -43 76.6117 12.5978   6
   3   1 -43 62.5242 15.1467   6
   3  -1 -42 160.073 15.1110   6
   3   1 -42 158.234 14.9729   6
   3  -1 -41 20.9049 12.7715   6
   3   1 -41 30.3165 13.9491   6
   3  -1 -40 5.98640 10.3789   6
   3   1 -40 37.8199 14.3910   6
   3  -1 -39 10.9016 11.5219   6
   3   1 -39 12.3644 13.0271   6
   3   1 -38 57.1747 12.4495   6
   3  -1 -38 46.1789 12.9512   6
   3   1 -37 112.265 14.0563   6
   3  -1 -37 123.187 14.0889   6
   3   1 -36 54.1053 13.6566   6
   3  -1 -36 63.6625 11.4180   6
   3  -1 -35 95.8902 12.7099   6
   3   1 -35 121.774 15.1883   6
   3  -1 -34 33.1907 11.7925   6
   3   1 -34 21.0943 13.3254   6
   3  -1 -33 123.481 13.4608   6
   3   1 -33 152.847 15.1977   6
   3   1 -32 89.4157 13.5335   6
   3  -1 -32-14.2450 10.6829   6
   3  -1 -31 84.8829 11.1464   6
   3   1 -31 80.6889 12.3989   6
   3   1 -30 157.117 13.0905   6
   3  -1 -30 170.637 11.7747   6
   3  -1 -29 20.8590 8.69474   6
   3   1 -29 23.5858 10.4924   6
   3   1 -28 4.86689 9.48739   6
   3  -1 -28 13.7902 7.85902   6
   3  -1 -27 183.306 10.6499   6
   3   1 -27 163.272 12.3707   6
   3   1 -26 281.551 13.6726   6
   3  -1 -26 295.940 12.0052   6
   3  -1 -25 119.267 9.68933   6
  -3  -1  25 109.476 6.93043   1
   3   1 -25 130.635 11.4807   6
  -3  -1  25 65.0672 7.28390   0
  -3  -1  24 174.833 11.3745   0
  -3  -1  24 164.609 7.15609   1
   3   1 -24 190.905 11.5413   6
   3  -1 -24 172.185 10.3275   6
   3   1 -23 135.565 10.2056   6
  -3  -1  23 143.233 6.77856   1
   3  -1 -23 148.314 9.76181   6
  -3  -1  23 130.329 9.75340   0
  -3  -1  22 181.503 10.8420   0
   3   1 -22 190.461 11.2898   6
  -3  -1  22 165.846 6.71952   1
   3  -1 -22 150.269 9.06568   6
  -3  -1  21 36.2857 9.14690   0
   3  -1 -21 38.3832 7.29245   6
   3   1 -21 46.2124 8.71675   6
   3  -1 -21 15.5734 9.10946   0
  -3  -1  21 27.4613 4.78453   1
   3  -1 -20 487.956 12.3738   6
  -3  -1  20 461.779 12.6768   0
   3  -1 -20 456.702 14.3974   0
   3   1 -20 462.280 13.4619   6
   3   1 -19 541.052 13.7890   6
   3  -1 -19 600.129 12.9721   6
   3  -1 -18 1691.71 19.4424   6
   3   1 -18 1696.64 21.6686   6
   3  -1 -17 39.9524 7.09177   6
   3   1 -17 38.0299 8.11362   6
   3  -1 -16 1055.40 15.0424   6
   3   1 -16 1008.46 16.4091   6
  -3  -1  15 192.601 6.49739   7
   3  -1 -15 183.173 8.26031   6
   3   1 -15 203.864 9.11926   6
   3   1 -14 1089.33 16.1800   6
   3  -1 -14 1100.29 14.2116   6
  -3  -1  14 1084.75 11.7483   7
   3  -1 -13 952.591 12.8181   6
   3   1 -13 927.021 14.5146   6
  -3  -1  13 1005.34 11.2476   7
   3  -1 -12 1024.24 12.7737   6
   3   1 -12 1031.82 14.8439   6
  -3   1  12 1034.45 14.5750   3
  -3  -1  12 1063.77 11.2303   7
   3  -1 -11 213.094 7.01482   6
   3   1 -11 216.845 8.43173   6
  -3  -1  11 218.271 6.57298   7
  -3   1  11 194.262 7.96056   3
  -3   1  10 216.364 8.97934   3
   3   1 -10 218.632 8.29337   6
   3  -1 -10 208.167 6.59592   6
  -3  -1  10 157.748 6.37637   7
   3   1  -9 853.612 12.2162   6
  -3  -1   9 857.691 9.91062   7
   3  -1  -9 869.823 10.2578   6
  -3   1   9 848.546 12.4498   3
   3   1  -8 49.9720 5.92960   6
  -3   1   8 44.1201 6.36903   3
   3  -1  -8 50.3928 4.22211   6
   3  -1  -7 137.418 5.08907   6
  -3   1   7 78.5662 3.83455   4
   3   1  -7 138.713 6.85265   6
  -3   1   7 114.144 7.55992   3
   3  -1  -6 2453.46 14.6981   6
  -3   1   6 2502.15 13.6164   4
   3   1  -6 2565.01 18.1131   6
  -3   1   6 2507.44 19.8299   3
  -3   1   5 3529.49 22.8886   3
   3   1  -5 3319.67 20.1641   6
   3  -1  -5 3257.34 16.1147   6
  -3   1   5 3345.15 16.4532   4
   3  -1  -4 947.399 8.84420   6
  -3   1   4 1040.47 10.1911   4
  -3   1   4 1022.00 14.0096   3
   3   1  -3 69401.8 335.819   6
  -3   1   3 71660.7 380.984   3
  -3   1   2 41607.6 290.961   3
  -3   1   2 40297.8 246.187   4
   3   1  -2 42413.7 260.019   6
   3  -1  -1 8638.54 33.7275   7
  -3   1   1 8441.92 29.4183   4
  -3   1   1 8324.22 33.3284   3
   3  -1  -1 8346.38 31.8942   2
   3  -1   0 642.267 12.1087   2
  -3   1   0 860.071 11.0043   4
  -3   1   0 736.869 11.6573   3
   3  -1   0 733.632 11.6172   7
  -3   1  -1 856.613 10.8117   4
   3  -1   1 723.209 8.14948   5
   3  -1   1 628.718 11.1979   2
   3  -1   2 1741.64 15.4367   2
   3  -1   2 1949.73 18.5396   7
  -3   1  -2 2205.92 16.4227   4
   3  -1   3 4591.23 26.6406   7
   3  -1   3 4372.56 23.8341   2
   3  -1   3 4534.88 20.0562   5
  -3   1  -3 5166.22 25.2025   4
   3  -1   4 70.0344 5.94072   2
   3  -1   4 116.582 5.76383   5
   3   1   4 81.2756 5.57394   1
   3  -1   4 128.872 9.19503   7
   3   1   4 76.4277 5.64285   5
  -3   1  -4 111.936 6.64171   4
   3  -1   5 153.279 9.79501   7
   3   1   5 33.6292 6.56875   1
   3  -1   5 20.9440 4.75821   5
   3   1   5 30.8439 5.47454   5
  -3   1  -5 100.556 6.64773   4
   3  -1   5 161.940 6.08027   2
   3   1   6 689.404 10.6983   5
   3  -1   6 487.767 8.51141   5
   3  -1   6 572.135 12.6612   7
   3   1   6 581.943 11.0846   1
  -3   1  -6 493.412 9.78222   4
   3   1   7 3589.37 24.1822   1
   3   1   7 3555.87 21.3702   5
   3  -1   7 3485.10 20.9669   5
   3  -1   7 3490.30 24.8376   7
  -3   1  -7 3132.84 21.6321   4
  -3   1  -8 62.0175 5.46891   4
   3   1   8 23.1935 7.18891   1
   3  -1   8 31.3687 7.71561   7
   3   1   8 19.6011 5.28594   5
   3  -1   8 26.3995 5.73882   5
   3  -1   9-1.76437 5.10884   5
   3   1   9 5.21065 5.42862   5
   3  -1   9 44.0649 8.67163   7
   3   1   9 28.0366 7.83005   1
  -3   1  -9 38.5700 5.53479   4
  -3   1 -10 1624.15 17.5028   4
   3   1  10 1710.68 18.7880   1
   3  -1  10 1722.47 16.8533   5
   3   1  10 1711.93 16.3812   5
   3  -1  10 1642.36 18.9692   7
   3   1  11 1028.60 16.0183   1
   3   1  11 1000.14 13.2728   5
  -3   1 -11 910.798 13.7035   4
   3  -1  11 1038.81 14.0412   5
   3   1  12 101.786 7.88730   1
   3   1  12 68.4025 6.87710   5
   3  -1  12 115.094 7.26724   5
  -3   1 -12 90.7519 7.71852   4
   3   1  13 77.9045 8.95366   1
   3   1  13 89.4766 7.44075   5
   3  -1  13 58.1234 7.11820   5
  -3   1 -13 61.8546 7.42136   4
   3   1  14 107.359 7.40095   5
  -3   1 -14 131.093 8.33881   4
   3  -1  14 151.015 8.88636   5
   3   1  14 139.817 10.2695   1
   3   1  15 2057.08 23.3429   1
   3   1  15 2049.43 20.6680   5
  -3   1 -15 2044.59 21.9754   4
   3  -1  15 2081.69 21.3061   5
   3   1  16 517.360 13.9805   1
  -3   1 -16 547.740 12.8959   4
   3  -1  16 523.013 8.23716   0
   3   1  16 529.579 12.1361   5
  -3   1 -17 7.77087 7.50167   4
   3  -1  17 8.87299 4.61917   0
   3   1  17 1.72496 6.37967   5
   3   1  17 2.83694 7.71545   1
  -3   1 -18 41.1218 8.46238   4
   3  -1  18 53.3545 5.13665   0
   3   1  18 29.5356 7.96487   5
   3   1  18 59.7806 9.15162   1
   3  -1  19 60.5587 5.16799   0
  -3   1 -19 63.8141 8.23045   4
   3   1  19 69.9612 9.74946   1
   3   1  19 56.3567 8.53624   5
   3   1  20 843.722 18.3069   1
   3   1  20 833.307 15.8591   5
  -3   1 -20 906.014 16.9094   4
   3  -1  20 872.952 11.5984   0
   3  -1  21 533.462 9.25036   0
   3   1  21 743.535 17.9990   1
   3   1  21 750.875 15.9729   5
  -3   1 -21 759.343 15.4896   4
   3   1  22 12.1367 10.6397   1
   3  -1  22-0.03819 3.70169   0
  -3   1 -22 10.5093 7.84286   4
   3   1  23 942.784 20.0968   1
   3  -1  23 648.633 10.8719   0
  -3   1 -23 956.052 18.0216   4
   3   1  24 356.179 14.2565   1
  -3   1 -24 347.631 12.1794   4
   3   1  25 347.286 14.6290   1
  -3   1 -25 370.996 13.1748   4
   3   1  26 283.319 14.6989   1
  -3   1 -26 309.557 12.3383   4
   3   1  27 5.50364 11.0444   1
  -3   1 -27-0.42672 7.38286   4
  -3   1 -28 4.00395 8.12668   4
   3   1  28-0.90009 9.70972   1
  -3   1 -29 83.3742 10.0673   4
   3   1  29 59.9040 12.3620   1
  -3   1 -30 589.601 16.4084   4
   3   1  30 562.215 19.2071   1
  -3   1 -31 769.917 18.6091   4
   3   1  31 736.282 20.8055   1
  -3   1 -32 47.5308 10.0761   4
   3   1  32 44.5264 13.9719   1
   3   1  33 323.275 17.0032   1
  -3   1 -33 341.357 14.5399   4
  -3   1 -34 675.323 21.5687   6
   3   1  34 661.624 21.2287   1
  -3   1 -34 637.432 18.1365   4
   3   1  35 52.2035 14.1098   1
  -3   1 -35 68.3239 13.7421   6
  -3   1 -36 130.062 13.6952   6
   3   1  36 121.059 13.5891   1
  -3   1 -37 13.5139 12.6452   6
   3   1  37 11.0977 13.5854   1
  -3  -1 -38 22.3576 11.1130   6
  -3   1 -38 14.2826 13.1793   6
   3   1  38 24.8418 11.3158   1
  -3   1 -39-0.89202 11.0471   6
   3  -1  39 25.2370 12.6695   1
   3   1  39-9.37068 13.0970   1
  -3  -1 -39 1.35091 8.96498   6
  -3  -1 -40 21.6520 11.7829   6
  -3   1 -40 0.59123 12.1533   6
   3  -1  40 31.9849 12.6908   1
   3   1  40 13.9452 12.1812   1
  -3   1 -41 0.11420 12.9859   6
   3   1  41-7.53375 13.3059   1
  -3  -1 -41-2.99435 12.3449   6
   3  -1  41 20.9856 12.8937   1
  -3   1 -42 10.6590 11.5602   6
  -3  -1 -42 12.8493 12.6518   6
   3  -1  42 9.39948 12.6682   1
   3   1  42 0.47874 12.5690   1
   3   1  43-23.0326 11.9511   1
  -3   1 -43-0.32503 11.9642   6
   3  -1  43 16.0690 12.6842   1
  -3  -1 -43 23.9578 11.6636   6
   3   1  44 0.89668 13.5477   1
  -3  -1 -44 27.2201 11.2696   6
   3  -1  44 23.8838 13.1929   1
  -3   1 -44 13.4204 13.4988   6
  -3   1 -45 56.5178 12.6084   6
  -3  -1 -45 22.9438 12.7821   6
  -3   1 -46 12.2007 13.3504   6
  -3  -1 -46 0.82614 13.6750   6
  -3   1 -47 1.75226 14.5409   6
  -3  -1 -47-6.21904 12.0126   6
  -3  -1 -48 40.6161 12.6432   6
  -3   1 -48 14.4064 12.1861   6
  -3  -1 -49 30.9028 13.5218   6
  -3   1 -49 1.62772 13.6249   6
  -3   1 -50-0.55724 15.9007   6
  -3  -1 -50 17.5008 15.0164   6
  -3  -1 -51-4.44757 10.6250   6
   3   2 -48-10.0566 12.4067   6
   3   2 -47-6.62531 15.0378   6
   3   2 -46 6.90159 15.2782   6
   3   2 -45 2.43457 12.6777   6
   3   2 -44-3.94969 11.4505   6
   3   2 -43 5.01639 14.4212   6
   3   2 -42-11.6759 14.5046   6
   3   2 -41 1.52136 16.3486   6
   3   2 -40 12.5380 11.3685   6
   3   2 -39-0.73174 10.3616   6
   3   2 -38 0.33522 11.1215   6
   3   2 -37 1.26018 11.3863   6
   3   2 -36-2.71347 12.0819   6
   3   2 -35-9.87686 12.2600   6
   3   2 -34-13.9104 12.2137   6
   3   2 -33-8.63309 12.4935   6
   3  -2 -33 5.97250 8.10268   6
   3  -2 -32 8.92060 8.36486   6
   3   2 -32 0.78407 11.7214   6
   3  -2 -31 14.2022 8.76395   6
   3   2 -31 0.29057 11.1253   6
   3  -2 -30 15.1742 8.18475   6
   3   2 -30-3.77734 10.2229   6
   3   2 -29 5.30449 9.38619   6
   3  -2 -29-8.91915 7.78777   6
   3   2 -28-2.43413 9.73957   6
   3  -2 -28 3.78197 7.53345   6
   3   2 -27-5.97264 9.01793   6
   3  -2 -27-2.94608 7.29256   6
   3   2 -26 2.92779 9.76162   6
   3  -2 -26 4.16436 6.64438   6
   3  -2 -25 3.43047 7.03667   6
   3   2 -25 3.52368 8.59581   6
   3  -2 -24-3.38015 6.52378   6
   3   2 -24-5.38880 8.78667   6
   3   2 -23-3.39177 8.59880   6
  -3   2  23-4.89119 9.73386   3
  -3  -2  23 10.7146 6.53255   7
   3  -2 -23-6.81993 5.91501   6
  -3   2  22-3.71436 9.85758   3
   3  -2 -22-4.58874 5.93874   6
   3   2 -22-1.96890 7.91610   6
  -3  -2  22 14.4376 6.32574   7
   3  -2 -21-5.01161 5.97478   6
   3   2 -21-6.07546 7.93673   6
  -3  -2  21 2.39687 6.29440   7
  -3   2  21-4.08584 10.9956   3
   3  -2 -20 1.99610 5.48414   6
   3   2 -20 15.5101 8.44757   6
  -3  -2  20 0.69732 6.37235   7
  -3   2  20 3.96137 10.3891   3
  -3  -2  19-0.97580 7.62161   7
   3   2 -19-2.19002 7.47013   6
  -3   2  19-2.24138 9.81130   3
   3  -2 -19-2.43955 5.35015   6
   3  -2 -18-5.16694 4.66214   6
   3   2 -18 2.66458 6.71759   6
  -3   2  18-1.91337 9.57227   3
  -3  -2  18 4.92491 8.35015   7
  -3  -2  17 4.64628 7.27788   7
   3  -2 -17-2.80472 4.34907   6
  -3   2  17-4.31164 9.87453   3
   3   2 -17-7.22874 6.39949   6
   3   2 -16-3.02106 6.50101   6
  -3  -2  16-4.34616 7.32779   7
   3  -2 -16-0.04133 4.24557   6
  -3   2  16 3.22373 10.2114   3
  -3  -2  15 1.80870 7.16157   7
   3   2 -15-7.67263 6.67534   6
  -3   2  15 5.38783 10.1875   3
   3  -2 -15-2.46802 4.24577   6
   3   2 -14-6.34284 5.76807   6
   3  -2 -14 0.59975 3.80886   6
  -3   2  14-7.18089 8.95564   3
  -3  -2  14-1.30946 7.28504   7
   3   2 -13-3.75265 6.30479   6
  -3  -2  13-1.40642 7.69498   7
   3  -2 -13 1.76666 3.23435   6
  -3   2  13 4.55160 9.52586   3
   3   2 -12-1.21428 6.08690   6
   3  -2 -12-4.11849 3.64409   6
  -3  -2  12 0.79360 7.66352   7
  -3   2  12 2.39413 8.91612   3
  -3  -2  11-3.49536 7.62132   7
   3   2 -11 0.49089 5.87776   6
  -3   2  11 1.96548 9.23220   3
   3  -2 -11-3.12370 3.41970   6
   3   2 -10-1.07694 5.70846   6
  -3   2  10-1.33701 7.69757   3
   3  -2 -10-3.39333 3.02877   6
   3   2  -9-4.83592 5.60835   6
  -3   2   9-1.16227 8.94351   3
   3  -2  -9 0.50215 2.72036   6
   3   2  -8-3.09845 5.28194   6
   3  -2  -8 0.82070 2.22650   6
  -3   2   8 2.52259 9.54753   3
   3   2  -7 1.34207 5.22985   3
  -3   2   7-4.63433 9.53934   3
  -3   2   7-0.98640 5.08354   4
   3   2  -7-5.12089 5.17522   6
   3   2  -6-0.44629 4.63539   6
   3   2  -6-2.23731 5.60281   3
  -3   2   6-0.48182 5.03004   4
  -3   2   6 4.69581 8.89416   3
   3   2  -5-3.29152 4.51541   6
  -3   2   5 4.06110 4.72921   4
  -3   2   5-5.88534 7.84365   3
   3   2  -5 0.15238 5.41428   3
  -3   2   4-0.89384 5.02431   4
   3   2  -4-0.47882 4.50445   6
   3   2  -4-1.36236 5.54163   3
  -3   2   4 1.66495 8.13512   3
  -3   2   3 0.90674 5.66017   4
   3   2  -3-5.08601 6.01475   3
   3   2  -3-3.38250 4.53240   6
  -3   2   3-6.45576 9.03303   3
  -3   2   2-2.08274 5.37610   4
   3  -2  -2-1.61690 4.99632   2
   3   2  -2-1.72282 5.93635   3
  -3   2   2-5.37692 7.13673   3
  -3   2   1-9.02396 9.20747   3
  -3   2   1 0.73331 5.99699   4
   3  -2  -1-3.08259 4.97929   2
   3   2  -1 1.10806 5.68384   3
  -3   2   0-1.47138 7.40237   3
   3   2   0-2.26278 6.43432   3
   3  -2   0 1.38697 4.84457   2
  -3   2   0 1.35182 6.58017   4
  -3   2  -1 1.76246 6.94605   4
   3   2   1 3.57888 6.35831   3
   3  -2   1 0.17203 4.69456   2
  -3   2  -1-4.67339 8.48419   3
   3  -2   1-5.22635 8.68669   7
   3   2   2-2.89649 6.95604   3
  -3   2  -2-2.32128 6.82419   4
   3  -2   2-5.75911 8.20117   7
  -3   2  -2-0.08309 8.78081   3
   3  -2   2 6.64638 4.92288   2
   3  -2   3-7.87531 9.55307   7
   3   2   3-0.65643 6.93998   3
   3  -2   3-0.78285 4.77849   2
  -3   2  -3-1.32685 6.20861   4
   3  -2   3 0.86412 2.69291   5
  -3   2  -4 1.78450 6.96059   4
   3  -2   4-1.27996 10.1233   7
   3   2   4-1.74738 3.96126   5
   3  -2   4-1.19007 4.56778   2
  -3   2  -5 0.40898 7.45140   4
   3   2   5-2.23141 4.10436   5
   3  -2   5 1.86110 9.83574   7
   3  -2   5 0.96065 4.65685   2
   3  -2   6 1.19390 9.60336   7
  -3   2  -6-5.47440 7.28455   4
   3   2   6-0.37232 4.20885   5
   3  -2   6 9.07359 5.03998   2
   3  -2   7 1.61783 8.99509   7
  -3   2  -7-4.19469 7.63387   4
   3   2   7 1.01873 4.31597   5
  -3   2  -8-4.86459 8.79078   4
   3   2   8 2.11895 4.41032   5
   3  -2   8 2.18490 8.87259   7
   3  -2   9-4.20606 9.09999   7
  -3   2  -9-4.34789 6.88909   4
   3   2   9 1.22010 4.60742   5
   3  -2  10 1.77761 9.63134   7
  -3   2 -10-2.32134 8.01543   4
   3   2  10-0.73430 4.59378   5
  -3   2 -11-3.90342 8.44615   4
   3  -2  11 3.17356 9.75832   7
   3   2  11-3.86286 4.71657   5
  -3   2 -12-7.14356 9.13793   4
   3  -2  12 1.67952 10.5677   7
   3   2  12-2.42659 4.86611   5
  -3   2 -13-1.75240 8.63759   4
   3  -2  13-1.84116 10.5255   7
   3   2  13 2.79621 5.22505   5
   3  -2  14-0.97852 10.3680   7
   3   2  14-3.80753 5.68821   5
  -3   2 -14-0.07581 8.73491   4
   3   2  15 5.73532 5.84632   5
  -3   2 -15 2.45259 8.85364   4
   3  -2  15 0.71230 10.0523   7
   3  -2  16 1.61490 10.1782   7
  -3   2 -16 6.83537 8.86360   4
   3   2  16 2.80560 5.82487   5
  -3   2 -17 3.34414 9.26036   4
   3  -2  17 5.74638 9.77439   7
   3   2  17-0.85310 5.73238   5
  -3   2 -18-1.28192 9.32766   4
   3  -2  18 10.3103 11.5654   7
   3   2  18-0.05321 6.26891   5
  -3   2 -19 0.66838 9.04960   4
   3   2  19 5.39352 6.51359   5
   3  -2  19 13.4012 11.9579   7
  -3   2 -20-0.48653 8.06627   4
  -3   2 -21 2.69868 8.85254   4
  -3   2 -22-1.55760 9.47113   4
  -3   2 -23 1.57218 9.35729   4
  -3   2 -24 3.12446 8.69720   4
  -3   2 -25-0.85026 9.58289   4
  -3   2 -25 0.10983 8.86394   6
  -3   2 -26 1.48301 10.2433   4
  -3   2 -26 2.93959 7.93920   6
  -3   2 -27-0.33667 9.37255   6
  -3   2 -27-4.60822 8.76972   4
  -3   2 -28-0.57428 9.63711   6
  -3   2 -28 72.9737 9.78806   4
  -3   2 -29-3.11992 9.45546   6
  -3   2 -29-3.26695 10.2403   4
  -3   2 -30 2.37176 11.0844   6
  -3   2 -30-2.54299 10.8373   4
  -3   2 -31-1.42907 12.0486   4
  -3   2 -31 0.19653 9.58809   6
  -3   2 -32-0.93462 11.1351   6
  -3   2 -32-3.37067 9.62285   4
  -3   2 -33-1.28111 11.2117   4
  -3   2 -33-2.32660 10.6785   6
  -3   2 -34-3.13472 11.2790   6
  -3   2 -34-1.99474 9.78168   4
  -3   2 -35-19.9819 13.3287   4
  -3   2 -35-10.6249 12.0517   6
  -3   2 -36-6.41220 10.2798   6
  -3  -2 -36 0.65589 8.75300   6
  -3   2 -36 2.21401 9.73951   4
  -3   2 -37 7.59101 10.3729   4
  -3  -2 -37 8.22134 7.91151   6
  -3   2 -37 5.37171 12.2339   6
  -3   2 -38 2.27738 11.3548   4
  -3  -2 -38 7.25197 8.93096   6
  -3   2 -38-1.22526 9.90480   6
  -3  -2 -39 2.95655 10.4454   6
  -3   2 -39 1.27276 9.75374   4
  -3   2 -39 2.84276 12.6031   6
  -3   2 -40-6.24692 11.9467   6
  -3  -2 -40-11.6276 10.9444   6
  -3   2 -41 7.08017 12.1060   6
  -3  -2 -41 18.3509 10.2425   6
  -3  -2 -42 7.12317 9.17066   6
  -3   2 -42-10.2188 12.7082   6
  -3   2 -43 6.53350 11.2306   6
  -3  -2 -43-18.8757 10.1371   6
  -3   2 -44-2.46152 13.8050   6
  -3   2 -45 16.8596 11.3390   6
  -3   2 -46 16.0599 14.9110   6
  -3   2 -47 14.8080 13.5077   6
  -3   2 -48-9.84811 13.3160   6
   3   3 -46-17.0935 11.7160   6
   3   3 -45-0.82247 10.3297   6
  -3   3  45 0.00000 16.5292   3
   3   3 -44 18.3097 9.58477   6
  -3   3  44 11.4891 15.7467   3
   3   3 -43 39.2096 11.2844   6
  -3   3  43 61.9697 16.7228   3
   3   3 -42 4.15068 11.2368   6
  -3   3  42 23.2854 15.7365   3
   3   3 -41 39.3311 11.6529   6
  -3   3  41 20.8039 15.7225   3
  -3   3  40 15.5213 16.4786   3
   3   3 -40 5.47334 12.3055   6
   3   3 -39 16.7857 11.2279   6
  -3   3  39 3.97367 14.9319   3
   3   3 -38-5.94793 10.4051   6
  -3   3  38 4.45133 13.6949   3
   3   3 -37 1.09096 11.4589   6
  -3   3  37 19.7119 12.0124   3
   3   3 -36 4.00279 10.8723   6
  -3   3  36-3.28386 11.9548   3
  -3   3  35 8.64596 13.9643   3
   3   3 -35 1.75922 9.11758   6
   3   3 -34 6.76715 7.68570   6
  -3   3  34-14.5652 14.6287   3
  -3   3  33-4.57599 13.8435   3
   3   3 -33-2.06973 7.51622   6
   3   3 -32 3.26774 8.66776   6
  -3   3  32 5.37585 11.7073   3
   3   3 -31 24.1927 9.92852   6
  -3   3  31 31.3417 14.4631   3
   3   3 -30-8.18230 8.18235   6
  -3   3  30 20.3815 14.8457   3
  -3   3  29 162.216 15.7049   3
   3   3 -29 116.954 10.6394   6
  -3   3  28 364.781 20.0134   3
   3   3 -28 227.277 13.1635   6
   3   3 -27 15.4587 8.62168   6
  -3   3  27 37.0476 13.0219   3
  -3   3  26 12.6788 13.8051   3
   3   3 -26 2.47763 7.38761   6
   3   3 -25-2.23378 7.84417   6
  -3   3  25 2.07548 11.6626   3
   3   3 -24 23.9811 7.70711   6
  -3   3  24 48.8032 14.5708   3
  -3   3  23 36.6103 13.0709   3
   3   3 -23 24.6351 7.15107   6
  -3   3  22 47.1446 13.3962   3
   3   3 -22 27.6297 7.97446   6
  -3  -3  21 95.1136 9.68868   7
  -3   3  21 118.827 15.4809   3
   3   3 -21 68.5270 8.56164   6
  -3  -3  20 19.0217 8.87004   7
  -3   3  20 28.6027 13.4293   3
   3   3 -20 8.22998 6.87999   6
  -3  -3  19 3.92412 9.28578   7
  -3   3  19 4.51568 11.0242   3
   3   3 -19 3.03395 6.42965   6
  -3  -3  18 17.2247 9.62378   7
  -3   3  18 13.4649 11.0976   3
   3   3 -18 9.41653 6.13737   6
  -3  -3  17 59.1903 10.8459   7
  -3   3  17 63.5265 11.8106   3
  -3   3  16 222.965 17.7890   3
  -3  -3  16 248.899 13.3399   7
  -3  -3  15 117.406 12.9330   7
  -3   3  15 123.091 13.3970   3
  -3  -3  14 47.6752 11.4849   7
  -3   3  14 50.4447 11.6660   3
  -3   3  13 20.9514 11.3732   3
  -3  -3  13 34.8523 10.4395   7
  -3   3  12 32.6726 12.1363   3
  -3  -3  12 21.5588 9.76185   7
  -3   3  11 29.9969 12.8763   3
  -3   3  10 241.038 14.5543   3
  -3   3   9 181.266 13.8811   3
  -3   3   8 69.2862 12.5466   3
  -3   3   7 88.2928 11.3872   3
   3   3  -7 67.2895 7.92790   3
   3   3  -6 26.8294 7.65337   3
  -3   3   6 44.8295 12.1393   3
   3   3  -5 335.472 11.5376   3
   3  -3  -5 326.090 9.90951   2
  -3   3   5 308.475 14.3587   3
   3  -3  -4 343.429 10.3123   2
  -3   3   4 325.651 14.3074   3
   3   3  -4 354.900 12.2995   3
   3   3  -3 335.846 11.9729   3
  -3   3   3 363.638 15.1484   3
   3  -3  -3 364.319 10.2558   2
   3  -3  -2 13.6823 5.55561   2
  -3   3   2 34.8222 11.3550   3
   3   3  -2 19.3382 7.76035   3
   3   3  -1 54.9450 9.13163   3
   3  -3  -1 39.3399 5.70401   2
  -3   3   1 46.0853 10.5076   3
  -3   3   0 25.3039 7.72686   4
   3   3   0 22.2280 8.65792   3
  -3   3   0 19.0887 9.74843   3
  -3   3  -1 103.775 10.6626   3
   3   3   1 111.854 9.74334   3
  -3   3  -1 108.662 9.32918   4
  -3   3  -2 80.9916 9.27836   4
   3   3   2 103.048 9.49859   3
   3  -3   2 79.3294 13.3773   7
  -3   3  -2 88.8892 10.6235   3
   3  -3   3 126.875 13.3322   7
  -3   3  -3 125.329 10.5070   4
   3   3   3 146.221 10.0478   3
   3  -3   4 124.031 14.1126   7
  -3   3  -4 138.048 10.7166   4
   3   3   4 153.262 10.5322   3
   3  -3   5 115.838 13.5430   7
   3   3   5 107.155 10.7964   3
  -3   3  -5 117.887 10.1968   4
   3   3   6 479.518 15.3828   3
  -3   3  -6 443.881 15.2764   4
   3  -3   6 462.837 17.7096   7
   3  -3   7 120.830 14.5566   7
  -3   3  -7 105.849 10.3203   4
   3   3   7 106.650 10.6031   3
  -3   3  -8 351.141 14.7855   4
   3   3   8 389.734 15.0773   3
   3  -3   8 348.652 16.1023   7
  -3   3  -9 105.748 10.6199   4
   3   3   9 136.585 11.7246   3
   3  -3   9 121.041 14.2438   7
  -3   3 -10 262.938 13.8468   4
   3   3  10 253.931 13.1429   3
   3  -3  10 297.384 15.7353   7
   3  -3  11 251.589 14.9116   7
   3   3  11 249.220 13.8229   3
  -3   3 -11 249.996 13.5110   4
  -3   3 -12 9.25068 9.52560   4
   3   3  12 9.01349 11.3874   3
   3  -3  12 9.17916 12.7848   7
  -3   3 -13 110.766 11.6466   4
   3   3  13 135.874 12.9052   3
   3  -3  13 127.355 13.5024   7
  -3   3 -14 61.8232 11.9740   4
   3  -3  14 63.9056 13.0733   7
   3  -3  15 596.298 20.0870   7
  -3   3 -15 572.054 18.5563   4
   3  -3  16 121.170 14.2318   7
  -3   3 -16 107.753 12.6902   4
   3  -3  17 229.607 16.6777   7
  -3   3 -17 218.537 12.8862   4
  -3   3 -18-2.34617 10.0978   4
   3  -3  18 7.39126 13.0267   7
   3  -3  19 34.4740 13.2274   7
  -3   3 -19 38.4160 11.0534   4
   3  -3  20 9.13392 14.2080   7
  -3   3 -20 9.23795 10.2809   4
  -3   3 -21 130.844 12.6609   4
   3  -3  21 151.581 15.1971   7
  -3   3 -22 176.785 13.8597   4
   3  -3  22 219.124 17.5044   7
  -3   3 -23 10.7804 11.5173   4
   3  -3  23 19.3763 13.4865   7
   3  -3  24 12.9688 14.5203   7
  -3   3 -24 2.00086 11.7928   4
  -3   3 -25 15.7647 12.8608   4
  -3   3 -26 20.2956 13.1094   4
  -3   3 -27 339.924 17.9674   4
  -3   3 -28 315.647 16.8473   4
  -3   3 -29 49.0794 13.6292   4
  -3   3 -30 17.8260 12.6480   4
  -3   3 -31-0.25374 12.3907   4
  -3   3 -32 105.048 12.4824   4
  -3   3 -33 18.4640 10.1641   6
  -3   3 -33 15.3111 13.0723   4
  -3   3 -34 8.97383 7.72404   6
  -3   3 -34 7.64852 12.5786   4
  -3   3 -35 1.76346 10.4123   4
  -3   3 -35-4.16007 9.91146   6
  -3   3 -36 22.7025 8.44373   6
  -3   3 -36 14.3816 12.5882   4
  -3   3 -37 2.56919 11.8503   4
  -3   3 -37 3.42892 8.99579   6
  -3   3 -38-2.32713 12.3696   4
  -3   3 -38 3.35092 9.97253   6
  -3   3 -39 28.2566 13.7890   4
  -3   3 -39-20.4006 11.3685   6
  -3   3 -40 2.92608 9.68409   6
  -3   3 -40 25.9237 10.9020   4
  -3   3 -41-1.67460 13.3571   4
  -3   3 -41 8.88464 8.23537   6
  -3   3 -42 18.5697 9.66662   6
  -3   3 -42 10.2940 11.8573   4
  -3   3 -43 11.4117 11.1891   6
  -3   3 -44 10.3788 10.6775   6
  -3   3 -45 1.64897 11.2227   6
  -3   3 -46-1.50259 10.3696   6
  -3   4  36 0.82074 14.7460   3
  -3   4  35-17.9912 13.2694   3
  -3   4  34 2.38410 16.5506   3
  -3   4  33-10.3073 15.7760   3
  -3   4  32-2.91662 11.9474   3
  -3   4  31 4.45202 14.5235   3
  -3   4  30-5.23618 15.2617   3
  -3   4  29 4.02770 12.1096   3
  -3   4  28 8.52727 15.5579   3
  -3   4  27 8.52078 13.2481   3
  -3   4  26-2.51416 14.5718   3
  -3   4  25 0.53740 12.2971   3
  -3   4  24-7.79245 16.1909   3
  -3   4  23 1.69344 12.0455   3
  -3   4  22 1.30919 14.9535   3
  -3   4  21-2.17645 14.0837   3
  -3   4  20 13.0901 12.3437   3
  -3  -4  19-3.14557 10.9142   7
  -3   4  19 5.10473 14.2819   3
  -3   4  18-13.3680 14.7325   3
  -3  -4  18-0.27724 11.8562   7
  -3  -4  17 1.55190 11.9696   7
  -3   4  17-17.0854 14.2188   3
  -3  -4  16-12.0872 12.8039   7
  -3   4  16-5.64787 13.3263   3
  -3  -4  15-21.7639 14.1783   7
  -3   4  15-1.33658 12.1219   3
  -3   4  14-0.85105 12.4877   3
  -3  -4  14 1.28485 12.7856   7
  -3  -4  13-6.03119 12.5990   7
  -3   4  13-10.5857 12.8525   3
  -3  -4  12-10.9107 14.2502   7
  -3   4  12-1.74892 12.7574   3
  -3  -4  11-3.36718 11.7689   7
  -3   4  11 6.99948 12.5068   3
  -3  -4  10-6.43033 14.2760   7
  -3   4  10-5.20250 12.1987   3
  -3   4   9 1.42120 12.3774   3
  -3   4   8 1.32613 13.9052   3
  -3   4   7 15.6757 14.5644   3
  -3   4   6-2.91372 13.0494   3
  -3   4   5 2.35051 11.5222   3
  -3   4   4-4.35291 13.3355   3
  -3   4   3 54.5792 12.1863   3
   3   4  -3 0.95142 7.73714   3
  -3   4   2 0.36818 11.3691   3
   3   4  -2-2.79568 7.90950   3
   3   4  -1 1.96955 8.36703   3
  -3   4   1-2.91709 12.5309   3
  -3   4   0 0.13885 10.6373   3
   3  -4   0-11.0564 15.4039   7
   3   4   0-13.5758 9.23264   3
   3  -4   1-20.3733 14.8863   7
  -3   4  -1 10.2726 13.0328   3
   3   4   1 0.93821 8.88795   3
   3  -4   2-22.3389 13.6744   7
   3   4   2 5.08258 9.10817   3
   3  -4   3-8.54101 13.6684   7
   3   4   3-1.12923 10.9507   3
   3   4   4 3.17423 10.3147   3
   3  -4   4-2.35631 15.0733   7
   3  -4   5-28.5677 15.6975   7
   3   4   5-6.06463 11.6461   3
   3  -4   6-21.5061 14.6639   7
   3   4   6 5.17674 10.0575   3
   3  -4   7-1.71375 14.1704   7
   3   4   7-3.69501 11.2074   3
   3   4   8-4.00654 11.4792   3
   3  -4   8-11.2763 14.8702   7
   3  -4   9 10.8749 15.0048   7
   3   4   9-1.53351 10.2946   3
   3  -4  10 3.39644 13.1915   7
   3   4  10-0.20055 10.2871   3
   3  -4  11-5.61793 14.7008   7
   3   4  11-4.37485 11.0435   3
   3   4  12-3.39244 11.4434   3
   3  -4  12 3.53702 14.3381   7
   3   4  13-0.09106 12.0462   3
   3  -4  13 1.27861 12.7702   7
   3  -4  14 4.51504 15.0243   7
   3   4  14 3.77130 11.7815   3
   3  -4  15 31.0282 15.4699   7
   3   4  15 0.71660 11.2924   3
   3  -4  16 12.6797 13.3170   7
   3   4  16 1.16815 11.2629   3
  -3   4 -17 1.69075 11.1263   4
   3   4  17 9.90237 13.9853   3
   3  -4  17 21.2328 15.1192   7
  -3   4 -18-3.33132 12.2929   4
   3   4  18 8.73210 14.0273   3
   3  -4  18 24.8480 15.8146   7
   3  -4  19-0.54592 13.8924   7
  -3   4 -19-5.73737 13.1261   4
   3   4  19 5.19205 11.6266   3
   3  -4  20 8.25147 16.5656   7
   3   4  20 1.57772 13.8400   3
  -3   4 -20-0.56874 13.8035   4
  -3   4 -21-1.19630 13.8241   4
   3  -4  21 9.22213 14.7593   7
   3   4  21-8.68698 13.8307   3
   3   4  22-8.61074 11.8699   3
   3  -4  22 25.0945 13.8979   7
  -3   4 -22 15.7505 14.0678   4
   3  -4  23 5.30099 16.1376   7
   3   4  23 4.93885 15.2815   3
  -3   4 -23 2.47872 14.2994   4
   3   4  24-2.97105 12.4294   3
  -3   4 -24-5.65647 13.7426   4
   3  -4  24 4.89791 13.1818   7
  -3   4 -25 5.05349 14.7960   4
   3   4  25 6.01069 15.1409   3
   3  -4  25-16.4631 15.8150   7
  -3   4 -26 23.6114 15.1383   4
   3   4  26 0.55157 14.0088   3
   3  -4  26 21.4963 16.2128   7
   3   4  27 9.10540 14.6043   3
   3  -4  27 22.5872 13.9405   7
  -3   4 -27 21.5452 15.3053   4
  -3   4 -28 8.69345 14.1684   4
   3  -4  28 0.81809 15.8757   7
   3   4  28 17.0903 16.0163   3
   3   4  29 2.33127 13.2185   3
  -3   4 -29 15.5629 13.5745   4
   3   4  30 15.4718 13.3438   3
  -3   4 -30 5.92869 11.1196   4
   3   4  31 9.32905 15.6698   3
   3   4  32-7.47657 15.1747   3
   3   4  33 3.49326 13.6426   3
   3   4  34-18.3338 12.3198   3
   3   4  35-18.0202 14.5540   3
   3   4  36-2.88513 15.8736   3
  -3   5  24 6.66779 16.7505   3
  -3   5  23 0.56931 15.3727   3
  -3   5  22-12.5034 15.0840   3
  -3   5  21 12.9236 16.9613   3
  -3   5  20 1.68625 13.0693   3
  -3   5  19 36.4560 15.9611   3
  -3   5  18 8.32454 15.6428   3
  -3   5  17 20.0100 13.8027   3
  -3  -5  16 15.3849 14.9528   7
  -3   5  16 11.2551 13.4544   3
  -3  -5  15 34.7718 16.9475   7
  -3   5  15 28.1913 16.6323   3
  -3  -5  14 21.6060 13.9679   7
  -3   5  14 67.4356 17.0870   3
  -3  -5  13 53.3905 16.8720   7
  -3   5  13 67.7878 16.7686   3
  -3  -5  12 15.4813 16.7071   7
  -3   5  12 41.0388 13.9935   3
  -3   5  11 9.17521 12.6388   3
  -3  -5  11 6.23070 14.5652   7
  -3  -5  10 6.19576 13.9847   7
  -3   5  10 15.2728 11.8573   3
  -3  -5   9 62.3105 16.4704   7
  -3   5   9 98.9902 13.9852   3
  -3   5   8 8.16979 12.2534   3
  -3  -5   8 16.3751 17.0199   7
  -3  -5   7 188.002 17.8065   7
  -3   5   7 178.376 15.3928   3
  -3   5   6 87.9079 14.1406   3
  -3   5   5 17.5116 13.2819   3
   3  -5  -4 192.419 18.6944   7
  -3   5   4 205.313 17.3095   3
  -3   5   3 40.8675 15.6030   3
   3  -5  -3 4.79089 14.3821   7
   3  -5  -2 6.57155 14.1257   7
  -3   5   2 28.5825 15.4971   3
   3  -5  -1 46.2752 15.7849   7
   3  -5   0 17.4505 15.9112   7
   3  -5   2-3.32550 16.3968   7
   3  -5   3-13.3239 16.9779   7
   3  -5   4 6.77858 18.0528   7
   3  -5   5-5.48579 17.0537   7
   3   5   6 4.71983 10.7770   3
   3  -5   6 1.55539 17.1891   7
   3  -5   7 1.94321 16.7617   7
   3   5   7 27.2795 12.7397   3
   3  -5   8 13.4014 15.4749   7
   3   5   8-2.28566 10.3600   3
   3  -5   9 8.17989 14.4517   7
   3   5   9 7.00269 8.76938   3
   3  -5  10 93.0542 16.4064   7
   3   5  10 84.3360 12.9808   3
   3  -5  11 15.2541 14.9358   7
   3   5  11 14.3892 12.9781   3
   3  -5  12 63.1256 16.8378   7
   3   5  12 64.9545 14.3093   3
   3   5  13 9.05385 14.6436   3
   3  -5  13 15.0522 16.6974   7
   3  -5  14 28.6108 18.2334   7
   3   5  14 33.9401 16.0133   3
   3   5  15 13.3027 15.6298   3
   3  -5  15 23.5650 18.0659   7
   3   5  16 21.8310 14.8705   3
   3  -5  16 30.3792 16.9477   7
   3  -5  17 37.1965 15.7560   7
   3   5  17 27.8175 11.8442   3
   3   5  18 72.6636 16.7098   3
   3  -5  18 101.692 16.8510   7
   3  -5  19 67.5150 18.6989   7
   3   5  19 24.1450 15.6591   3
   3  -5  20 5.78662 19.4920   7
   3   5  20 18.7966 13.1697   3
   3  -5  21 54.0199 20.2099   7
   3   5  21 26.0120 15.3248   3
   3  -5  22 29.9594 16.2247   7
   3   5  22 27.5468 14.8017   3
   3  -5  23 1.66053 14.8772   7
   3   5  23-4.26177 13.8134   3
   3  -5  24 17.8178 18.8026   7
   3   5  24 24.0502 15.9146   3
   3  -5  25 39.4063 20.4043   7
   3   5  25-10.8358 15.1871   3
   3  -5  26 18.6118 18.4178   7
   3   5  26-16.4882 13.6775   3
   3  -5  27 11.9624 14.2657   7
   3  -5  28 33.1982 14.5927   7
   4   0 -51-7.50162 16.6257   6
   4   0 -50 4.94487 10.8352   6
   4   0 -49 8.26956 15.4611   6
   4   0 -48 16.5674 14.9000   6
   4   0 -47 10.7815 11.2980   6
   4   0 -46 7.25853 14.5756   6
   4   0 -45 0.99863 13.6479   6
   4   0 -44-2.73553 12.1975   6
   4   0 -43-8.76637 12.3464   6
   4   0 -42-13.7013 14.2465   6
   4   0 -41-2.36499 13.9035   6
   4   0 -40 250.537 17.5187   6
   4   0 -39 15.9150 12.4200   6
   4   0 -38 109.148 14.6264   6
   4   0 -37 28.4799 13.7997   6
   4   0 -36 741.397 21.3654   6
   4   0 -35 53.4546 13.9274   6
   4   0 -34 412.563 18.5036   6
   4   0 -33 12.7732 11.6999   6
   4   0 -32 133.643 13.4040   6
   4   0 -31 25.2888 11.0413   6
   4   0 -30 179.066 13.4776   6
   4   0 -29 4.37999 10.2524   6
   4   0 -28 5.83304 10.1985   6
   4   0 -27 12.6334 9.96914   6
   4   0 -26 165.912 11.4726   6
   4   0 -25-0.04159 8.74374   6
   4   0 -24 196.710 11.9680   6
   4   0 -23-5.47852 8.89074   6
   4   0 -22 503.908 14.7720   6
  -4   0  22 469.241 13.3630   0
   4   0 -21 44.1777 9.73008   6
  -4   0  21 34.4851 8.88482   0
  -4   0  20 4321.28 35.3361   0
   4   0 -20 4253.43 34.2722   6
   4   0 -19 9.11614 7.90851   6
   4   0 -19 65.9213 8.39097   0
  -4   0  19 40.0235 10.5172   0
   4   0 -18 2257.08 24.4573   0
   4   0 -18 2332.39 24.3607   6
  -4   0  18 2308.96 26.1433   0
   4   0 -17 0.78802 7.92095   6
   4   0 -17 23.5027 8.13727   0
  -4   0  17 12.9037 9.71247   0
   4   0 -16 252.092 10.0318   6
  -4   0  16 181.553 10.9543   0
   4   0 -16 240.039 10.7196   0
   4   0 -15-1.17025 6.03868   6
  -4   0  15-4.37764 8.25515   0
   4   0 -15 10.0723 7.45459   0
   4   0 -14 29.3340 6.94979   6
  -4   0  14 23.7684 8.43050   0
   4   0 -14 42.1228 7.09330   0
  -4   0  13-4.77346 7.89682   0
   4   0 -13 2.24493 6.22793   6
  -4   0  12 60.5619 8.43484   0
   4   0 -12 63.8507 6.34883   6
   4   0 -11 4.24687 6.20099   6
  -4   0  11 1.89071 3.50895   3
  -4   0  11 2.08979 7.57606   0
  -4   0  10 4168.99 17.6275   3
  -4   0  10 4234.97 27.7505   0
   4   0 -10 4251.35 26.1302   6
  -4   0   9 1.29423 5.22441   0
  -4   0   9 1.89461 3.24450   3
   4   0  -9 3.78766 6.52860   6
   4   0  -8 2430.23 18.8610   6
  -4   0   8 2509.59 20.5795   0
  -4   0   7 2.83480 7.12106   0
   4   0  -7 3.22479 5.75285   6
  -4   0   6 6164.49 29.2239   0
   4   0  -6 6137.28 27.9768   6
  -4   0   5 28.5128 6.44335   0
   4   0  -5-2.30576 5.70828   6
   4   0  -4 11876.6 36.4245   6
  -4   0   4 11850.2 36.9649   0
  -4   0   3 18.0424 6.25583   0
   4   0  -3 0.46498 4.45033   6
   4   0  -2 10531.6 33.3043   2
   4   0  -1 12.0519 7.02296   2
   4   0   0 56899.9 305.147   2
   4   0   1 103.088 7.70805   2
   4   0   2 731.671 10.7717   2
   4   0   3-5.90262 6.27570   2
   4   0   4 37.5902 7.27042   5
   4   0   5 4.19489 7.16800   5
   4   0   6 846.168 12.5133   5
   4   0   7-1.25283 7.06039   5
   4   0   8 66.7119 7.76780   5
   4   0   9 3.31652 6.34341   5
   4   0  10 1551.28 17.4026   5
   4   0  11-2.23626 7.26687   5
   4   0  12 1263.73 16.4744   5
   4   0  13 1.36886 7.22506   5
   4   0  14 501.532 11.5732   5
   4   0  15-0.22427 7.20002   5
   4   0  16 3845.32 29.9708   5
   4   0  17-1.41635 7.07933   5
  -4   0 -17 1.35487 4.05564   0
   4   0  18 210.229 11.4712   5
  -4   0 -18 285.543 7.24709   0
  -4   0 -19-0.50168 4.43991   0
   4   0  19-12.8857 9.78618   5
   4   0  20 2535.98 27.2111   5
  -4   0 -20 2601.83 19.0301   0
  -4   0 -21 14.2003 5.40831   0
   4   0  21 35.4024 10.5630   5
  -4   0 -22 814.328 11.7982   0
   4   0  22 783.762 17.2377   5
  -4   0 -23 8.59086 5.39062   0
   4   0  23-1.85236 9.30990   5
  -4   0 -24 7.84532 4.79067   0
  -4   0 -24 12.2605 5.87261   4
  -4   0 -25 5.25623 6.62415   4
  -4   0 -26 41.6397 6.54879   4
  -4   0 -27 8.13310 5.97459   4
   4   0  28 24.8044 10.8103   1
  -4   0 -28 11.5593 6.58020   4
  -4   0 -29 3.96047 6.02349   4
   4   0  29 25.3773 11.4998   1
   4   0  30 581.470 18.3659   1
  -4   0 -30 567.879 13.9567   4
  -4   0 -31 12.3682 7.35920   4
   4   0  31 14.0210 11.2122   1
   4   0  32 330.189 15.7510   1
   4   0  33 2.26960 12.1945   1
   4   0  34 21.7097 13.0162   1
   4   0  35 32.7789 13.7982   1
   4   0  36 1270.11 26.8528   1
   4   0  37 20.0336 12.4139   1
   4   0  38 15.0902 13.3929   1
   4   0  39 4.25514 13.0202   1
   4   0  40 40.9863 12.8566   1
  -4   0 -41-25.2402 11.6242   6
   4   0  41-3.68567 10.9879   1
  -4   0 -42 10.0685 10.4666   6
   4   0  42 6.69093 12.5122   1
  -4   0 -43-5.35504 12.4209   6
   4   0  43 4.82922 12.8642   1
  -4   0 -44 7.88327 14.0922   6
   4   0  44-6.88044 13.3126   1
   4   0  45 14.7050 10.7706   1
  -4   0 -45 4.84506 14.0461   6
  -4   0 -46 13.8110 12.7745   6
   4   0  46 12.6371 13.3233   1
  -4   0 -47 17.0635 11.9857   6
   4   0  47 5.83868 14.4156   1
  -4   0 -48 88.8301 16.4465   6
   4   0  48 88.6032 15.3321   1
   4   0  49 17.9938 10.4008   1
  -4   0 -49-5.51403 15.3903   6
   4   0  50 47.4591 14.8593   1
  -4   0 -50 35.2367 13.6586   6
   4   0  51-0.13866 12.0673   1
   4   0  52 4.39434 12.5880   1
   4  -1 -51-10.3593 12.7540   6
   4   1 -50-9.24741 13.8498   6
   4  -1 -50-20.9779 16.8442   6
   4  -1 -49-3.72688 12.9224   6
   4   1 -49-7.53723 11.0728   6
   4  -1 -48 3.75646 12.6485   6
   4   1 -48-5.46380 14.1182   6
   4   1 -47-5.92571 15.8104   6
   4  -1 -47 16.8714 14.4915   6
   4   1 -46 5.84331 12.2699   6
   4  -1 -46 8.16253 11.1170   6
   4  -1 -45 13.2477 10.8996   6
   4   1 -45-6.58078 13.5712   6
   4  -1 -44 10.9426 13.1926   6
   4   1 -44 10.5879 14.9404   6
   4   1 -43 0.38475 14.6251   6
   4  -1 -43 1.98131 11.8417   6
   4   1 -42 3.47814 13.3333   6
   4  -1 -42-15.4229 11.1652   6
   4   1 -41-0.84183 11.4043   6
   4  -1 -41-13.7608 10.7904   6
   4   1 -40 5.15938 13.5779   6
   4  -1 -40-8.09863 12.7907   6
   4   1 -39-3.63963 13.5185   6
   4  -1 -39-8.35726 11.9500   6
   4   1 -38-2.44984 13.8762   6
   4  -1 -38-20.5789 11.8928   6
   4  -1 -37-10.8060 11.3190   6
   4   1 -37-9.92179 13.1709   6
   4  -1 -36-3.85257 9.88431   6
   4   1 -36-4.87536 12.5163   6
   4  -1 -35-0.64860 9.74589   6
   4   1 -35-8.63340 12.0423   6
   4  -1 -34-2.10204 10.1261   6
   4   1 -34-9.23728 11.8431   6
   4   1 -33-10.8994 11.7607   6
   4  -1 -33-7.02858 9.98125   6
   4   1 -32-9.16470 11.3783   6
   4  -1 -32-9.41875 9.56677   6
   4  -1 -31-5.03234 9.48485   6
   4   1 -31-5.32360 11.2852   6
   4  -1 -30-9.71387 9.34513   6
   4   1 -30-7.09207 11.6520   6
   4  -1 -29-9.59915 8.66821   6
   4   1 -29-5.47237 11.3624   6
   4  -1 -28-6.45359 7.89236   6
   4   1 -28-10.8930 10.7923   6
   4   1 -27 0.96424 10.0919   6
   4  -1 -27-4.04090 8.83206   6
   4  -1 -26-9.79436 8.89993   6
   4   1 -26 1.89710 9.32919   6
   4   1 -25-2.15216 10.0505   6
   4  -1 -25-6.53645 8.20169   6
   4  -1 -24-4.44379 7.69974   6
   4   1 -24 0.21350 8.89854   6
   4   1 -23 0.53153 8.68098   6
   4  -1 -23-7.52389 7.81018   6
   4   1 -22-0.17634 8.65762   6
   4  -1 -22-3.46048 6.92196   6
  -4  -1  22 0.32327 7.76010   0
   4  -1 -21 1.17116 7.04511   6
   4   1 -21-5.13321 8.36476   6
  -4  -1  21 14.1051 8.97278   0
  -4  -1  21 0.09035 3.22102   1
   4   1 -20-6.13782 7.27955   6
  -4  -1  20 15.5400 8.53198   0
   4  -1 -20 2.45436 6.96640   6
  -4  -1  20 0.15157 3.56156   1
   4  -1 -20-8.73796 9.58092   0
   4  -1 -19-7.42899 6.82289   6
   4  -1 -19-19.8427 9.98765   0
  -4  -1  19 0.35495 3.49568   1
   4   1 -19 2.84694 8.02364   6
   4   1 -18 1.25797 8.28266   6
   4  -1 -18 8.45264 6.61855   6
  -4  -1  18 0.96320 3.36253   1
   4  -1 -18 7.92277 9.24014   0
  -4   1  17-4.99209 6.85562   3
   4   1 -17-6.00750 7.84781   6
  -4  -1  17 4.47968 3.16479   1
   4  -1 -17 1.11774 6.39129   6
   4  -1 -17-7.90135 8.39659   0
   4  -1 -16-4.72713 6.27057   6
   4   1 -16-1.41566 7.77589   6
  -4  -1  16 2.15051 2.80547   1
  -4   1  16-0.57761 7.45869   3
   4   1 -15-3.40088 6.45480   6
  -4  -1  15 2.10686 2.50317   1
   4  -1 -15-2.84088 5.35558   6
  -4  -1  15 0.13469 3.20020   7
  -4   1  15-2.82814 7.04992   3
  -4  -1  14 0.77406 3.27461   7
   4   1 -14-3.86126 6.85553   6
  -4   1  14-0.43361 6.40913   3
   4  -1 -14-2.11558 5.64561   6
  -4  -1  13 1.01088 3.57769   7
   4   1 -13-4.10152 5.80072   6
  -4   1  13 2.37472 6.49135   3
   4  -1 -13-5.09303 5.39688   6
   4   1 -12-2.76986 6.17953   6
   4  -1 -12-1.27247 4.86585   6
  -4  -1  12 0.25028 3.51295   7
  -4   1  12-0.24695 5.67222   3
   4   1 -11-3.06741 6.02134   6
   4  -1 -11-3.37773 4.64024   6
  -4  -1  11-0.44135 3.68575   7
  -4   1  11-2.10844 6.26544   3
   4   1 -10-1.07519 5.38293   6
  -4  -1  10-2.14177 4.10151   7
  -4   1  10 0.49903 5.94791   3
   4  -1 -10-0.63544 4.56902   6
   4   1  -9 0.79862 6.07717   6
  -4   1   9-3.19238 6.36283   3
  -4   1   9 2.58789 2.20536   4
   4  -1  -9-5.12127 4.28471   6
  -4   1   8 0.63775 2.54352   4
   4  -1  -8-2.40565 4.11857   6
   4   1  -8-7.44407 6.16968   6
  -4   1   8-5.93831 6.28727   3
   4   1  -7-6.47879 5.83224   6
   4  -1  -7 0.93165 3.85278   6
  -4   1   7 0.25330 2.96228   4
  -4   1   7-4.04156 6.41402   3
  -4   1   6 1.36658 3.23583   4
   4   1  -6-3.86856 5.37827   6
   4  -1  -6-2.15411 3.81932   6
  -4   1   6-5.10004 6.64460   3
   4   1  -5-2.29375 4.97702   6
  -4   1   5 4.58236 6.27080   3
   4  -1  -5-2.27092 3.84508   6
  -4   1   5-0.51551 3.84517   4
  -4   1   4-2.25401 4.07355   4
   4   1  -4-1.55243 3.39179   2
   4   1  -4-1.40814 5.68944   6
   4  -1  -4-3.59869 6.21263   7
  -4   1   4 5.19713 6.99844   3
  -4   1   3-3.10527 5.35776   3
  -4   1   3-3.50694 4.86439   4
   4   1  -3 2.82015 4.75735   6
   4  -1  -3-3.26175 6.12624   7
  -4   1   2-0.24676 4.82097   4
   4  -1  -2-2.48405 5.79679   7
   4  -1  -2 2.08295 6.08840   2
  -4   1   2-8.95008 7.58470   3
   4  -1  -1-2.21136 7.03508   7
   4  -1  -1 1.49835 6.54410   2
  -4   1   1-2.08067 4.34768   4
  -4   1   0-1.03027 4.54845   4
   4  -1   0-5.95004 7.23851   7
   4  -1   0 0.60656 6.09058   2
   4  -1   1 2.43249 7.64332   7
   4   1   1-1.23408 4.63667   1
   4  -1   1-1.00083 5.46861   2
  -4   1  -1 3.14346 4.40102   4
   4  -1   2-0.43901 7.65323   7
   4   1   2-2.07909 4.90557   1
   4  -1   2 3.67466 4.47294   5
  -4   1  -2-0.18230 4.61225   4
   4  -1   2 1.12141 5.10948   2
  -4   1  -3-1.90011 5.56989   4
   4   1   3-2.99635 5.44626   1
   4  -1   3-1.04079 4.88956   5
   4  -1   3 2.48970 7.31225   7
   4  -1   3 1.06110 6.31549   2
   4  -1   4 0.92922 6.84101   7
   4   1   4-1.43083 5.47428   1
   4  -1   4 4.11077 4.91274   5
  -4   1  -4 1.49213 6.16297   4
   4  -1   4-2.73994 6.35981   2
   4  -1   5-0.17799 5.18096   2
   4  -1   5-2.23742 8.43328   7
  -4   1  -5-0.90195 5.70674   4
   4  -1   5 1.59621 4.62789   5
   4   1   5-1.30477 5.84997   5
   4   1   5-1.17130 6.22505   1
   4  -1   6-1.12188 6.16232   2
   4   1   6-2.56593 6.28780   1
   4   1   6-1.14223 6.07165   5
   4  -1   6 2.61237 5.21086   5
   4  -1   6 3.13758 6.42956   7
  -4   1  -6-2.06590 5.32898   4
   4   1   7-1.23756 6.25805   1
  -4   1  -7-0.83856 6.32651   4
   4   1   7-0.93389 6.57905   5
   4  -1   7-0.72672 5.24203   5
   4  -1   7 0.36976 8.32271   7
   4  -1   8-1.78947 5.03722   5
   4  -1   8 7.58572 8.78391   7
   4   1   8-0.72930 5.84200   1
  -4   1  -8-2.39427 5.55747   4
   4   1   8-1.20404 5.72886   5
  -4   1  -9 0.72851 6.67555   4
   4   1   9-0.19133 6.56661   5
   4  -1   9-2.17572 5.43449   5
   4   1   9-3.53643 7.18437   1
   4  -1   9 19.3828 8.68541   7
  -4   1 -10 1.85859 6.14805   4
   4  -1  10 0.51307 6.34161   5
   4   1  10-2.92409 5.89405   5
   4   1  10 4.89082 7.29318   1
  -4   1 -11-0.46920 6.92446   4
   4   1  11-3.96854 6.74587   5
   4  -1  11 2.40709 5.69112   5
   4   1  11 1.02250 6.09613   1
  -4   1 -12-2.60957 6.14152   4
   4   1  12-3.09006 6.89114   5
   4  -1  12-2.71548 5.74237   5
   4   1  12 0.41644 7.54282   1
   4   1  13 2.60529 6.58793   5
  -4   1 -13-0.98294 6.97276   4
   4   1  13 1.15564 8.20173   1
   4  -1  13-1.32281 6.04892   5
  -4   1 -14-1.27392 5.83779   4
   4   1  14-2.31742 6.98220   5
   4  -1  14 0.54028 6.72156   5
   4   1  14 1.84509 8.97684   1
  -4   1 -15 0.50632 7.23522   4
   4  -1  15 2.28978 2.96192   0
   4   1  15-0.15496 6.36340   5
   4  -1  15-3.71588 7.64229   5
   4   1  15-3.90544 9.21552   1
   4  -1  16-0.28981 3.15615   0
  -4   1 -16-1.93567 6.72614   4
   4   1  16 1.72496 9.50235   1
   4   1  16 1.71842 7.23828   5
   4  -1  16-1.02659 7.35838   5
   4  -1  17-0.94858 3.37693   0
   4   1  17-1.02571 8.92648   1
   4   1  17-8.14864 7.69211   5
  -4   1 -17-0.02880 6.71986   4
   4  -1  17-6.72428 7.94269   5
   4   1  18 15.5565 8.83312   1
   4  -1  18-2.18298 2.97907   0
   4  -1  18-3.78253 7.35426   5
  -4   1 -18-3.78731 7.58579   4
   4   1  18 22.6504 8.12903   5
   4   1  19-4.46691 8.10911   1
  -4   1 -19 3.83509 6.28256   4
   4  -1  19-2.16776 3.03442   0
   4   1  19-7.94570 7.32836   5
   4  -1  19-7.99248 8.46405   5
   4  -1  20-0.35961 3.04835   0
  -4   1 -20-2.35887 6.72576   4
   4   1  20-4.14949 7.83093   5
   4   1  20-2.44542 9.23751   1
   4   1  21-3.87940 10.4910   1
  -4   1 -21-0.44917 7.49811   4
   4   1  21-3.88150 8.49159   5
  -4   1 -22-5.08752 7.03347   4
   4   1  22-1.60157 7.59979   5
   4   1  22-1.00348 10.0735   1
  -4   1 -23-1.59549 7.05681   4
   4   1  23 0.02124 9.48165   1
   4   1  23 8.05912 8.98131   5
  -4   1 -24-0.82908 7.96048   4
   4   1  24 0.83652 10.3466   1
   4   1  24-2.06096 8.52709   5
  -4   1 -25 5.39025 8.16317   4
   4   1  25 6.00231 10.5818   1
   4   1  26 0.63543 9.90248   1
  -4   1 -26-0.67104 7.11101   4
  -4   1 -27 2.31630 7.34043   4
   4   1  27 13.0257 11.4658   1
  -4   1 -28 2.60581 8.64944   4
   4   1  28-0.02509 11.7074   1
  -4   1 -29-0.51255 8.60356   4
   4   1  29-10.1660 10.8860   1
   4   1  30-15.6449 14.0912   1
  -4   1 -30-3.03191 9.24168   4
   4   1  31-11.3747 11.7368   1
  -4   1 -31-0.56801 8.07331   4
  -4   1 -32-6.12433 8.09867   4
   4   1  32-8.80504 12.7083   1
  -4   1 -33 7.52777 8.18818   4
   4   1  33-4.16422 13.2218   1
  -4   1 -34-1.15653 9.90272   4
   4   1  34-4.87347 11.6309   1
   4   1  35 4.08239 13.7269   1
  -4   1 -35-2.29780 9.31766   4
   4   1  36 0.52108 11.2062   1
   4   1  37-7.68412 13.8719   1
   4   1  38-8.36553 11.3313   1
  -4   1 -38-5.18269 12.6746   6
  -4   1 -39 4.97270 11.8155   6
   4   1  39-10.8900 13.7487   1
  -4   1 -40 1.63323 10.8473   6
   4   1  40-9.48552 10.8175   1
   4   1  41-15.1971 12.6395   1
  -4   1 -41 14.7651 12.2882   6
   4  -1  41 6.62162 10.3264   1
  -4  -1 -42 11.3455 12.8556   6
  -4   1 -42 1.65749 12.9697   6
   4  -1  42 9.64308 10.7076   1
   4   1  42-5.95015 11.4270   1
  -4   1 -43 5.02130 12.6915   6
   4  -1  43 25.9193 11.1596   1
  -4  -1 -43 10.1000 12.0700   6
   4   1  43 5.30138 12.8794   1
  -4  -1 -44-4.11408 9.89102   6
  -4   1 -44 2.23590 11.3273   6
   4  -1  44-10.1104 10.4670   1
   4   1  44 2.20359 11.4492   1
  -4   1 -45 2.08877 13.8066   6
  -4  -1 -45-14.7107 9.78769   6
   4  -1  45 18.7565 11.2701   1
   4   1  45 1.77101 14.4035   1
  -4   1 -46 3.80131 13.5539   6
   4   1  46-2.58801 11.1193   1
   4  -1  46 21.4305 11.6556   1
  -4  -1 -46 2.21280 11.9907   6
  -4   1 -47-14.7074 11.7872   6
  -4  -1 -47 7.63223 13.9552   6
   4   1  47-31.6891 14.5314   1
  -4   1 -48-6.10827 13.7837   6
  -4  -1 -48 15.4830 14.3710   6
  -4  -1 -49-16.9473 12.4491   6
  -4   1 -49 17.8841 16.2999   6
  -4  -1 -50-5.20641 11.6144   6
   4   2 -48 14.9269 22.7570   6
   4   2 -47 1.61885 14.0795   6
   4   2 -46 12.5693 13.7347   6
   4   2 -45 38.2491 12.2677   6
   4   2 -44 12.0562 12.6139   6
   4   2 -43 28.2550 14.8136   6
   4   2 -42-7.58737 14.0399   6
   4   2 -41 13.0186 16.8290   6
   4   2 -40 22.3230 13.5594   6
   4   2 -39 6.65068 11.7773   6
   4   2 -38 27.7156 12.1375   6
   4   2 -37 33.1706 11.2759   6
   4   2 -36 72.8089 12.6287   6
   4   2 -35 35.0016 12.0635   6
   4   2 -34 10.4265 11.3244   6
   4   2 -33 71.6092 13.1573   6
   4   2 -32 43.4544 13.0716   6
   4   2 -31 91.0353 13.6034   6
   4  -2 -30 21.6118 9.54983   6
  -4   2  30 19.2636 11.5072   3
   4   2 -30 34.6747 11.6099   6
   4  -2 -29 130.798 9.91994   6
   4   2 -29 128.148 11.8531   6
  -4   2  29 118.067 13.4807   3
   4  -2 -28 97.1769 10.7390   6
  -4   2  28 110.070 12.1974   3
   4   2 -28 116.176 12.3895   6
   4  -2 -27 391.326 13.6612   6
   4   2 -27 425.014 17.0622   6
  -4   2  27 443.622 18.0582   3
  -4   2  26 1326.19 24.5835   3
   4   2 -26 1356.47 24.2306   6
   4  -2 -26 1295.99 20.9756   6
   4   2 -25 341.256 14.7118   6
  -4   2  25 319.216 16.1407   3
   4  -2 -25 317.225 12.2216   6
   4  -2 -24 465.090 13.0866   6
  -4   2  24 455.173 16.5829   3
   4   2 -24 438.462 15.0341   6
   4  -2 -23 81.4438 7.91958   6
  -4   2  23 87.6077 11.0421   3
   4   2 -23 70.4885 10.2373   6
   4   2 -22 46.1701 8.87260   6
   4  -2 -22 48.8791 6.83550   6
  -4   2  22 42.9193 11.2133   3
   4  -2 -21 65.0902 7.11218   6
   4   2 -21 62.2035 8.45117   6
  -4   2  21 78.3906 11.8712   3
   4  -2 -20 8.53530 5.67871   6
   4   2 -20 9.65967 8.42366   6
  -4  -2  20 4.10159 6.04270   7
  -4   2  20 19.3940 11.1102   3
   4   2 -19 909.007 18.0105   6
  -4  -2  19 695.788 13.6652   7
   4  -2 -19 916.367 14.7048   6
  -4   2  19 960.163 20.1787   3
   4   2 -18 254.893 11.4915   6
  -4  -2  18 189.155 8.73164   7
  -4   2  18 257.730 13.5729   3
   4  -2 -18 257.399 8.61639   6
  -4  -2  17 85.0991 7.59018   7
   4   2 -17 123.905 9.21539   6
  -4   2  17 127.322 11.9394   3
   4  -2 -17 103.790 6.38569   6
   4   2 -16 14.9807 6.85879   6
   4  -2 -16 20.3016 4.82606   6
  -4   2  16 20.5445 9.79537   3
  -4  -2  16 17.6748 7.17672   7
  -4  -2  15 62.8621 8.03657   7
  -4   2  15 61.1577 9.46807   3
   4  -2 -15 68.9609 5.16744   6
   4   2 -15 68.4593 7.85268   6
  -4  -2  14 707.681 14.2524   7
   4  -2 -14 709.421 11.1292   6
  -4   2  14 672.213 16.3568   3
   4   2 -14 692.381 14.0719   6
  -4  -2  13 63.2999 7.99174   7
   4  -2 -13 63.6054 4.64318   6
   4   2 -13 74.4274 7.84685   6
  -4   2  13 73.0852 10.7450   3
   4  -2 -12 1.36199 3.54884   6
  -4  -2  12 0.79740 7.01098   7
   4   2 -12 11.4838 6.58381   6
  -4   2  12 17.2015 9.18025   3
   4   2 -11 237.782 9.35381   6
  -4   2  11 246.264 11.8064   3
   4  -2 -11 224.677 6.10298   6
   4   2 -10 268.137 9.20042   6
   4  -2 -10 262.214 6.30603   6
  -4   2  10 266.243 13.3391   3
  -4   2  10 257.562 7.25402   4
   4  -2  -9 1802.45 13.4312   6
   4   2  -9 1884.24 19.6255   6
  -4   2   9 1826.16 23.5413   3
  -4   2   9 1803.47 16.5672   4
  -4   2   8 135.797 10.6410   3
  -4   2   8 78.3033 6.20274   4
   4   2  -8 64.5342 6.80793   6
   4   2  -8 84.8651 5.67043   3
   4  -2  -8 65.7995 3.91120   6
   4   2  -7 1316.68 15.9025   6
  -4   2   7 1238.62 19.2198   3
   4   2  -7 1065.38 12.5834   3
  -4   2   7 1244.22 14.7387   4
   4   2  -6 1460.49 14.5831   3
   4   2  -6 1421.31 16.2083   6
  -4   2   6 1411.70 20.2013   3
  -4   2   6 1426.48 16.2188   4
   4   2  -5-0.82963 5.51011   6
   4   2  -5 1.12132 5.50462   3
   4   2  -4 528.016 10.4276   6
  -4   2   4 526.305 14.6552   3
  -4   2   4 530.723 11.1994   4
   4   2  -4 528.550 9.97520   3
  -4   2   3 91.9314 7.30744   4
  -4   2   3 84.8720 10.6322   3
   4   2  -3 60.8756 6.11476   3
   4  -2  -3 58.2498 3.23955   5
   4  -2  -3 67.1329 6.67453   2
   4  -2  -2 129.048 7.55727   2
   4   2  -2 120.260 6.87659   3
  -4   2   2 127.184 9.74427   3
   4  -2  -2 138.205 3.98932   5
  -4   2   2 127.790 7.70253   4
  -4   2   1 4.07342 9.30934   3
   4  -2  -1 3.05217 5.93988   2
  -4   2   1 5.52209 5.96726   4
   4  -2  -1-0.17385 2.82966   5
   4   2  -1 0.59720 5.61979   3
   4  -2  -1-3.83665 9.36788   7
   4  -2   0 82.0479 3.64526   5
   4  -2   0 75.7860 6.53731   2
   4  -2   0 66.9141 10.3145   7
   4   2   0 79.9133 7.41843   3
  -4   2   0 73.6593 9.29965   3
  -4   2   0 78.5735 7.52997   4
   4  -2   1 181.013 11.7315   7
   4  -2   1 184.610 8.19325   2
   4   2   1 209.792 8.92030   3
  -4   2  -1 211.800 9.75779   4
   4  -2   1 194.141 4.94197   5
  -4   2  -2 1047.66 16.4712   4
   4  -2   2 1050.88 18.9766   7
   4  -2   2 1102.55 10.2711   5
   4  -2   2 1115.09 15.5133   2
   4  -2   3 94.2776 10.9733   7
  -4   2  -3 83.5005 8.21459   4
   4  -2   3 81.2081 7.41603   2
   4  -2   3 79.9589 4.29718   5
   4  -2   4 5.17682 10.3451   7
  -4   2  -4 10.2283 7.70855   4
   4  -2   4 10.8279 3.98816   5
   4  -2   4 2.05816 6.00944   2
  -4   2  -5 1183.30 18.2192   4
   4  -2   5 1234.27 16.0452   2
   4   2   5 1243.75 14.0642   5
   4  -2   5 1169.48 12.1984   5
   4  -2   5 1210.05 20.0301   7
   4  -2   6 162.480 12.1615   7
  -4   2  -6 142.698 9.69942   4
   4  -2   6 153.339 6.32585   5
   4   2   6 121.872 6.65620   5
   4  -2   6 125.035 7.57330   2
  -4   2  -7 8.70535 8.38902   4
   4  -2   7 18.5542 4.99503   5
   4   2   7 1.77818 5.15591   5
   4  -2   7 21.9919 10.7784   7
  -4   2  -8 13.8429 8.33139   4
   4   2   8 8.16179 5.32880   5
   4  -2   8 21.4502 10.2961   7
   4  -2   8 9.24416 4.46818   5
   4   2   9 117.159 6.68234   5
  -4   2  -9 130.463 9.61033   4
   4  -2   9 179.805 6.84521   5
   4  -2   9 183.100 12.7620   7
   4  -2  10 561.614 16.4781   7
   4   2  10 517.583 10.5044   5
   4  -2  10 534.335 10.4007   5
  -4   2 -10 495.633 13.9132   4
  -4   2 -11 6.64322 7.60039   4
   4  -2  11 13.1867 11.9170   7
   4   2  11 3.72614 5.60673   5
   4   2  12 363.297 9.79949   5
  -4   2 -12 394.860 13.4825   4
   4  -2  12 379.268 15.2112   7
  -4   2 -13 783.843 17.3653   4
   4   2  13 741.450 12.9273   5
   4  -2  13 785.664 18.2714   7
  -4   2 -14 30.8199 8.88440   4
   4  -2  14 11.6938 10.9297   7
   4   2  14 23.2015 6.12732   5
   4   2  15 361.858 10.3530   5
   4  -2  15 403.785 15.9696   7
  -4   2 -15 361.272 13.7314   4
   4   2  16 276.588 9.85682   5
   4  -2  16 311.135 14.9920   7
  -4   2 -16 314.363 13.6478   4
  -4   2 -17 556.255 16.4958   4
   4  -2  17 549.689 17.1218   7
   4   2  17 520.233 12.3814   5
  -4   2 -18 55.0008 10.3502   4
   4   2  18 63.6446 7.37208   5
   4  -2  18 70.3000 12.6486   7
  -4   2 -19 10.0485 9.67869   4
   4   2  19 21.1827 7.41394   5
  -4   2 -20 55.3235 9.60328   4
   4   2  20 51.8140 7.88826   5
   4   2  21 200.156 9.81920   5
  -4   2 -21 212.255 13.0651   4
  -4   2 -22 389.894 15.9944   4
   4   2  22 379.486 12.6036   5
  -4   2 -23 49.9423 9.70931   4
   4   2  23 44.7392 7.87778   5
  -4   2 -24 39.9244 10.7390   4
  -4   2 -25 36.2503 10.8316   4
  -4   2 -26 27.1885 9.95508   4
  -4   2 -27 362.351 16.5671   4
  -4   2 -28 75.5855 11.4004   4
  -4   2 -29 122.887 13.2207   4
  -4   2 -30 770.046 21.6010   4
  -4   2 -31 583.786 19.1174   6
  -4   2 -31 589.523 19.9234   4
  -4   2 -32 617.735 20.2484   4
  -4   2 -32 632.588 20.1328   6
  -4   2 -33 8.78932 10.1221   6
  -4   2 -33 20.5267 11.9153   4
  -4   2 -34 414.213 18.3505   6
  -4   2 -34 422.401 18.1360   4
  -4   2 -35 51.5664 12.1617   6
  -4   2 -35 46.5135 11.8139   4
  -4   2 -36 172.885 13.6640   4
  -4   2 -36 170.951 13.7809   6
  -4   2 -37 1.71240 12.0561   6
  -4   2 -37-7.96962 11.4424   4
  -4   2 -38 16.8629 10.1005   4
  -4   2 -38 4.81505 10.8085   6
  -4   2 -39 50.7222 12.2287   6
  -4   2 -39 45.6104 11.8312   4
  -4   2 -40 47.5043 14.2335   6
  -4   2 -40 42.6309 12.3341   4
  -4  -2 -40 42.1136 11.4522   6
  -4  -2 -41 9.49109 10.1134   6
  -4   2 -41 4.58164 9.82369   6
  -4  -2 -42 3.01801 9.09119   6
  -4   2 -42 8.47196 11.4732   6
  -4   2 -43 4.37981 13.5981   6
  -4  -2 -43-10.7715 9.22003   6
  -4   2 -44 10.3881 10.5179   6
  -4  -2 -44 7.04272 12.0759   6
  -4   2 -45-6.97073 14.4723   6
  -4   2 -46-0.56197 12.6896   6
  -4   2 -47-5.71495 12.4224   6
  -4   2 -48-3.18404 15.3233   6
   4   3 -45-2.28198 9.74567   6
  -4   3  45 18.3792 12.3039   3
   4   3 -44-3.29911 10.5299   6
  -4   3  44 18.4797 13.6256   3
   4   3 -43 14.9089 11.0439   6
  -4   3  43 7.74787 12.1892   3
   4   3 -42-5.85565 11.5907   6
  -4   3  42 8.20916 9.53022   3
   4   3 -41 20.2172 12.7827   6
  -4   3  41 8.04983 11.7438   3
  -4   3  40 6.29789 12.1298   3
   4   3 -40-4.79506 12.4740   6
   4   3 -39 11.5555 12.2183   6
  -4   3  39 3.29353 13.6814   3
   4   3 -38 1.80036 11.8527   6
  -4   3  38 10.6571 14.6147   3
   4   3 -37-4.92702 10.4632   6
  -4   3  37 40.6511 15.2768   3
   4   3 -36-1.61432 11.3187   6
  -4   3  36 12.4459 14.0952   3
   4   3 -35 16.2971 8.51842   6
  -4   3  35 10.6124 13.2806   3
   4   3 -34 3.77846 9.25111   6
  -4   3  34-0.18583 11.9409   3
   4   3 -33-1.99340 9.04004   6
  -4   3  33 9.54935 14.4082   3
   4   3 -32-0.38453 8.96245   6
  -4   3  32 29.2794 14.5768   3
   4   3 -31-3.34515 7.43625   6
  -4   3  31-0.98297 11.6395   3
   4   3 -30-4.81887 9.22779   6
  -4   3  30-7.05904 14.2627   3
   4   3 -29-7.33397 8.66423   6
  -4   3  29-13.8033 13.5117   3
  -4   3  28-8.39732 13.9024   3
   4   3 -28 0.89243 7.89991   6
   4   3 -27 1.07727 8.88961   6
  -4   3  27 0.25873 13.2298   3
  -4   3  26 2.31686 13.8679   3
   4   3 -26-3.83812 7.30306   6
   4   3 -25 1.54966 8.02091   6
  -4   3  25 0.58099 12.3746   3
   4   3 -24-7.04505 7.74578   6
  -4   3  24 6.96429 14.1927   3
  -4   3  23-2.08509 11.5928   3
   4   3 -23 3.03539 7.05752   6
   4   3 -22-0.29240 6.46827   6
  -4   3  22-2.95204 11.9438   3
   4   3 -21 1.06255 7.29445   6
  -4   3  21-13.6276 12.7833   3
  -4   3  20-2.16894 12.0007   3
   4   3 -20-1.15561 6.69363   6
   4   3 -19 0.90012 6.46393   6
  -4   3  19 0.80386 11.3491   3
  -4  -3  19-1.39236 7.88981   7
   4   3 -18 0.94875 5.88212   6
  -4   3  18-2.09733 10.7057   3
  -4  -3  18-7.86285 8.63292   7
  -4  -3  17 2.81830 7.84323   7
   4   3 -17 2.47127 5.85860   6
  -4   3  17-2.37332 10.8612   3
  -4   3  16 1.62310 11.1750   3
   4   3 -16-0.26098 5.36837   6
  -4  -3  16-7.24900 8.64491   7
  -4  -3  15-8.40450 10.7269   7
  -4   3  15 3.96927 11.9194   3
  -4   3  14-3.66593 12.2256   3
  -4  -3  14-5.08350 9.96023   7
  -4  -3  13-1.96722 9.32159   7
  -4   3  13-4.33816 11.7157   3
  -4   3  12-7.66091 12.5078   3
  -4   3  11-3.32267 12.0955   3
  -4   3  10-4.18785 11.0711   3
  -4   3   9-0.85411 11.4966   3
  -4   3   8-2.49802 11.6136   3
   4   3  -7-0.69311 6.72958   3
  -4   3   7-0.35531 10.2769   3
   4  -3  -6 23.7590 6.64591   2
   4   3  -6-2.05781 6.96918   3
  -4   3   6 1.97936 11.4643   3
  -4   3   5-2.91671 10.9722   3
   4  -3  -5-4.39833 5.92127   2
   4   3  -5 8.76655 7.03143   3
   4  -3  -4-6.58919 5.74720   2
  -4   3   4-5.87349 6.76698   4
   4   3  -4-2.68684 6.94201   3
  -4   3   4 1.87967 10.2696   3
  -4   3   3 5.37757 7.62698   4
   4  -3  -3 0.85868 5.41078   2
   4   3  -3 3.68221 7.25277   3
  -4   3   3-2.72870 11.3510   3
  -4   3   2 6.07943 7.47982   4
   4   3  -2-5.17442 7.68311   3
   4  -3  -2 4.03481 5.47259   2
  -4   3   2-1.24223 10.2547   3
   4  -3  -1-14.9719 12.0832   7
  -4   3   1 1.27615 9.49771   3
  -4   3   1-3.24162 7.88148   4
   4  -3  -1 5.83328 5.78146   2
   4   3  -1-6.78428 7.53849   3
   4  -3   0-9.55013 11.2881   7
  -4   3   0-4.78703 10.3156   3
  -4   3   0-0.81005 7.93242   4
   4   3   0-1.18335 8.01764   3
   4  -3   0 0.47518 5.52066   2
  -4   3  -1 16.7647 10.8696   3
  -4   3  -1-3.82214 7.90068   4
   4  -3   1-0.18674 11.4366   7
   4  -3   1 2.36452 5.29880   2
   4   3   1-1.11957 7.66191   3
   4  -3   2-5.10179 11.4962   7
  -4   3  -2 0.58477 7.31497   4
   4  -3   2 1.87855 5.31559   2
   4   3   2-1.48919 7.15576   3
   4  -3   3-5.96158 12.0464   7
   4   3   3-0.81605 7.50988   3
   4  -3   3 0.09762 5.38420   2
  -4   3  -3 2.22132 8.16024   4
   4  -3   4 2.84656 12.2231   7
   4  -3   4-0.14959 5.18995   2
  -4   3  -4-6.05662 8.39824   4
   4   3   4 4.54014 8.60741   3
   4   3   5-6.52336 8.93396   3
  -4   3  -5-3.79236 7.92256   4
   4  -3   5-4.55781 12.7966   7
  -4   3  -6-5.28280 9.16784   4
   4   3   6 0.61638 8.83871   3
   4  -3   6 1.84300 11.4850   7
   4  -3   7 0.55390 12.2599   7
   4   3   7-4.17331 8.76238   3
  -4   3  -7-8.16583 8.48726   4
   4   3   8 0.78968 9.20951   3
   4  -3   8-3.05035 11.7912   7
  -4   3  -8-3.70098 9.86245   4
   4  -3   9-3.49053 12.5746   7
  -4   3  -9-3.55231 9.59754   4
   4   3   9 4.15266 10.3149   3
   4  -3  10-5.86504 12.1738   7
   4   3  10 2.29493 9.74077   3
  -4   3 -10 2.34688 8.76839   4
   4  -3  11 10.6235 12.9485   7
  -4   3 -11-5.01739 10.1654   4
  -4   3 -12 3.76847 10.5029   4
   4  -3  12 12.1077 11.8665   7
   4  -3  13-1.00729 12.3015   7
  -4   3 -13-3.66702 10.1979   4
  -4   3 -14-0.29217 4.30434   4
   4  -3  14 12.9624 12.6240   7
   4  -3  15 0.68109 13.2930   7
  -4   3 -15 3.14656 10.0338   4
   4  -3  16 5.08807 13.4870   7
  -4   3 -16 2.99160 10.2933   4
  -4   3 -17 1.92337 9.25705   4
   4  -3  17-3.17036 13.7182   7
  -4   3 -18-2.59924 10.9227   4
   4  -3  18-2.82071 13.4748   7
  -4   3 -19-4.92427 10.9368   4
   4  -3  19-3.09213 13.9388   7
  -4   3 -20 1.56540 10.4667   4
   4  -3  20 12.9171 14.2431   7
  -4   3 -21 1.78246 10.5378   4
   4  -3  21 24.5361 14.3878   7
  -4   3 -22-5.89783 10.8791   4
   4  -3  22 16.9977 14.6949   7
   4  -3  23 23.5499 14.8982   7
  -4   3 -23-0.73651 11.6984   4
  -4   3 -24 3.72588 12.7997   4
  -4   3 -25 8.77267 13.6506   4
  -4   3 -26 12.0157 13.5227   4
  -4   3 -27-3.13418 11.4041   4
  -4   3 -28 3.86564 11.7643   4
  -4   3 -29-6.02335 14.0197   4
  -4   3 -30-8.23442 12.8754   4
  -4   3 -31-5.43920 10.5715   4
  -4   3 -32-9.13233 11.9742   4
  -4   3 -33-5.20714 12.8533   4
  -4   3 -34 5.34834 10.1261   4
  -4   3 -35 3.66136 12.8500   4
  -4   3 -36-4.80279 12.1440   4
  -4   3 -37 6.55368 11.2627   4
  -4   3 -38-5.80507 12.6575   4
  -4   3 -39-15.1506 10.0497   4
  -4   3 -39 19.9012 10.2631   6
  -4   3 -40-1.68005 8.06197   6
  -4   3 -40-15.4738 13.2006   4
  -4   3 -41 6.58639 9.70280   6
  -4   3 -41 20.1743 10.4385   4
  -4   3 -42 3.82475 14.0603   4
  -4   3 -42-10.5395 8.98579   6
  -4   3 -43-4.22409 11.4208   6
  -4   3 -43 16.0102 10.8969   4
  -4   3 -44-13.7661 9.46273   6
  -4   3 -45 6.16221 11.0704   6
  -4   3 -46 12.6806 9.94593   6
  -4   4  36 3.63186 11.8248   3
  -4   4  35 9.96556 15.2552   3
  -4   4  34-1.89172 16.2316   3
  -4   4  33-0.52248 14.1390   3
  -4   4  32 43.3858 13.7279   3
  -4   4  31 37.7009 17.2288   3
  -4   4  30-2.97372 13.3649   3
  -4   4  29 15.2652 14.4319   3
  -4   4  28-26.5434 14.9739   3
  -4   4  27 0.60639 14.0128   3
  -4   4  26-6.26640 14.9744   3
  -4   4  25 20.2351 15.3165   3
  -4   4  24 0.78030 13.6571   3
  -4   4  23 20.7410 14.7746   3
  -4   4  22 22.9541 12.5147   3
  -4   4  21 5.08113 15.0292   3
  -4   4  20-7.45162 14.8396   3
  -4   4  19 5.04013 12.0921   3
  -4   4  18-2.71815 12.3729   3
  -4  -4  17 9.40245 13.5725   7
  -4   4  17-3.17968 13.8742   3
  -4   4  16 17.8064 15.3335   3
  -4  -4  16 21.1182 11.4193   7
  -4   4  15 14.4340 14.6975   3
  -4  -4  15 24.8750 11.6792   7
  -4   4  14 4.41460 14.4333   3
  -4  -4  14-2.63755 11.5013   7
  -4  -4  13 157.814 16.0454   7
  -4   4  13 174.890 16.7565   3
  -4  -4  12 192.874 17.0003   7
  -4   4  12 243.309 17.6858   3
  -4   4  11 35.8260 14.2681   3
  -4   4  10 76.3529 15.6974   3
  -4   4   9 291.671 18.4621   3
  -4   4   8 15.6627 14.6056   3
  -4   4   7 327.200 18.3367   3
  -4   4   6 440.593 18.5946   3
  -4   4   5 37.8158 14.9433   3
  -4   4   4 87.4613 15.6098   3
  -4   4   3 128.125 14.1036   3
   4  -4  -2-0.75473 13.9781   7
  -4   4   2-3.86695 12.3272   3
   4  -4  -1 13.2520 12.8437   7
  -4   4   1 27.2888 13.6850   3
   4  -4   0 19.1718 14.6143   7
   4   4   0 12.9588 9.03421   3
   4  -4   1 17.2569 15.0010   7
   4   4   1 28.2302 8.77868   3
   4  -4   2 3.35620 15.5271   7
   4   4   2 1.21725 7.95225   3
   4  -4   3 25.3070 15.9443   7
   4   4   3 21.7003 9.71050   3
   4  -4   4 58.4359 14.9921   7
   4   4   4 14.2594 8.57658   3
   4   4   5 89.7440 12.4836   3
   4  -4   5 85.0772 15.6621   7
   4  -4   6 71.4381 15.7211   7
   4   4   6 83.5300 11.7584   3
   4  -4   7 21.9035 16.0005   7
   4   4   7 29.1192 12.0541   3
   4   4   8 118.342 13.5094   3
  -4   4  -8 110.341 13.2441   4
   4  -4   8 106.043 16.5373   7
   4  -4   9 69.1520 14.4531   7
   4   4   9 93.4021 12.3078   3
  -4   4  -9 98.8863 13.0184   4
   4  -4  10 7.95749 14.3073   7
  -4   4 -10 12.1297 10.7172   4
   4   4  10 4.70523 10.3962   3
   4  -4  11 107.243 17.2634   7
   4   4  11 132.905 13.3599   3
  -4   4 -11 122.804 14.2825   4
  -4   4 -12 1.22653 11.3929   4
   4  -4  12 0.40809 15.1386   7
   4   4  12 14.7911 11.2879   3
  -4   4 -13 18.8875 10.2159   4
   4   4  13 19.3585 12.2090   3
   4  -4  13 30.6296 13.8975   7
   4  -4  14 68.1280 16.2617   7
  -4   4 -14 45.5397 13.3541   4
   4   4  14 49.3870 11.8624   3
  -4   4 -15 34.8626 13.2187   4
   4  -4  15 64.4676 16.4277   7
   4   4  15 37.4599 11.9934   3
   4  -4  16 95.9840 15.2575   7
   4   4  16 81.0260 14.0506   3
  -4   4 -16 74.6974 14.4918   4
   4  -4  17 2.06786 15.9666   7
  -4   4 -17 3.81155 11.5025   4
   4   4  17 13.0006 13.3208   3
  -4   4 -18 6.55030 10.9156   4
   4   4  18-9.77523 13.4641   3
   4  -4  18-7.15362 17.5599   7
   4  -4  19 12.4915 15.5331   7
  -4   4 -19 5.10222 10.9209   4
   4   4  19-3.38578 11.6592   3
  -4   4 -20 6.59527 11.4940   4
   4   4  20-14.0870 16.1703   3
   4  -4  20 18.2878 15.2774   7
   4  -4  21-3.47565 16.9151   7
  -4   4 -21 6.98265 11.0260   4
   4   4  21-1.08699 12.4708   3
  -4   4 -22 17.9050 12.3982   4
   4  -4  22 18.1216 15.5312   7
   4   4  22 15.4676 14.0439   3
  -4   4 -23 69.3005 15.2297   4
   4   4  23 90.8887 15.2523   3
   4  -4  23 103.843 15.9618   7
  -4   4 -24 23.7159 12.5141   4
   4   4  24 44.9427 15.0244   3
   4  -4  24 44.6002 17.1570   7
   4  -4  25 30.2854 16.5999   7
  -4   4 -25 29.0250 12.5730   4
   4   4  25 27.8555 13.1943   3
   4   4  26 21.6007 15.4366   3
  -4   4 -26 12.3904 11.0261   4
   4  -4  26 36.6536 14.1222   7
  -4   4 -27 4.33249 12.9962   4
   4  -4  27 6.28793 17.0433   7
   4   4  27 13.0635 13.1221   3
  -4   4 -28 54.5752 15.0046   4
   4   4  28 54.7490 14.8652   3
  -4   4 -29 75.4089 16.8942   4
   4   4  29 66.6887 17.0749   3
   4   4  30-0.94108 14.2443   3
  -4   4 -30 3.72941 15.0512   4
  -4   4 -31 56.6529 15.8415   4
  -4   4 -32 0.47101 11.0389   4
  -4   4 -33 7.62036 13.7548   4
  -4   4 -34 14.8239 15.3783   4
  -4   4 -35 6.31283 14.8402   4
  -4   4 -36 15.9008 11.5428   4
  -4   5  23-1.14654 15.0231   3
  -4   5  22 21.1515 16.6651   3
  -4   5  21 13.8978 17.1153   3
  -4   5  20 0.87317 12.6036   3
  -4   5  19-2.46411 16.6034   3
  -4   5  18-6.34803 15.9531   3
  -4   5  17-1.14841 12.6250   3
  -4   5  16 2.50281 14.1943   3
  -4   5  15 5.40046 16.0596   3
  -4  -5  14 3.54959 16.0529   7
  -4   5  14-3.24989 15.0907   3
  -4   5  13 9.84887 14.3503   3
  -4  -5  13 4.11658 16.7096   7
  -4  -5  12-18.4602 13.1093   7
  -4   5  12 13.7229 12.7657   3
  -4   5  11 2.81894 12.2628   3
  -4  -5  11-8.32846 15.7772   7
  -4  -5  10-18.0010 16.2874   7
  -4   5  10-2.55922 13.4071   3
  -4   5   9 15.2193 13.4345   3
  -4  -5   9-7.18000 14.3922   7
  -4   5   8 8.99125 14.5658   3
  -4   5   7 10.3092 13.9792   3
  -4   5   6-17.0275 14.0554   3
   4  -5  -6-19.9196 16.5635   7
  -4   5   5-14.4070 13.1757   3
   4  -5  -5-12.7983 17.9749   7
  -4   5   4 8.44539 11.8662   3
   4  -5  -3-13.3065 16.3458   7
   4  -5  -2-3.93518 13.5738   7
   4  -5  -1-15.4815 14.4787   7
   4  -5   0-3.96470 14.1313   7
   4  -5   1-9.29387 14.4983   7
   4  -5   2 0.88716 16.8908   7
   4  -5   3-8.40040 16.8902   7
   4  -5   4 4.56684 16.9243   7
   4  -5   5 9.99276 14.9578   7
   4  -5   6 9.57613 17.4403   7
   4  -5   7-15.5332 17.0790   7
   4  -5   8-13.1804 15.5755   7
   4   5   9-2.45257 10.5533   3
   4  -5   9 7.20146 16.0867   7
   4  -5  10 8.16884 14.5563   7
   4   5  10 4.86441 10.7153   3
   4  -5  11-20.9839 14.0414   7
   4   5  11-6.31768 10.8663   3
   4  -5  12 4.84689 13.5992   7
   4   5  12-1.92122 11.3405   3
   4  -5  13 21.0376 15.7315   7
   4   5  13 2.95661 11.6427   3
   4  -5  14-5.21762 14.9795   7
   4   5  14 16.1142 11.6728   3
   4  -5  15 12.1621 18.1601   7
   4   5  15-5.32598 12.9666   3
   4  -5  16 19.2013 18.0460   7
   4   5  16-11.5519 14.6302   3
   4   5  17-18.0858 15.7310   3
   4  -5  17 44.9001 18.9348   7
   4  -5  18 20.8058 18.0482   7
   4   5  18 1.32263 13.2148   3
   4  -5  19 5.31395 16.8665   7
   4   5  19 10.4846 12.8907   3
   4  -5  20 10.3703 14.7457   7
   4   5  20 9.84458 16.0018   3
   4  -5  21-2.27923 16.1145   7
   4   5  21 2.37612 13.0002   3
   4  -5  22-27.1838 18.1394   7
   4   5  22-2.05652 14.6478   3
   4  -5  23 13.1234 19.8497   7
   4   5  23-1.95080 14.3244   3
   4  -5  24 2.75907 19.1572   7
   4   5  24 11.2254 16.0927   3
   4  -5  25-6.08462 16.3509   7
   4   5  25 1.46538 13.6719   3
   4  -5  26 7.62068 14.7707   7
   4  -5  27 11.6909 17.8166   7
   5   0 -50 3.78902 13.3633   6
   5   0 -49 9.42105 15.2489   6
   5   0 -48 3.86451 14.2129   6
   5   0 -47 2.18402 11.2728   6
   5   0 -46-12.6671 13.9752   6
   5   0 -45-16.3953 14.5515   6
   5   0 -44-10.4079 13.6742   6
   5   0 -43-0.79503 11.9587   6
   5   0 -42 7.33501 11.4589   6
   5   0 -41-3.76609 13.0388   6
   5   0 -40 3.60611 14.1104   6
   5   0 -39-7.91654 13.9055   6
   5   0 -38 18.7773 14.7474   6
   5   0 -37 2.01960 13.2377   6
   5   0 -36-4.59469 9.57212   6
   5   0 -35 9.79431 12.5244   6
   5   0 -34-3.20053 12.1190   6
   5   0 -33-8.27741 12.2638   6
   5   0 -32-1.60075 11.8445   6
   5   0 -31-13.2611 11.6741   6
   5   0 -30-7.32236 10.8704   6
   5   0 -29-12.8588 10.0095   6
   5   0 -28-6.39957 9.16663   6
   5   0 -27-0.42388 10.1565   6
   5   0 -26-2.58323 9.73129   6
   5   0 -25-2.91227 9.09425   6
   5   0 -24 0.18762 9.59757   6
   5   0 -23-8.16719 8.57518   6
   5   0 -22 7.47983 8.88861   6
   5   0 -21-10.1869 9.38287   6
  -5   0  21-5.75632 8.51631   0
   5   0 -20-8.27758 8.75688   6
  -5   0  20 2.97837 6.97635   0
   5   0 -19-8.19696 8.24065   6
  -5   0  19-6.83555 7.05234   0
   5   0 -18-2.14220 7.62502   6
  -5   0  18-4.88696 7.68589   0
  -5   0  17-4.69593 8.71148   0
   5   0 -17-1.83171 7.87492   6
  -5   0  16 3.74397 8.86144   0
   5   0 -16-0.32883 7.73667   6
  -5   0  15-4.62410 8.80688   0
   5   0 -15 1.66381 5.91569   6
  -5   0  15-0.70586 4.04500   3
   5   0 -14 0.06534 6.68174   6
  -5   0  14 0.59183 3.79727   3
  -5   0  14-4.02183 8.69651   0
  -5   0  13-4.14265 8.29537   0
   5   0 -13-4.28785 6.66720   6
  -5   0  13 1.80396 3.61739   3
  -5   0  12 0.55682 3.30734   3
   5   0 -12 3.87367 6.62295   6
  -5   0  12-0.71531 7.96059   0
   5   0 -11-0.58557 6.22751   6
  -5   0  11-1.61900 3.12296   3
  -5   0  11 3.79163 7.42137   0
   5   0 -10 0.24389 5.82197   6
  -5   0  10 0.05939 6.57710   0
  -5   0  10 1.34182 3.32444   3
   5   0  -9-1.19603 4.88607   6
  -5   0   9 3.39534 5.24723   0
  -5   0   9-0.58332 3.37312   3
   5   0  -8-2.10854 4.58957   6
  -5   0   8 5.44689 6.56732   0
  -5   0   8 0.56512 3.27366   3
  -5   0   7-0.21111 7.24527   0
   5   0  -7-1.95190 5.94743   6
  -5   0   7 2.25243 3.31008   3
   5   0  -6-0.47227 4.56025   6
  -5   0   6 2.14779 6.13734   0
   5   0  -5-2.39715 4.64349   6
  -5   0   5-0.20644 6.20331   0
   5   0  -4-2.80131 5.39834   6
  -5   0   4 3.66873 5.78804   0
   5   0  -3-1.94965 4.91661   2
  -5   0   3 8.82882 5.99202   0
   5   0  -2 3.60806 5.05976   2
   5   0  -1 0.98711 5.83159   2
   5   0   0-0.43596 6.47237   2
   5   0   1 1.48875 6.86509   2
   5   0   2-6.59577 7.04376   2
   5   0   3 0.63047 6.46618   2
   5   0   4 7.19706 5.25138   2
   5   0   5 4.88050 6.44619   5
   5   0   6 2.21890 5.30604   5
   5   0   7 3.76908 6.47738   5
   5   0   8-5.47036 7.57056   5
   5   0   9-0.32649 6.11791   5
   5   0  10-6.89714 6.43998   5
   5   0  11-3.66922 6.48804   5
   5   0  12 1.59986 7.06632   5
   5   0  13-1.89238 7.81131   5
   5   0  14 0.61769 7.21103   5
   5   0  15-2.44724 7.29297   5
   5   0  16-3.26402 8.11179   5
   5   0  17 1.87207 8.23700   5
   5   0  18 0.92421 7.80561   5
   5   0  19 1.59706 9.02382   5
  -5   0 -19-4.72304 4.06487   0
  -5   0 -20-1.06598 4.07807   0
   5   0  20 11.5383 10.1648   5
  -5   0 -21 0.52314 4.27806   0
   5   0  21-2.75809 8.97456   5
  -5   0 -22-3.57622 4.55333   0
   5   0  22-1.23535 10.1464   5
   5   0  23 0.71073 8.83423   5
   5   0  24-3.62035 10.2961   5
   5   0  25 1.96227 9.41698   5
   5   0  26 1.57055 9.26943   5
  -5   0 -26 3.32829 6.67800   4
  -5   0 -27-5.10418 7.21331   4
  -5   0 -28 0.03721 6.65802   4
  -5   0 -29-0.47481 7.30556   4
   5   0  30 22.9224 12.7262   1
  -5   0 -30 4.28176 7.69047   4
  -5   0 -31 1.92289 7.09459   4
   5   0  31 11.4240 12.9495   1
  -5   0 -32 7.36031 7.15475   4
   5   0  32 9.87851 12.5934   1
   5   0  33 14.5392 11.2826   1
   5   0  34 2.86399 12.3995   1
   5   0  35 5.79818 13.5322   1
   5   0  36-5.69842 13.1421   1
   5   0  37 19.3886 12.6786   1
   5   0  38 12.2839 10.4128   1
   5   0  39-6.74732 12.2138   1
   5   0  40-3.87124 13.8728   1
   5   0  41-7.84528 13.0110   1
   5   0  42-0.11270 10.9464   1
   5   0  43 1.73441 12.0572   1
  -5   0 -44 2.04041 11.2792   6
   5   0  44-17.0332 14.7052   1
  -5   0 -45 4.80314 11.6158   6
   5   0  45-19.5660 14.7938   1
  -5   0 -46 10.0704 13.7843   6
   5   0  46-8.06076 11.2069   1
  -5   0 -47-18.4835 14.0141   6
   5   0  47 15.7026 12.9907   1
   5   0  48 1.33037 13.4907   1
  -5   0 -48-7.14568 14.7823   6
  -5   0 -49-2.56853 12.6669   6
   5   0  49 0.72921 15.8104   1
   5   0  50-4.90070 14.4928   1
  -5   0 -50-8.18759 10.9070   6
   5   0  51-16.6016 11.7018   1
   5   0  52 13.6183 14.3793   1
   5  -1 -51 57.2327 16.3765   6
   5  -1 -50-1.82806 15.3808   6
   5   1 -49-12.2695 15.4315   6
   5  -1 -49 25.8242 13.6836   6
   5  -1 -48 32.6298 12.6694   6
   5   1 -48 11.3237 14.3784   6
   5   1 -47-7.72364 15.1011   6
   5  -1 -47 3.80077 12.8340   6
   5   1 -46 5.90871 12.1546   6
   5  -1 -46-7.15025 12.7415   6
   5   1 -45 30.8435 13.8851   6
   5  -1 -45 15.7406 11.0034   6
   5  -1 -44-12.3714 10.9163   6
   5   1 -44-0.36136 15.0428   6
   5  -1 -43 26.5297 13.2964   6
   5   1 -43 18.1526 14.9810   6
   5  -1 -42-4.01348 14.1598   6
   5   1 -42 4.95764 14.9990   6
   5  -1 -41 249.332 18.0730   6
   5   1 -41 262.392 18.5436   6
   5   1 -40 163.228 15.6517   6
   5  -1 -40 162.577 15.7662   6
   5   1 -39 53.6029 13.2171   6
   5  -1 -39 57.4751 13.2543   6
   5  -1 -38 154.878 13.8376   6
   5   1 -38 148.496 14.5210   6
   5   1 -37 399.646 18.9753   6
   5  -1 -37 415.393 17.5973   6
   5   1 -36 42.1392 12.3095   6
   5  -1 -36 55.6523 11.7022   6
   5   1 -35 1.30746 11.2146   6
   5  -1 -35 10.4760 9.72799   6
   5   1 -34 5.98729 10.9768   6
   5  -1 -34 7.46480 9.97342   6
   5  -1 -33 51.2726 11.0724   6
   5   1 -33 43.3449 11.9639   6
   5   1 -32 10.9631 11.4909   6
   5  -1 -32 11.3772 10.2928   6
   5  -1 -31 132.210 12.5790   6
   5   1 -31 103.157 13.4526   6
   5  -1 -30 17.0525 11.1247   6
   5   1 -30 27.0236 12.1312   6
   5  -1 -29 301.221 14.6844   6
   5   1 -29 284.096 15.4403   6
   5  -1 -28-4.55084 8.65956   6
   5   1 -28 12.3275 10.7711   6
   5  -1 -27 333.945 14.0621   6
   5   1 -27 338.557 15.7874   6
   5  -1 -26 142.074 11.1344   6
   5   1 -26 161.617 13.4928   6
   5  -1 -25 797.794 17.8309   6
   5   1 -25 755.184 18.9750   6
   5  -1 -24 193.689 11.6118   6
   5   1 -24 206.640 12.9977   6
   5   1 -23 76.8073 10.1382   6
   5  -1 -23 89.6710 9.47308   6
  -5   1  22 44.7348 8.18644   3
   5   1 -22 39.6353 9.13736   6
   5  -1 -22 46.7495 7.98873   6
  -5   1  21 502.022 13.1935   3
   5  -1 -21 511.746 13.4050   6
   5   1 -21 512.982 15.1543   6
   5  -1 -20 393.947 11.9331   6
  -5   1  20 383.626 12.0582   3
  -5  -1  20 408.035 13.7613   0
   5   1 -20 396.403 13.4963   6
   5  -1 -19 61.1757 7.56374   6
  -5   1  19 58.7053 8.79937   3
   5   1 -19 60.9434 8.99463   6
  -5   1  18 355.841 11.1585   3
   5   1 -18 407.640 13.1287   6
   5  -1 -18 370.828 11.1169   6
   5  -1 -18 406.574 12.9546   0
   5  -1 -17 54.2150 7.55085   6
  -5   1  17 50.4637 8.59817   3
   5   1 -17 54.6008 9.25648   6
   5  -1 -17 3.31802 8.81792   0
   5  -1 -16 12.4748 6.29408   6
   5  -1 -16 14.9455 9.88821   0
   5   1 -16 32.3423 8.56559   6
  -5   1  16 16.8097 6.79300   3
   5  -1 -15 1785.35 19.7301   6
  -5   1  15 1753.50 19.8430   3
   5  -1 -15 1865.73 23.6577   0
   5   1 -15 1730.70 21.2461   6
  -5   1  14 855.699 14.4206   3
   5  -1 -14 855.908 16.1788   0
   5  -1 -14 861.273 14.1982   6
   5   1 -14 850.854 16.0251   6
   5  -1 -13 200.552 8.31544   6
   5   1 -13 190.337 9.85231   6
  -5   1  13 174.978 8.70911   3
   5  -1 -13 182.915 10.9504   0
  -5  -1  13 122.354 4.11092   7
   5  -1 -12 1126.91 18.4231   0
   5  -1 -12 1126.42 14.6447   6
  -5   1  12 1082.15 15.1276   3
   5   1 -12 1080.93 16.3233   6
  -5   1  12 1076.98 8.54946   4
   5   1 -11 1738.93 19.5611   6
  -5   1  11 1784.36 18.6060   3
   5  -1 -11 1780.27 17.5016   6
  -5   1  11 1792.91 11.5530   4
   5  -1 -10 0.66144 5.04730   6
   5   1 -10 1.64440 6.54222   6
  -5   1  10 2.18323 6.58537   3
  -5   1  10 6.66100 3.20210   4
   5   1  -9 434.651 10.3678   6
  -5   1   9 453.911 10.8299   3
   5  -1  -9 448.489 9.10171   6
  -5   1   9 466.005 7.00561   4
   5  -1  -8 174.874 6.52423   6
  -5   1   8 172.620 7.76811   3
   5   1  -8 169.481 8.27890   6
   5  -1  -7 1561.01 15.5015   7
   5   1  -7 1551.18 17.3489   6
   5  -1  -7 1625.63 15.0395   6
  -5   1   7 1598.98 16.7706   3
  -5   1   6 228.233 8.30649   3
   5   1  -6 210.063 7.79877   6
   5  -1  -6 255.657 7.27478   6
   5  -1  -6 208.675 7.74347   7
  -5   1   5 117.890 8.00256   3
   5  -1  -5 106.640 6.95117   7
  -5   1   4 9533.17 38.8639   3
   5  -1  -4 9651.40 37.2659   7
   5   1  -4 9507.68 30.1573   2
   5   1  -4 9378.50 38.5890   6
   5  -1  -3 265.322 8.56708   7
   5   1  -3 288.075 6.84493   2
   5   1  -3 316.950 9.19812   6
   5  -1  -3 257.739 9.54925   2
  -5   1   3 287.676 9.22946   3
   5  -1  -2 893.440 13.1827   7
   5  -1  -2 804.262 13.1754   2
   5   1  -2 815.365 8.71251   1
   5   1  -2 868.357 10.0635   2
   5  -1  -1 429.374 10.5092   7
   5  -1  -1 450.512 10.7485   2
   5   1  -1 534.238 8.31628   2
   5   1  -1 409.890 7.20823   1
   5  -1   0 1367.29 16.4079   2
   5   1   0 1215.49 11.3214   2
   5   1   0 1274.56 12.0051   1
   5  -1   0 1268.09 15.4495   7
   5  -1   1 56.2328 7.42190   2
   5   1   1 42.2179 4.93093   1
   5  -1   1 69.9891 8.10884   7
   5  -1   2 2044.73 19.9493   2
   5   1   2 1901.45 15.9028   1
   5  -1   2 1872.03 19.1874   7
   5  -1   2 2028.19 16.7916   5
  -5   1  -2 1866.04 17.8739   4
   5  -1   3 72.5199 8.75375   7
   5   1   3 57.0534 5.88909   1
   5  -1   3 58.5679 7.83505   2
   5  -1   3 76.0753 6.59797   5
  -5   1  -3 76.2554 7.19932   4
   5  -1   4 150.697 8.80375   2
   5   1   4 297.733 8.88851   1
   5  -1   4 157.554 6.93574   5
   5  -1   4 258.353 11.3165   7
  -5   1  -4 203.304 7.85752   4
   5  -1   5 57.7626 7.44105   2
   5   1   5 50.9848 5.91404   1
   5  -1   5 49.2373 5.70013   5
   5  -1   5 53.4822 7.23305   7
  -5   1  -5 57.4553 7.43417   4
   5  -1   6 134.437 7.83993   2
   5   1   6 135.744 7.96195   1
   5   1   6 130.100 8.03159   5
   5  -1   6 128.876 7.02033   5
   5  -1   6 128.099 8.19309   7
  -5   1  -6 121.757 7.42898   4
   5   1   7 393.303 9.95029   1
   5  -1   7 376.772 9.85821   5
   5   1   7 400.729 10.5805   5
   5  -1   7 366.728 10.8065   7
  -5   1  -7 360.709 10.8994   4
   5   1   8 355.634 10.5391   1
   5   1   8 363.134 10.7545   5
   5  -1   8 339.905 9.66058   5
  -5   1  -8 330.898 9.68228   4
   5   1   9 2387.10 22.5239   1
   5   1   9 2447.15 22.1838   5
   5  -1   9 2364.85 21.4114   5
  -5   1  -9 2331.92 22.7794   4
   5   1  10 70.7159 8.78552   1
   5   1  10 59.8378 7.71145   5
   5  -1  10 70.3486 7.53857   5
  -5   1 -10 71.4100 7.54498   4
   5   1  11 1559.96 18.8848   5
   5   1  11 1619.25 20.2657   1
   5  -1  11 1583.51 18.5197   5
  -5   1 -11 1495.54 19.2985   4
   5   1  12 1359.53 19.2158   1
   5   1  12 1322.28 17.8825   5
   5  -1  12 1339.94 17.5517   5
  -5   1 -12 1348.25 18.8718   4
  -5   1 -13 5.17214 6.40883   4
   5   1  13 3.10933 6.60916   5
   5   1  13 17.3283 9.29307   1
   5  -1  13-5.21975 7.14821   5
   5  -1  14 1321.70 18.5549   5
   5   1  14 1354.25 20.3582   1
   5   1  14 1296.91 18.3222   5
  -5   1 -14 1315.20 19.2491   4
   5   1  15 766.215 14.9111   5
   5   1  15 836.863 17.4897   1
   5  -1  15 766.398 15.1120   5
  -5   1 -15 775.608 15.8520   4
   5  -1  16 411.982 12.2802   5
   5   1  16 423.759 14.1066   1
   5   1  16 401.093 12.5556   5
  -5   1 -16 390.443 12.0143   4
   5   1  17 1680.45 23.3726   1
   5   1  17 1657.47 21.6619   5
   5  -1  17 1732.54 22.2332   5
  -5   1 -17 1705.37 22.1136   4
   5   1  18 768.213 17.3028   1
   5   1  18 775.675 16.2532   5
   5  -1  18 749.788 16.0912   5
  -5   1 -18 772.192 16.2955   4
   5   1  19 140.293 12.2249   1
   5  -1  19 141.818 10.8956   5
   5   1  19 116.895 10.2730   5
  -5   1 -19 123.426 9.52673   4
  -5   1 -20 39.2980 7.36976   4
   5   1  20 34.3631 10.8774   1
   5   1  20 41.8831 8.91799   5
   5  -1  20 38.2342 8.79031   5
   5   1  21 66.8070 9.83992   1
   5   1  21 63.2087 9.04697   5
   5  -1  21 76.9734 10.1359   5
  -5   1 -21 53.8101 8.33415   4
   5   1  22 208.407 13.1707   1
   5   1  22 204.085 11.5829   5
   5  -1  22 212.826 11.9170   5
  -5   1 -22 206.526 10.8546   4
   5   1  23-0.21227 8.54212   5
   5   1  23 1.82985 11.0222   1
  -5   1 -23 6.09602 7.52937   4
   5   1  24 54.8844 9.82512   5
   5   1  24 47.5004 11.1533   1
  -5   1 -24 46.5946 7.48863   4
  -5   1 -25 4.83575 7.79836   4
   5   1  25 31.6161 9.04579   5
   5   1  25 27.2104 11.7514   1
  -5   1 -26 6.52649 8.86805   4
   5   1  26 32.6005 10.5999   5
   5   1  26 12.3416 11.2825   1
   5   1  27 165.650 13.3793   1
   5   1  27 159.406 11.6502   5
  -5   1 -27 159.348 11.1489   4
  -5   1 -28 23.8074 8.69995   4
   5   1  28 25.2016 12.8477   1
   5   1  29 343.975 16.5023   1
  -5   1 -29 345.957 13.8704   4
   5   1  30 115.457 14.8021   1
  -5   1 -30 115.043 11.0356   4
  -5   1 -31 44.4694 10.5752   4
   5   1  31 39.2937 13.0715   1
  -5   1 -32 87.2063 11.2828   4
   5   1  32 78.5288 14.4079   1
   5   1  33 332.915 18.3102   1
  -5   1 -33 356.806 15.6599   4
  -5   1 -34 71.9393 10.5000   4
   5   1  34 59.6886 11.9292   1
  -5   1 -35 87.6877 10.6244   4
   5   1  35 92.8161 15.3118   1
  -5   1 -36 161.810 12.4156   4
   5   1  36 150.390 16.2251   1
   5   1  37 149.676 16.5494   1
   5   1  38 77.6498 14.5348   1
   5   1  39 44.0115 17.6009   1
   5   1  40 18.1179 13.6587   1
  -5   1 -41 61.6452 12.6311   6
   5   1  41 56.9814 15.0264   1
   5   1  42-17.3268 13.2157   1
   5  -1  42 49.8719 13.6073   1
  -5   1 -42 18.0784 11.3003   6
   5   1  43 1.86102 13.1200   1
  -5   1 -43 4.94930 13.6652   6
   5  -1  43 24.8808 14.0531   1
  -5   1 -44 14.4530 13.5250   6
   5  -1  44 45.3163 13.8512   1
   5   1  44 4.74150 14.2802   1
  -5   1 -45-9.52737 13.6862   6
   5  -1  45 26.3479 13.2837   1
   5   1  45 5.66413 12.5597   1
  -5  -1 -45 11.0637 13.2161   6
   5   1  46 8.31416 14.0931   1
   5  -1  46 9.69537 14.4514   1
  -5   1 -46-1.67006 9.38839   6
  -5  -1 -46 11.5002 12.6012   6
  -5   1 -47 6.65959 14.4003   6
   5  -1  47 24.6305 15.9717   1
   5   1  47 17.8825 10.8933   1
  -5  -1 -47 6.16321 11.7042   6
  -5   1 -48-2.62907 14.5132   6
  -5  -1 -48 17.3868 10.9737   6
   5  -1  48 27.4157 15.0703   1
   5   1  48 6.73654 16.1584   1
   5   1  49-19.9419 13.2374   1
  -5   1 -49-1.67338 13.2388   6
  -5  -1 -49 23.0049 12.5967   6
  -5  -1 -50 20.5694 14.1330   6
   5   1  50 8.38762 15.8569   1
   5   2 -47 6.76859 20.7987   6
   5   2 -46-12.0540 11.6810   6
   5   2 -45-6.18393 12.3089   6
   5   2 -44-4.23148 14.8919   6
   5   2 -43-7.03386 14.0808   6
  -5   2  42-4.48383 12.7247   3
   5   2 -42-20.0515 14.7885   6
   5   2 -41-3.78381 13.8546   6
  -5   2  41 4.97697 13.1332   3
   5   2 -40-4.11808 16.7856   6
  -5   2  40 13.3886 13.8129   3
   5   2 -39 0.67787 13.4068   6
  -5   2  39 5.24825 12.9265   3
   5   2 -38-10.3439 12.9529   6
  -5   2  38-1.56726 12.2850   3
   5   2 -37-14.1543 13.5475   6
  -5   2  37-5.03845 12.9182   3
   5   2 -36-12.5712 12.9541   6
  -5   2  36-4.82693 10.3187   3
   5   2 -35-13.1867 13.3900   6
  -5   2  35-4.92624 11.6046   3
   5   2 -34-9.04690 12.5075   6
  -5   2  34-7.33372 12.5874   3
   5   2 -33-3.44473 10.7047   6
  -5   2  33-8.48416 11.7592   3
   5   2 -32-7.03162 10.3152   6
  -5   2  32-7.34993 10.0495   3
   5   2 -31 4.24374 11.8045   6
  -5   2  31-14.5710 11.0028   3
  -5   2  30-10.6634 11.4250   3
   5   2 -30 0.52419 11.4006   6
   5   2 -29 3.09148 9.28491   6
  -5   2  29-9.64488 11.4336   3
   5  -2 -28-4.94186 8.05485   6
   5   2 -28 4.12152 10.3014   6
  -5   2  28-7.16948 11.4812   3
   5  -2 -27-2.25330 7.85194   6
   5   2 -27 0.99121 10.4665   6
  -5   2  27-3.72748 11.0763   3
   5   2 -26-2.49027 9.64399   6
   5  -2 -26 5.39130 8.12670   6
  -5   2  26 13.0097 10.6125   3
   5   2 -25-6.58100 9.06101   6
   5  -2 -25-2.46796 7.48836   6
  -5   2  25 11.5881 12.5338   3
   5  -2 -24-7.92857 6.66429   6
   5   2 -24-6.08789 9.14546   6
  -5   2  24 1.31727 10.0803   3
   5  -2 -23-0.76418 6.57144   6
   5   2 -23-2.11051 7.91328   6
  -5   2  23 6.32554 9.50908   3
   5  -2 -22 3.98977 6.42312   6
   5   2 -22-1.81320 8.74693   6
  -5   2  22-9.04582 10.3102   3
   5   2 -21 3.08000 8.55032   6
   5  -2 -21 2.64345 5.51426   6
  -5   2  21-3.27495 10.2663   3
   5   2 -20 4.46755 7.86525   6
   5  -2 -20-5.25420 6.05386   6
  -5   2  20-0.36275 10.2150   3
   5  -2 -19 1.65683 5.50069   6
   5   2 -19-4.43689 8.10952   6
  -5   2  19 1.33123 10.5249   3
   5   2 -18-1.17554 8.14864   6
   5  -2 -18-3.69605 5.40297   6
  -5   2  18-3.73608 9.59651   3
  -5  -2  17-0.21901 5.16967   7
   5  -2 -17-1.46091 5.78472   6
  -5   2  17-1.50304 9.05732   3
   5   2 -17 0.36111 7.70491   6
   5  -2 -16-1.44158 4.75571   6
  -5   2  16 0.80579 8.00428   3
   5   2 -16 0.70363 6.66126   6
  -5  -2  16-1.30068 5.16891   7
  -5  -2  15-0.44796 5.44909   7
   5  -2 -15-2.91083 4.58149   6
   5   2 -15-2.96767 7.21126   6
  -5   2  15-2.77688 8.96134   3
  -5  -2  14-2.25511 6.16688   7
   5   2 -14-0.37632 6.20747   6
   5  -2 -14-4.37520 4.41764   6
  -5   2  14 1.62765 9.44844   3
  -5  -2  13-7.45770 6.48481   7
   5   2 -13-3.06045 6.55766   6
   5  -2 -13-2.40728 4.54140   6
  -5   2  13-1.64366 2.93565   4
  -5   2  13-8.03128 9.16305   3
  -5   2  12-16.9156 10.8162   3
   5   2 -12-7.46660 7.04700   6
   5  -2 -12-1.31741 4.04962   6
  -5   2  12 2.09167 3.80465   4
  -5   2  11-3.28548 3.90804   4
   5   2 -11-6.60423 6.70803   6
  -5   2  11-5.00847 9.64687   3
   5  -2 -11-0.03366 3.76723   6
  -5   2  10 1.02162 4.56115   4
   5   2 -10-4.94217 5.99903   6
   5  -2 -10 5.37501 3.66492   6
  -5   2  10-2.65309 9.19755   3
  -5   2   9-5.15448 4.84449   4
   5   2  -9-3.19715 6.70881   6
   5  -2  -9-2.70881 3.49213   6
  -5   2   9-10.6039 10.0932   3
   5   2  -8-7.08177 4.60781   3
   5   2  -8-3.80508 6.51854   6
  -5   2   8-1.19312 5.05108   4
  -5   2   8-2.46157 9.92412   3
  -5   2   7-9.30731 9.79669   3
  -5   2   7-5.97631 5.47648   4
   5   2  -7-1.62132 5.97199   6
   5   2  -7-4.67049 4.46201   3
  -5   2   6 0.08945 5.76552   4
   5   2  -6-3.09225 6.08718   6
   5   2  -6 0.43332 4.52799   3
  -5   2   6-5.63607 9.65782   3
  -5   2   5-1.14302 5.56969   4
   5   2  -5-2.58773 4.87594   3
   5   2  -5-16.3144 6.37920   6
  -5   2   5 1.77242 9.68564   3
  -5   2   4-7.25634 10.0690   3
   5  -2  -4-4.48173 8.68922   7
  -5   2   4-3.80978 5.90546   4
   5  -2  -4-3.10316 6.98517   2
   5   2  -4-0.91469 4.77392   3
  -5   2   3-6.38963 9.72120   3
  -5   2   3-0.25288 5.76313   4
   5  -2  -3 1.06300 6.82077   2
   5   2  -3-0.57802 4.78972   3
   5  -2  -3-9.29633 9.32213   7
   5  -2  -2-5.91128 9.44419   7
   5  -2  -2-2.78754 6.27869   2
  -5   2   2-9.23179 9.21082   3
  -5   2   2-4.61481 5.92205   4
   5  -2  -2 0.45394 3.26992   5
   5   2  -2 1.33037 5.21143   3
  -5   2   1 1.44097 6.38525   4
   5  -2  -1-9.44860 9.81401   7
   5  -2  -1-4.99052 6.23970   2
   5   2  -1-0.17763 5.39835   3
   5  -2  -1 4.23179 3.34201   5
  -5   2   1 11.2772 8.04492   3
   5  -2   0-8.75264 9.82217   7
  -5   2   0 1.48907 6.75989   4
   5  -2   0-1.63208 6.30448   2
   5  -2   0-2.51097 3.27241   5
   5   2   0 0.12480 5.76449   3
  -5   2  -1-1.18980 6.28122   4
   5  -2   1-0.61064 6.13221   2
   5  -2   1 1.70132 3.32756   5
   5  -2   1-4.40020 9.38852   7
  -5   2  -2-3.87818 7.37055   4
   5  -2   2-2.18011 8.49059   7
   5  -2   2 1.56704 3.72003   5
   5  -2   2 1.39814 6.48636   2
  -5   2  -3-2.83019 6.57668   4
   5  -2   3-5.14528 8.73495   7
   5  -2   3-0.41679 6.68551   2
   5  -2   3-2.77705 3.68281   5
  -5   2  -4-1.42640 8.08014   4
   5  -2   4-1.36120 9.21274   7
   5  -2   4-2.24904 4.23777   5
   5  -2   4 3.00436 6.43372   2
   5  -2   5-1.48163 10.0695   7
  -5   2  -5-6.64964 8.13972   4
   5   2   5 0.09752 5.59090   5
   5  -2   5-4.84834 4.38161   5
   5  -2   5-6.79010 6.61936   2
   5   2   6 1.72462 5.56011   5
   5  -2   6-0.16115 6.18918   2
  -5   2  -6-2.15840 7.24993   4
   5  -2   6 7.88673 10.8150   7
   5  -2   6 1.74487 4.50677   5
   5  -2   7 0.46155 10.6669   7
  -5   2  -7 0.55073 7.12047   4
   5   2   7-1.12745 5.77519   5
   5  -2   7-5.11283 6.03288   2
   5  -2   7 5.39463 4.42059   5
   5  -2   8-0.67813 9.74412   7
  -5   2  -8-6.35219 7.75694   4
   5  -2   8-6.47908 4.63461   5
   5   2   8 2.13665 5.82492   5
  -5   2  -9-3.20030 8.42546   4
   5   2   9 4.09080 6.05212   5
   5  -2   9 3.30325 10.1918   7
   5  -2   9-1.19562 5.16661   5
  -5   2 -10-4.81916 8.39092   4
   5  -2  10 0.37662 11.2692   7
   5   2  10 3.96300 5.94323   5
   5  -2  10-4.99988 5.45341   5
  -5   2 -11 2.26332 8.44598   4
   5   2  11-4.18448 6.02165   5
   5  -2  11-2.17731 11.1504   7
   5  -2  11 3.39004 5.66440   5
  -5   2 -12 2.50051 8.65473   4
   5  -2  12 3.56476 10.3886   7
   5   2  12 1.20341 6.24570   5
   5  -2  12 7.43945 5.63926   5
   5  -2  13 4.92495 11.1429   7
  -5   2 -13 1.93962 8.16011   4
   5   2  13-3.29361 6.37959   5
   5  -2  13-2.49414 6.30830   5
   5  -2  14 8.06659 11.9385   7
  -5   2 -14-2.30071 8.67973   4
   5   2  14-5.60494 6.49670   5
   5  -2  14 1.81604 5.93946   5
  -5   2 -15 0.87155 9.12072   4
   5   2  15 6.63497 7.03734   5
   5  -2  15 9.93398 11.0328   7
   5  -2  15 1.94378 6.45972   5
  -5   2 -16 1.54746 9.97420   4
   5  -2  16 11.0274 11.7557   7
   5   2  16-0.23340 6.77669   5
  -5   2 -17 5.35984 9.89121   4
   5   2  17-5.77813 6.41650   5
  -5   2 -18-4.02192 8.82092   4
   5   2  18 3.84351 6.76505   5
  -5   2 -19 2.33116 9.43184   4
   5   2  19-6.10619 7.13388   5
  -5   2 -20-1.56787 9.81912   4
   5   2  20-4.13691 7.78776   5
  -5   2 -21-2.03343 9.76072   4
   5   2  21 1.05311 7.48470   5
  -5   2 -22 0.25391 9.53032   4
   5   2  22-3.72376 7.05995   5
  -5   2 -23 2.31347 10.8147   4
   5   2  23 4.11382 8.25496   5
  -5   2 -24-5.05751 9.44307   4
   5   2  24 3.03853 7.75388   5
  -5   2 -25-2.56054 11.0932   4
   5   2  25 0.80459 9.01503   5
  -5   2 -26-2.97664 10.5478   4
   5   2  26 9.96068 7.72412   5
  -5   2 -27-4.60994 11.0297   4
  -5   2 -28 2.53049 11.1492   4
  -5   2 -29 9.10092 11.2317   4
  -5   2 -30 0.75695 11.7102   4
  -5   2 -31 4.05417 11.6643   4
  -5   2 -32-3.95013 11.0238   4
  -5   2 -33 5.48935 11.5986   4
  -5   2 -34-2.14103 9.52049   4
  -5   2 -35-1.81251 11.0693   6
  -5   2 -35 6.45850 11.8161   4
  -5   2 -36-0.75112 9.52032   6
  -5   2 -36 3.77076 10.2110   4
  -5   2 -37-0.74434 10.9380   6
  -5   2 -37-12.9760 13.6759   4
  -5   2 -38-7.41063 12.0964   6
  -5   2 -38 11.9564 11.1364   4
  -5   2 -39-7.77101 10.6021   6
  -5   2 -39 3.30749 9.45805   4
  -5   2 -40 3.59187 11.5447   6
  -5   2 -40 8.78986 11.9941   4
  -5   2 -41-3.61507 11.1613   6
  -5   2 -42 3.90234 12.4085   6
  -5   2 -43-10.4500 11.2654   6
  -5  -2 -43-5.37720 10.5495   6
  -5  -2 -44 18.1031 9.72025   6
  -5   2 -44-0.88342 14.0328   6
  -5  -2 -45 0.95003 10.1606   6
  -5   2 -45 7.62470 14.0988   6
  -5   2 -46-0.37584 11.4489   6
  -5   2 -47 0.33985 14.8533   6
   5   3 -45 2.70986 11.8204   6
  -5   3  45-18.4154 15.6638   3
  -5   3  44 15.0643 16.8440   3
   5   3 -44 10.4788 12.8545   6
   5   3 -43-5.62082 11.7905   6
  -5   3  43-5.44726 15.5251   3
   5   3 -42 0.54101 10.7489   6
  -5   3  42 25.3174 15.6865   3
   5   3 -41 5.51160 11.8924   6
  -5   3  41-1.89059 14.9947   3
  -5   3  40-18.7856 15.4176   3
   5   3 -40 12.8136 12.3576   6
  -5   3  39-3.06430 14.0763   3
   5   3 -39 9.93004 13.5087   6
   5   3 -38 25.4590 12.7105   6
  -5   3  38 16.3696 12.4052   3
   5   3 -37 15.3063 10.8099   6
  -5   3  37-1.11566 7.92023   3
   5   3 -36 21.5936 9.65931   6
  -5   3  36 10.9832 14.6627   3
   5   3 -35 2.93158 11.9979   6
  -5   3  35 5.59812 14.4013   3
  -5   3  34-0.59771 12.6622   3
   5   3 -34 0.87639 11.0696   6
  -5   3  33 3.37189 12.8611   3
   5   3 -33-5.55807 9.90256   6
  -5   3  32 28.1931 14.6423   3
   5   3 -32 20.1478 8.37872   6
   5   3 -31 17.3126 9.99332   6
  -5   3  31 14.6524 12.1529   3
   5   3 -30 23.3983 9.21181   6
  -5   3  30 63.3639 14.8124   3
   5   3 -29 6.68383 8.72296   6
  -5   3  29 8.06408 13.8311   3
   5   3 -28 5.12976 8.24444   6
  -5   3  28 12.0030 12.8016   3
   5   3 -27 7.22424 9.35783   6
  -5   3  27 15.0526 13.9807   3
  -5   3  26 632.773 21.3072   3
   5   3 -26 460.000 15.9857   6
  -5   3  25 500.424 19.8769   3
   5   3 -25 323.408 14.2627   6
   5   3 -24 203.821 11.9325   6
  -5   3  24 332.553 18.4895   3
   5   3 -23 331.363 13.4069   6
  -5   3  23 483.792 18.8390   3
   5   3 -22 58.5218 8.35990   6
  -5   3  22 107.652 14.1116   3
   5   3 -21 3.51811 6.47681   6
  -5   3  21-1.00458 13.3232   3
   5   3 -20-3.25445 6.59720   6
  -5   3  20-7.62472 13.0562   3
   5   3 -19 138.141 9.33479   6
  -5   3  19 218.651 15.9032   3
   5   3 -18 20.8178 7.38385   6
  -5   3  18 31.4954 13.0150   3
   5   3 -17 14.3426 6.75928   6
  -5   3  17 16.2720 12.2360   3
   5   3 -16 25.6745 6.64479   6
  -5  -3  16 27.0126 8.30987   7
  -5   3  16 36.2166 12.5081   3
   5   3 -15 0.97985 6.09156   6
  -5  -3  15-3.04355 8.24013   7
  -5   3  15-9.31782 12.1466   3
  -5  -3  14 25.9920 8.32324   7
  -5   3  14 49.6736 12.5379   3
   5   3 -14 20.6703 6.12407   6
  -5   3  13 15.4627 12.8739   3
  -5   3  12 26.3345 13.2674   3
  -5   3  11 344.717 16.5080   3
  -5   3  10 196.575 14.1722   3
  -5   3   9 93.9888 13.5092   3
  -5   3   8 493.723 17.7270   3
  -5   3   8 513.312 13.1418   4
  -5   3   7 72.7772 7.86974   4
  -5   3   7 58.5812 12.1538   3
   5  -3  -7 43.4084 8.74508   2
   5  -3  -6 308.270 11.8777   2
  -5   3   6 295.586 15.7683   3
  -5   3   6 312.586 11.3381   4
   5  -3  -5 242.998 10.7218   2
  -5   3   5 232.445 14.4564   3
  -5   3   5 250.774 10.9001   4
   5  -3  -4 94.0436 8.78395   2
   5   3  -4 102.273 8.74054   3
  -5   3   4 111.324 13.0653   3
  -5   3   4 112.378 8.16089   4
  -5   3   3 52.0250 11.7860   3
   5  -3  -3 47.4684 12.4896   7
   5  -3  -3 36.9329 7.50082   2
  -5   3   3 41.7315 7.65875   4
   5   3  -3 44.5453 8.05885   3
   5  -3  -2 427.868 12.2392   2
   5   3  -2 429.625 12.3724   3
  -5   3   2 383.855 15.4072   3
   5  -3  -2 402.742 16.6716   7
  -5   3   2 404.940 12.8503   4
  -5   3   1 18.6856 7.53029   4
  -5   3   1 49.0951 12.1504   3
   5  -3  -1 38.2704 7.22739   2
   5  -3  -1 15.6218 11.6866   7
   5   3  -1 19.7904 7.81758   3
  -5   3   0 6.62096 7.56626   4
   5  -3   0-4.98808 12.1283   7
   5  -3   0-5.45464 6.80529   2
   5   3   0 6.04131 7.15578   3
   5  -3   1 293.437 10.7906   2
  -5   3  -1 298.819 12.8273   4
   5   3   1 326.855 9.77505   3
   5  -3   1 296.083 15.9356   7
   5  -3   2 7.13379 12.3546   7
  -5   3  -2 14.3572 8.58507   4
   5   3   2 7.63774 8.26381   3
   5  -3   2 8.53185 7.06243   2
   5  -3   3 288.320 11.0656   2
   5   3   3 300.538 12.5292   3
   5  -3   3 263.789 15.9282   7
  -5   3  -3 271.154 12.8238   4
  -5   3  -4 13.4893 9.03838   4
   5  -3   4 1.64451 12.1726   7
   5  -3   4-9.84974 6.70894   2
   5   3   5 74.1728 9.84508   3
  -5   3  -5 69.5312 10.0047   4
   5  -3   5 57.3765 7.33034   2
   5  -3   5 72.6716 13.8175   7
  -5   3  -6 6.06098 9.45539   4
   5  -3   6-2.92967 12.2164   7
   5   3   6-5.65838 8.38420   3
   5  -3   6 3.75244 6.27252   2
  -5   3  -7 22.4319 9.59484   4
   5  -3   7 34.5078 12.7928   7
   5   3   7 30.9244 10.2053   3
   5  -3   8 86.4543 13.5181   7
  -5   3  -8 84.9966 10.4015   4
   5   3   8 85.4619 10.4643   3
  -5   3  -9 3.36640 9.88662   4
   5  -3   9 9.12419 13.0552   7
   5  -3  10 183.682 15.1689   7
  -5   3 -10 166.694 13.0505   4
   5  -3  11 64.3547 13.2089   7
  -5   3 -11 48.2986 11.0272   4
   5  -3  12 141.320 15.1707   7
  -5   3 -12 107.459 11.6454   4
  -5   3 -13 13.4564 10.2295   4
   5  -3  13 11.6196 12.7546   7
   5  -3  14 193.934 17.0765   7
  -5   3 -14 175.622 13.4583   4
  -5   3 -15 59.7994 12.1060   4
   5  -3  15 78.0652 14.4158   7
   5  -3  16 12.2848 14.5663   7
  -5   3 -16 11.1056 11.2458   4
   5  -3  17 109.161 14.8678   7
  -5   3 -17 90.8157 13.0466   4
   5  -3  18 28.7939 14.3584   7
  -5   3 -18 9.43671 11.2898   4
   5  -3  19 6.73963 14.1003   7
  -5   3 -19-2.18092 10.9040   4
  -5   3 -20 91.7918 12.5134   4
   5  -3  20 142.627 15.8885   7
   5  -3  21 35.0636 15.6905   7
  -5   3 -21 25.7164 11.3905   4
  -5   3 -22 44.1811 12.2919   4
   5  -3  22 57.7926 14.4022   7
  -5   3 -23 20.1114 13.3348   4
  -5   3 -24 384.682 18.4251   4
  -5   3 -25 457.524 20.4694   4
  -5   3 -26 334.061 17.9909   4
  -5   3 -27 2.45615 12.3584   4
  -5   3 -28 11.6558 13.9470   4
  -5   3 -29 6.37410 12.8388   4
  -5   3 -30 81.8660 12.9833   4
  -5   3 -31 36.2318 13.7458   4
  -5   3 -32 46.1163 13.6571   4
  -5   3 -33 22.4656 11.4501   4
  -5   3 -34 71.5644 15.3107   4
  -5   3 -35 64.9671 13.4429   4
  -5   3 -36 4.71695 8.66802   4
  -5   3 -37 11.4059 12.8116   4
  -5   3 -38 9.06129 11.5901   4
  -5   3 -39-21.7905 13.3306   4
  -5   3 -40-25.9909 11.3152   4
  -5   3 -41 0.86816 13.9903   4
  -5   3 -42-12.9745 11.6615   4
  -5   3 -43-1.89753 13.5811   4
  -5   3 -44 71.7011 10.4900   4
  -5   4  36-28.8171 14.5421   3
  -5   4  35-4.71452 16.1913   3
  -5   4  34 9.87309 12.6778   3
  -5   4  33-3.49550 13.1546   3
  -5   4  32 5.07676 16.1813   3
  -5   4  31 2.67477 14.4339   3
  -5   4  30 1.85790 14.0594   3
  -5   4  29-0.55312 16.4751   3
  -5   4  28 21.7248 12.9239   3
  -5   4  27-15.6301 15.8310   3
  -5   4  26-1.12798 12.8937   3
  -5   4  25-4.46652 15.9223   3
  -5   4  24-6.82480 13.5310   3
  -5   4  23 1.18810 14.1648   3
  -5   4  22 9.98895 15.1602   3
  -5   4  21 3.88449 13.0158   3
  -5   4  20-6.57936 13.5849   3
  -5   4  19-3.28749 15.3201   3
  -5   4  18-6.79252 14.2673   3
  -5   4  17 2.62798 12.2932   3
  -5   4  16 1.45121 12.4489   3
  -5   4  15-2.04297 13.1708   3
  -5  -4  14-10.3439 11.5741   7
  -5   4  14 8.63333 13.9742   3
  -5  -4  13-13.3358 10.8525   7
  -5   4  13 5.61834 14.1533   3
  -5   4  12-5.49007 14.8258   3
  -5   4  11 15.1792 14.0262   3
  -5   4  10 7.82835 14.0590   3
  -5   4   9 4.71506 13.4667   3
  -5   4   8 5.09053 12.0809   3
  -5   4   7-0.90910 11.9467   3
  -5   4   6 10.7525 13.7169   3
  -5   4   5 17.2610 14.1504   3
   5  -4  -5-3.65849 15.0246   7
   5  -4  -4-6.13006 15.0855   7
  -5   4   4 1.04813 13.4048   3
  -5   4   3-0.50742 11.5736   3
   5  -4  -3-18.6233 15.6584   7
  -5   4   2 5.03854 13.6994   3
   5  -4  -2-3.45078 13.7908   7
   5  -4  -1-12.8079 13.7776   7
   5  -4   0-7.06910 13.7941   7
   5  -4   1-1.96583 13.1721   7
   5  -4   2 1.27837 13.2382   7
   5  -4   3-16.3986 15.0931   7
  -5   4  -3 0.02922 10.9161   4
   5   4   3-8.71048 8.84021   3
  -5   4  -4-1.93217 10.6090   4
   5  -4   4 1.95741 15.7056   7
   5   4   4 7.22128 8.50141   3
   5  -4   5 2.39369 15.7845   7
  -5   4  -5 3.32393 10.1090   4
   5   4   5-0.44975 9.23466   3
  -5   4  -6-1.85845 11.1416   4
   5  -4   6-11.1345 14.8286   7
   5   4   6-3.09784 7.75132   3
   5  -4   7-3.10111 13.2452   7
  -5   4  -7-0.33905 10.4531   4
   5   4   7-2.14209 9.24238   3
   5  -4   8 2.23328 13.0265   7
  -5   4  -8-12.3867 10.8413   4
   5   4   8-4.86455 10.7625   3
  -5   4  -9-5.37239 11.7256   4
   5  -4   9-3.53586 14.6544   7
   5   4   9-3.61464 11.4760   3
  -5   4 -10-3.09091 9.92285   4
   5   4  10 2.00563 10.3258   3
   5  -4  10 1.09581 15.6347   7
   5   4  11-1.87134 9.77029   3
  -5   4 -11 0.76139 11.3172   4
   5  -4  11 19.5901 15.1072   7
   5  -4  12-1.99816 12.8573   7
   5   4  12-3.90388 11.1696   3
  -5   4 -12-3.59088 12.0203   4
   5  -4  13 8.34881 13.9161   7
   5   4  13-2.52290 10.6401   3
  -5   4 -13-1.22930 12.1730   4
   5  -4  14 15.5706 15.5585   7
  -5   4 -14 0.20848 10.3317   4
   5   4  14-3.37109 11.2020   3
   5  -4  15 15.5337 15.4282   7
  -5   4 -15 11.9858 11.2537   4
   5   4  15-7.95347 12.2952   3
   5  -4  16-10.8043 13.4787   7
   5   4  16 3.44706 13.2374   3
  -5   4 -16-9.03059 12.7058   4
  -5   4 -17 9.73896 13.3571   4
   5  -4  17 5.97409 14.5315   7
   5   4  17-16.4430 12.9671   3
   5   4  18-12.4996 10.6782   3
  -5   4 -18-5.24528 13.5956   4
   5  -4  18 11.4134 17.3505   7
   5  -4  19 7.41920 15.7830   7
  -5   4 -19-6.32233 13.3877   4
   5   4  19 10.8572 13.5471   3
   5  -4  20 7.58606 13.3581   7
  -5   4 -20-6.70396 15.2248   4
   5   4  20-4.74757 13.3248   3
  -5   4 -21 3.13691 13.3609   4
   5  -4  21 7.96150 15.1596   7
   5   4  21 8.04889 12.6262   3
   5  -4  22 20.4300 16.5552   7
  -5   4 -22 5.26772 13.9858   4
   5   4  22 3.04356 14.4055   3
   5  -4  23-4.18319 16.4975   7
   5   4  23 2.34663 12.4954   3
  -5   4 -23-6.05168 14.1127   4
  -5   4 -24-7.56457 14.4525   4
   5   4  24 4.51267 14.3434   3
   5  -4  24 5.60313 14.0203   7
   5  -4  25 3.31402 15.8124   7
   5   4  25-6.49032 14.1352   3
  -5   4 -25 6.27832 15.3505   4
  -5   4 -26 9.56313 14.4046   4
   5  -4  26 8.78395 17.2682   7
  -5   4 -27 2.09492 13.0593   4
  -5   4 -28 12.7920 12.1587   4
  -5   4 -29 4.97215 14.0680   4
  -5   4 -30 33.0265 15.6410   4
  -5   4 -31 21.9987 15.7456   4
  -5   4 -32 19.6454 14.2586   4
  -5   4 -33 3.64734 10.6996   4
  -5   4 -34 5.34313 14.2061   4
  -5   4 -35 8.75651 16.0245   4
  -5   5  22 7.98409 16.5882   3
  -5   5  21-3.90753 15.3919   3
  -5   5  20-1.57305 13.3477   3
  -5   5  19-0.59608 16.7024   3
  -5   5  18 7.65686 16.7522   3
  -5   5  17 23.1229 13.7272   3
  -5   5  16 12.1949 15.1080   3
  -5   5  15 20.9164 16.5662   3
  -5   5  14 8.29493 15.5460   3
  -5   5  13 17.2788 13.2888   3
  -5   5  12 26.7407 13.2624   3
  -5   5  11-2.68421 13.8535   3
  -5  -5  11-23.4124 15.9569   7
  -5   5  10 45.2406 16.0503   3
  -5  -5  10 37.5524 13.4506   7
   5  -5  -9-12.1817 16.1008   7
  -5   5   9 40.6743 15.9120   3
   5  -5  -8 71.3695 18.0992   7
  -5   5   8 89.2826 16.5152   3
  -5   5   7-2.12871 15.0691   3
   5  -5  -7-12.2088 16.2939   7
  -5   5   6 84.8558 16.2387   3
   5  -5  -6 34.5575 15.1480   7
  -5   5   5 36.4237 15.9026   3
   5  -5  -5 17.5983 16.1762   7
   5  -5  -4 6.34459 16.7794   7
   5  -5  -3 18.4337 17.7082   7
   5  -5  -2 1.36513 18.0259   7
   5  -5  -1 37.2888 17.2350   7
   5  -5   0 19.3038 15.7592   7
   5  -5   1 47.7808 16.4320   7
   5  -5   2 80.8469 15.6856   7
   5  -5   3 28.2476 16.1546   7
   5  -5   4 76.3912 18.2130   7
   5  -5   5-7.58005 16.6422   7
   5  -5   6-3.72741 16.2211   7
   5  -5   7 29.4048 17.1660   7
   5  -5   8 43.7292 17.4587   7
   5  -5   9 6.40348 16.9242   7
   5  -5  10 25.2230 16.2756   7
   5  -5  11 22.8498 15.7968   7
   5   5  12 73.7495 13.3503   3
   5  -5  12 44.6783 16.7342   7
   5  -5  13 7.33287 15.2399   7
   5   5  13 7.56201 11.2980   3
   5  -5  14 28.9725 14.4703   7
   5   5  14 28.1385 12.2975   3
   5  -5  15 28.5333 14.4262   7
   5   5  15 2.83522 11.4831   3
   5  -5  16 56.5974 17.3405   7
   5   5  16 37.8114 10.6336   3
   5  -5  17-6.94710 18.5653   7
   5   5  17 21.7795 12.1620   3
   5   5  18 3.53253 13.5746   3
   5  -5  18-9.09431 18.7998   7
   5   5  19-0.42693 10.9584   3
   5  -5  19 22.7984 19.2979   7
   5  -5  20 8.98063 19.7677   7
   5   5  20-8.63663 12.4839   3
   5  -5  21-3.66957 18.3671   7
   5   5  21-1.56025 15.7587   3
   5  -5  22 34.8183 17.4324   7
   5   5  22-10.5910 10.8675   3
   5  -5  23 8.89810 15.5276   7
   5   5  23 4.95805 14.7627   3
   5  -5  24 5.86246 14.6822   7
   5   5  24 28.6847 10.9173   3
   5   5  25-0.44212 14.3860   3
   5  -5  25-22.9781 17.0399   7
   6   0 -50 13.6388 15.6848   6
   6   0 -49-0.45870 14.7789   6
   6   0 -48-3.81114 13.8685   6
   6   0 -47-6.67852 11.0031   6
   6   0 -46 21.7259 12.8866   6
   6   0 -45 12.6620 14.4702   6
   6   0 -44 14.0858 14.3062   6
   6   0 -43-3.83950 13.0327   6
   6   0 -42 17.5648 13.2778   6
   6   0 -41-0.12007 12.0783   6
   6   0 -40 53.5000 12.8204   6
   6   0 -39 13.4191 11.6152   6
   6   0 -38 321.701 17.7027   6
   6   0 -37 12.4063 11.7493   6
   6   0 -36 192.286 15.0152   6
   6   0 -35 15.0137 11.8030   6
   6   0 -34 224.529 15.9518   6
   6   0 -33 20.1435 12.7183   6
   6   0 -32 35.6323 12.9844   6
   6   0 -31 11.6584 11.2454   6
   6   0 -30 194.618 13.7038   6
   6   0 -29 28.2228 12.3748   6
   6   0 -28 1050.73 23.0779   6
   6   0 -27 7.81352 9.40741   6
   6   0 -26 9.63546 9.94852   6
   6   0 -25-1.71537 8.68118   6
   6   0 -24 8.67333 9.76534   6
   6   0 -23 30.3929 11.0403   6
   6   0 -22 2268.31 27.6676   6
   6   0 -21 34.0896 9.97491   6
  -6   0  20 367.470 8.82648   3
   6   0 -20 375.670 13.5191   6
  -6   0  19 46.7918 8.95484   0
  -6   0  19 2.93001 4.59400   3
   6   0 -18 578.722 14.7018   6
  -6   0  18 631.653 16.1627   0
  -6   0  18 638.718 10.7885   3
   6   0 -17 0.86967 8.17613   6
  -6   0  17 1.98600 4.47800   3
  -6   0  17 9.01665 9.67702   0
   6   0 -16 1739.20 22.1523   6
  -6   0  16 1806.06 24.1445   0
  -6   0  16 1589.20 14.1266   3
   6   0 -15-1.43571 7.61202   6
  -6   0  15-1.67427 3.35781   3
  -6   0  14 233.030 6.17313   3
  -6   0  14 277.796 12.2599   0
   6   0 -14 241.229 9.96409   6
   6   0 -13 3.85434 7.05621   6
  -6   0  13 6.19566 9.36954   0
  -6   0  13-2.85363 3.93634   3
  -6   0  12 708.524 15.0602   0
  -6   0  12 617.951 8.24747   3
   6   0 -12 716.061 14.0970   6
   6   0 -11-1.37256 5.24109   6
  -6   0  11-1.59689 7.79302   0
  -6   0  11-1.69349 3.59433   3
  -6   0  10 291.100 10.8242   0
  -6   0  10 274.203 5.85939   3
   6   0 -10 302.279 9.84944   6
   6   0  -9-2.06533 5.32697   6
  -6   0   9 2.21909 3.24299   3
  -6   0   8 88.1722 8.53452   0
   6   0  -8 68.9584 6.78238   6
  -6   0   7 12.9427 7.50546   0
   6   0  -7 4.84373 5.58499   6
  -6   0   6 3112.03 24.0425   0
   6   0  -6 3145.85 23.5604   6
   6   0  -5-2.53138 6.35746   6
  -6   0   5 11.2132 6.41173   0
  -6   0   4 602.036 11.6670   0
   6   0  -4 584.611 11.6411   2
   6   0  -3-6.77439 6.55133   2
  -6   0   3 5.02134 5.29295   0
   6   0  -2 17.7905 5.66101   2
  -6   0   2 35.0715 6.07113   0
   6   0  -1 1.66588 6.86883   2
   6   0   0 5778.77 31.3983   2
   6   0   1-0.93517 6.87941   2
   6   0   2 1708.53 18.2018   2
   6   0   3 0.91461 6.32681   2
   6   0   4 4304.95 27.5993   2
   6   0   5-6.12713 8.01908   5
   6   0   6 777.508 13.2777   5
   6   0   7 13.9899 8.13275   5
   6   0   8 5907.23 34.7548   5
   6   0   9 0.15614 6.67889   5
   6   0  10 61.9864 7.42092   5
   6   0  11 7.97525 6.97199   5
   6   0  12 4154.85 31.3163   5
   6   0  13 3.14811 8.16394   5
   6   0  14 329.579 12.2128   5
   6   0  15 1.58231 7.79522   5
   6   0  16 155.029 9.88883   5
   6   0  17 2.93141 8.77963   5
   6   0  18 6452.88 42.8717   5
   6   0  19 4.07661 9.92034   5
  -6   0 -20 1219.44 11.6019   0
   6   0  20 1223.41 21.3588   5
   6   0  21 12.7535 10.3981   5
   6   0  22 875.523 19.4102   5
   6   0  23 2.55202 9.98414   5
   6   0  24 0.19294 9.28513   5
   6   0  25 0.86720 10.5029   5
   6   0  26 126.055 12.2572   5
   6   0  27 10.9162 10.8376   5
   6   0  28 2053.98 30.0154   5
  -6   0 -29 36.1646 9.94562   4
   6   0  29 146.311 14.3103   5
  -6   0 -30 1679.07 24.9510   4
  -6   0 -31 9.99020 7.91670   4
   6   0  32 1333.48 27.7918   1
  -6   0 -32 1259.89 22.1560   4
   6   0  33 53.8067 14.8596   1
  -6   0 -33 15.9732 8.64899   4
   6   0  34 161.074 16.7978   1
   6   0  35 26.5594 13.3288   1
   6   0  36 30.2612 12.5384   1
   6   0  37 2.09292 13.5163   1
   6   0  38 22.4848 14.8650   1
   6   0  39 16.2524 14.0402   1
   6   0  40 50.7728 13.3037   1
   6   0  41 7.96833 19.4835   1
   6   0  42 11.8569 13.9155   1
   6   0  43 1.09810 14.4788   1
   6   0  44-0.08325 15.5630   1
   6   0  45-2.77272 10.4707   1
   6   0  46 35.6016 14.1745   1
  -6   0 -47-5.46394 13.8058   6
   6   0  47-30.5623 14.5676   1
  -6   0 -48 18.8536 13.7528   6
   6   0  48-12.2707 15.7839   1
   6   0  49 11.4857 14.2309   1
  -6   0 -49 2.26050 10.1498   6
   6   0  50 5.85622 12.3955   1
   6   0  51-5.49312 15.3211   1
   6  -1 -50 14.2684 14.9936   6
   6   1 -49-8.31079 16.9298   6
   6  -1 -49 0.14493 12.2158   6
   6  -1 -48-14.2186 11.6623   6
   6   1 -48-2.00504 14.5636   6
   6  -1 -47 0.41004 12.0458   6
   6   1 -47-2.69528 12.6657   6
   6  -1 -46-8.43371 13.2150   6
   6   1 -46-6.68460 13.1434   6
   6  -1 -45 3.40160 11.8651   6
   6   1 -45-11.4660 13.9354   6
   6   1 -44-10.4357 13.7060   6
   6   1 -43-8.91431 14.7466   6
   6  -1 -43-13.8788 10.8138   6
   6  -1 -42 3.60625 10.8647   6
   6   1 -42-7.13427 15.0627   6
   6  -1 -41-13.3605 10.9844   6
   6   1 -41-10.9910 14.2664   6
   6  -1 -40 0.40409 11.6864   6
   6   1 -40-1.33040 14.0318   6
   6  -1 -39-14.2508 11.7201   6
   6   1 -39-0.50733 14.1035   6
   6  -1 -38 0.27490 11.1216   6
   6   1 -38-9.02538 13.7456   6
   6  -1 -37-10.6605 11.0569   6
   6   1 -37-9.71659 14.1822   6
   6  -1 -36-0.70576 10.2056   6
   6   1 -36-8.30060 14.1919   6
   6  -1 -35 3.37603 9.90071   6
   6   1 -35-18.4671 13.2629   6
   6  -1 -34 0.20922 9.62726   6
   6   1 -34-5.68519 12.6807   6
   6  -1 -33-1.21071 11.4105   6
   6   1 -33-6.09465 11.4385   6
   6  -1 -32-0.27788 11.3159   6
   6   1 -32 0.39847 11.2417   6
   6   1 -31-10.0596 11.7788   6
   6  -1 -31 0.93337 10.2222   6
   6   1 -30-4.85885 12.3363   6
   6  -1 -30-0.56495 9.61547   6
   6  -1 -29 7.29085 10.4198   6
   6   1 -29 5.45479 10.3080   6
  -6   1  29-9.84153 8.84790   3
   6  -1 -28-1.67987 9.66262   6
   6   1 -28 6.63540 11.3013   6
  -6   1  28 5.18365 8.21326   3
   6   1 -27 3.05054 11.1403   6
   6  -1 -27 10.2592 9.38181   6
  -6   1  27 6.47468 8.14412   3
   6  -1 -26-4.70929 8.31896   6
   6   1 -26-1.29880 9.97801   6
  -6   1  26 6.50710 8.27840   3
   6  -1 -25 0.41884 8.44843   6
   6   1 -25 0.47124 10.6493   6
  -6   1  25 5.28160 7.75697   3
   6  -1 -24-5.55656 7.50060   6
   6   1 -24-11.7171 9.65424   6
  -6   1  24 0.30941 7.38155   3
   6  -1 -23-2.32650 7.93156   6
   6   1 -23-0.58998 9.01544   6
  -6   1  23-1.32713 7.39386   3
   6  -1 -22-5.26335 7.94528   6
  -6   1  22 2.86451 7.15801   3
   6   1 -22-2.20526 9.34402   6
  -6   1  21 2.44741 6.64056   3
   6   1 -21 6.70096 9.35146   6
   6  -1 -21 1.69256 7.57480   6
  -6   1  20-2.55550 7.54942   3
   6   1 -20 2.65019 8.53747   6
   6  -1 -20-2.93468 7.23088   6
   6   1 -19 7.36849 8.78340   6
   6  -1 -19-1.47856 6.38530   6
  -6   1  19-9.05841 7.05469   3
   6   1 -18-7.88429 8.39670   6
  -6   1  18 0.54403 6.76026   3
   6  -1 -18 4.61209 6.88564   6
   6  -1 -17-4.58754 6.72113   6
   6  -1 -17 1.76309 9.44198   0
  -6   1  17-1.65662 6.41719   3
   6   1 -17-0.21081 7.93724   6
  -6   1  16 3.35675 6.98542   3
   6  -1 -16-6.53227 6.63537   6
   6  -1 -16-5.49743 6.58593   0
   6   1 -16 0.41089 7.18787   6
   6   1 -15 2.44656 8.01482   6
   6  -1 -15-0.98666 5.83042   6
  -6   1  15 2.59248 6.48487   3
   6  -1 -15-12.0550 9.60121   0
   6  -1 -14-3.41063 5.71399   6
   6   1 -14-6.43332 7.12222   6
   6  -1 -14-0.12212 7.18725   0
  -6   1  14 0.98742 6.65663   3
   6   1 -13-2.12208 6.79573   6
   6  -1 -13-5.49197 6.02642   6
  -6   1  13-3.23678 6.90163   3
   6  -1 -13-30.8022 7.31186   0
   6   1 -12-4.53547 7.22255   6
   6  -1 -12-3.37204 5.91404   6
   6  -1 -12-7.16547 8.03654   0
  -6  -1  12-2.45675 2.29952   7
  -6   1  12-3.75931 6.70967   3
   6   1 -11-2.82157 7.10286   6
   6  -1 -11-6.67272 5.37213   6
   6  -1 -11-2.74273 7.89838   0
  -6   1  11-0.11354 6.31445   3
   6  -1 -10-2.22533 5.31405   7
   6  -1 -10-2.29401 5.00021   6
   6  -1 -10-4.50850 8.19615   0
  -6   1  10 2.32062 6.58338   3
   6   1 -10-0.69244 5.74803   6
   6  -1  -9 0.29564 7.26526   0
   6  -1  -9-3.18271 5.49607   7
   6   1  -9-7.24986 6.38314   6
   6  -1  -9-1.46433 4.95789   6
  -6   1   9-2.35641 6.18034   3
   6  -1  -8-1.30159 7.50710   0
   6   1  -8 0.76579 5.36136   6
   6  -1  -8 1.67589 5.51006   6
   6  -1  -8-2.05212 5.55943   7
  -6   1   8-5.63965 6.82026   3
   6  -1  -7-8.19871 6.78058   0
   6   1  -7-2.28186 6.27419   6
   6  -1  -7 0.84840 4.84954   6
   6  -1  -7 0.36780 5.43799   7
  -6   1   7-3.93072 6.57410   3
  -6   1   6 3.49133 6.13258   3
   6  -1  -6-8.74175 6.96780   0
   6   1  -6-1.35523 4.38429   2
   6   1  -6-1.49693 6.28032   6
   6  -1  -6 0.26383 5.98530   7
   6  -1  -5-2.46178 5.58309   7
   6  -1  -5-5.67542 6.73963   0
   6   1  -5-1.88225 5.86809   6
  -6   1   5-1.71908 5.66606   3
   6   1  -5-0.76401 4.74677   2
   6  -1  -4-4.92474 6.34736   0
   6  -1  -4-1.23835 6.74346   2
   6   1  -4 0.69553 4.58042   2
   6  -1  -4 3.75231 6.40978   7
   6   1  -4-0.96446 6.28564   6
   6  -1  -3 5.60960 6.09345   7
   6   1  -3-2.52216 3.23450   1
   6  -1  -3-3.96049 6.21109   0
   6  -1  -3 0.81364 7.42920   2
   6   1  -3 1.04103 4.53504   2
   6   1  -2 1.27087 3.46380   1
   6  -1  -2 1.11806 7.02925   2
   6  -1  -2 10.5346 7.35446   7
   6   1  -2 5.48112 4.71835   2
   6  -1  -1-1.49775 7.13747   7
   6  -1  -1-5.95632 7.17309   2
   6   1  -1 1.62763 4.51774   2
   6   1  -1-0.59423 3.87915   1
   6  -1   0-0.28362 6.95599   2
   6  -1   0-1.30028 6.52804   7
   6   1   0 1.67921 4.38173   1
   6   1   0-0.50565 4.56216   2
   6  -1   1-5.11953 7.01480   7
   6   1   1 0.82594 4.93317   1
   6  -1   1-1.42136 7.26917   2
   6  -1   2 7.07067 7.42806   7
   6  -1   2 5.80524 6.80451   2
   6   1   2 0.21943 5.33912   1
   6  -1   3 1.93549 7.67746   7
   6  -1   3-4.31631 5.96863   5
   6   1   3 1.09205 5.43083   1
   6  -1   3 3.62032 7.74721   2
   6  -1   4 3.86705 6.74966   2
   6  -1   4 7.10685 7.33104   7
   6  -1   4 0.00000 5.83185   5
   6   1   4 3.61287 5.46379   1
   6  -1   5 8.94911 7.52152   7
   6  -1   5-1.60127 5.44807   5
   6   1   5 4.53586 6.18054   1
   6  -1   5-1.57964 7.30244   2
   6   1   6-0.88376 7.38421   5
   6  -1   6-4.11413 7.10886   2
   6   1   6 8.14872 6.93976   1
   6  -1   6-4.89230 6.44342   5
   6  -1   7 0.82039 6.40863   5
   6  -1   7-1.96365 6.18650   2
   6   1   7-2.32835 6.14433   5
   6   1   7 1.74215 6.98701   1
   6  -1   8-2.97150 2.26594   0
   6   1   8 7.00657 5.95944   1
   6   1   8 0.01288 7.66228   5
   6  -1   8-0.33840 6.55363   5
   6  -1   9-1.37554 1.83279   0
   6   1   9-0.01312 6.58585   1
   6   1   9-5.18601 7.72542   5
   6  -1   9-3.81839 6.93970   5
   6   1  10 2.11267 7.18251   1
   6   1  10-2.87221 7.74839   5
   6  -1  10-4.09250 7.29306   5
  -6   1 -10 2.34651 7.58113   4
   6   1  11 0.92794 8.14038   1
   6   1  11 1.34056 8.05544   5
   6  -1  11-2.82886 6.47689   5
  -6   1 -11 1.48677 6.88125   4
  -6   1 -12 5.61826 7.52308   4
   6   1  12 6.83851 9.07358   1
   6   1  12-2.22274 8.51919   5
   6  -1  12-3.53077 7.91146   5
  -6   1 -13-1.92637 7.93044   4
   6   1  13 2.63970 9.16072   1
   6   1  13-1.27796 7.27269   5
   6  -1  13-1.21889 8.09159   5
  -6   1 -14-1.77377 7.81209   4
   6   1  14 7.28797 9.14294   1
   6   1  14-0.53561 8.76534   5
   6  -1  14 2.11267 8.25799   5
  -6   1 -15-0.03395 7.30960   4
   6   1  15 4.90226 8.13683   1
   6   1  15-2.40519 7.66953   5
   6  -1  15-8.42007 8.30496   5
   6   1  16 1.80528 8.98601   1
   6   1  16-4.18909 8.80836   5
   6  -1  16-3.33962 8.96567   5
  -6   1 -16 4.67311 8.08924   4
  -6   1 -17 3.62625 7.98219   4
   6   1  17 8.19373 9.94280   1
   6   1  17 2.01877 8.56249   5
   6  -1  17 0.74543 8.53648   5
  -6   1 -18 1.55669 7.43213   4
   6   1  18 17.7399 10.0112   1
   6   1  18 5.73970 8.94302   5
   6  -1  18-6.19747 7.71815   5
  -6   1 -19-4.60165 7.17302   4
   6   1  19 7.66863 8.78543   5
   6  -1  19 2.14648 9.22054   5
   6   1  19-1.60358 8.92717   1
  -6   1 -20-5.43449 8.07736   4
   6   1  20 1.64354 10.4347   1
   6   1  20-4.25458 8.62240   5
   6  -1  20 3.12757 7.64648   5
   6   1  21-1.34511 10.0643   1
  -6   1 -21 1.49701 8.17254   4
   6   1  21 0.45746 7.89902   5
   6  -1  21 4.88096 9.36513   5
  -6   1 -22 2.36731 7.91320   4
   6   1  22 2.65344 10.6198   1
   6   1  22 1.64551 8.76009   5
   6  -1  22-0.63292 8.56620   5
   6   1  23 7.39158 11.4097   1
  -6   1 -23 2.24152 7.14019   4
   6   1  23 6.67098 9.41453   5
   6  -1  23 5.04791 9.47498   5
  -6   1 -24-2.78998 7.72739   4
   6   1  24-3.02212 10.8028   1
   6   1  24-2.49233 8.68577   5
   6  -1  24-2.64000 10.0902   5
  -6   1 -25-0.20916 8.19753   4
   6   1  25 9.50345 11.4335   1
   6   1  25 4.40965 10.1527   5
   6  -1  25-7.07725 9.82301   5
  -6   1 -26 2.07825 8.71899   4
   6   1  26 8.33421 11.6573   1
   6   1  26 1.96397 9.00201   5
   6   1  27-0.42272 11.9483   1
   6   1  27 9.48970 10.3728   5
  -6   1 -27-2.36259 8.33333   4
  -6   1 -28 7.56542 7.22006   4
   6   1  28 0.49046 12.8191   1
   6   1  28 5.71979 10.3622   5
  -6   1 -29-3.09517 7.92764   4
   6   1  29-3.20720 12.7231   1
   6   1  29 6.83201 9.57444   5
  -6   1 -30-3.24133 9.62309   4
   6   1  30 3.85789 11.1698   5
   6   1  30-5.93027 13.7722   1
  -6   1 -31-6.90668 9.91949   4
   6   1  31-5.24843 13.0106   1
  -6   1 -32 3.31940 10.5719   4
   6   1  32 5.33020 13.7322   1
  -6   1 -33 5.96768 10.1503   4
   6   1  33-6.32586 11.8911   1
   6   1  34-0.32833 14.3013   1
  -6   1 -34-0.52619 9.27050   4
   6   1  35 9.03201 11.8796   1
  -6   1 -35 4.42337 8.35482   4
   6   1  36 3.99397 14.1262   1
  -6   1 -36-0.11715 8.89449   4
  -6   1 -37 2.76529 9.10219   4
   6   1  37-10.0490 12.1865   1
   6   1  38-13.3744 13.9083   1
   6   1  39-7.37355 12.5880   1
   6   1  40 0.97705 13.5268   1
   6   1  41-4.98472 13.1133   1
   6   1  42-8.48573 13.8479   1
   6  -1  43 14.0253 13.4754   1
   6   1  43 7.09884 15.1202   1
  -6   1 -44-4.96127 11.7410   6
   6  -1  44-1.32079 12.8462   1
   6   1  44 0.17299 12.8506   1
  -6   1 -45 10.7685 10.1497   6
   6  -1  45 23.6494 14.7838   1
   6   1  45-6.97664 16.5656   1
  -6   1 -46 17.7082 13.5051   6
   6  -1  46 0.74383 14.2476   1
   6   1  46-7.46238 11.8188   1
  -6   1 -47-5.15119 14.7457   6
   6  -1  47 27.5772 13.4181   1
   6   1  47 1.72902 16.4217   1
   6   1  48 10.1810 13.3717   1
  -6  -1 -48 1.90093 13.4708   6
  -6   1 -48 7.23203 14.1785   6
   6  -1  48-2.51769 12.9351   1
  -6  -1 -49 0.51419 12.5495   6
   6  -1  49 6.62047 11.0109   1
   6   1  49-13.6820 15.8199   1
   6  -1  50 4.81874 11.6110   1
   6  -1  51 7.76289 9.93547   1
   6   2 -47-1.95179 12.5858   6
   6   2 -46 15.2121 14.6650   6
   6   2 -45 66.9583 16.4027   6
   6   2 -44 0.51680 13.5952   6
   6   2 -43-13.0210 15.3361   6
   6   2 -42 19.7167 15.0459   6
   6   2 -41 48.4536 15.2914   6
   6   2 -40-11.4905 13.6004   6
  -6   2  40-5.55470 12.7029   3
   6   2 -39 20.4420 14.7026   6
  -6   2  39 9.26193 11.9158   3
   6   2 -38-1.13038 13.4248   6
  -6   2  38-7.26002 9.68139   3
   6   2 -37 2.83100 12.2282   6
  -6   2  37-8.77764 10.7208   3
   6   2 -36 0.84051 11.6956   6
  -6   2  36-8.32233 12.3670   3
   6   2 -35 4.03231 10.1512   6
  -6   2  35 15.9065 14.2470   3
   6   2 -34 73.0080 13.2259   6
  -6   2  34 75.2128 12.5361   3
   6   2 -33 16.7891 12.4587   6
  -6   2  33 38.0041 12.1764   3
  -6   2  32 57.2473 13.6427   3
   6   2 -32 31.8238 11.6710   6
   6   2 -31 51.5323 10.8483   6
  -6   2  31 47.7814 11.2844   3
   6   2 -30-1.88432 11.5388   6
  -6   2  30 5.48122 11.7924   3
   6   2 -29 1.55738 10.6315   6
  -6   2  29-1.55484 10.0983   3
   6   2 -28 11.6268 10.3407   6
  -6   2  28 5.49952 11.7506   3
   6   2 -27 42.8391 11.2201   6
  -6   2  27 45.1011 10.6874   3
   6   2 -26 3.64197 10.0567   6
  -6   2  26 1.59146 11.0669   3
   6  -2 -25 87.7029 9.56999   6
  -6   2  25 101.944 13.4414   3
   6   2 -25 104.841 11.2632   6
   6   2 -24 49.3474 11.0340   6
  -6   2  24 82.2227 11.5300   3
   6  -2 -24 68.8474 9.38088   6
   6   2 -23-3.10606 9.20282   6
   6  -2 -23 3.18763 7.28065   6
  -6   2  23 6.29485 9.55664   3
   6  -2 -22-6.07891 6.41515   6
  -6   2  22-1.45120 9.11944   3
   6   2 -22 4.20544 7.85897   6
   6  -2 -21 2.41453 6.07101   6
  -6   2  21 3.40826 9.29545   3
   6   2 -21 7.61629 8.07674   6
   6  -2 -20 110.934 7.45370   6
  -6   2  20 113.745 11.3743   3
   6   2 -20 98.9860 9.71534   6
   6   2 -19 10.5520 7.60244   6
   6  -2 -19 9.68432 5.53322   6
  -6   2  19 20.9333 9.81806   3
   6   2 -18 76.8123 8.54291   6
  -6   2  18 94.1026 10.5929   3
   6  -2 -18 84.0682 7.29078   6
   6   2 -17 251.859 11.4051   6
   6  -2 -17 230.747 8.93904   6
  -6   2  17 245.757 12.3624   3
   6   2 -16 24.8916 8.11236   6
   6  -2 -16 40.5221 5.92840   6
  -6   2  16 33.5244 10.1541   3
  -6  -2  15 11.3073 5.45081   7
   6   2 -15 20.2967 7.83805   6
   6  -2 -15 18.7892 5.32158   6
  -6   2  15 24.9341 9.91241   3
  -6  -2  14 7.56073 5.09686   7
   6   2 -14 10.6488 7.26964   6
   6  -2 -14 17.1850 5.09443   6
  -6   2  14 1.83637 8.24389   3
   6  -2 -13 3.57376 4.57563   6
   6   2 -13 24.6821 8.35187   6
  -6   2  13 36.7649 10.6217   3
  -6   2  12 700.555 10.5728   4
   6   2 -12 1016.11 17.4302   6
   6  -2 -12 986.465 13.1147   6
  -6   2  12 989.976 18.8644   3
  -6   2  11 6.49951 4.47618   4
   6   2 -11 18.3697 7.92224   6
   6  -2 -11 5.97529 4.42545   6
  -6   2  11 10.3813 10.1476   3
  -6   2  10 62.8259 6.05230   4
   6   2 -10 65.1965 8.52379   6
   6  -2 -10 50.4116 5.07716   6
  -6   2  10 50.3556 9.94347   3
  -6   2   9 2252.75 19.9516   4
   6   2  -9 2188.38 23.2178   6
  -6   2   9 2214.67 26.1778   3
  -6   2   8 995.414 14.2040   4
  -6   2   8 1089.37 19.9680   3
   6   2  -8 1020.75 16.5351   6
  -6   2   7 2356.16 21.6040   4
   6  -2  -7 2300.77 25.5253   7
   6   2  -7 2441.68 24.0110   6
  -6   2   7 2464.22 27.6150   3
  -6   2   6 6770.31 36.2940   4
   6   2  -6 6804.68 38.7325   6
   6   2  -6 6646.88 27.2724   3
  -6   2   6 7069.01 44.1118   3
   6  -2  -6 6842.94 42.7153   7
  -6   2   5 1659.73 19.1443   4
   6  -2  -5 1648.45 22.5033   7
   6  -2  -5 1735.19 22.2797   2
   6   2  -5 1599.84 14.5469   3
  -6   2   5 1762.66 23.6161   3
  -6   2   4 4049.15 29.3989   4
   6  -2  -4 4097.36 32.2887   2
   6   2  -4 4055.44 23.2480   3
  -6   2   4 4180.82 34.2912   3
   6  -2  -4 4047.33 33.2521   7
   6  -2  -3 60.6838 12.9470   7
   6  -2  -3 3.58937 10.3815   2
  -6   2   3 61.9369 8.52450   4
  -6   2   3 47.4218 11.3193   3
   6   2  -3 11.7180 5.66084   3
   6  -2  -2 122.224 9.77002   2
  -6   2   2 169.342 8.96376   4
   6   2  -2 153.733 7.39099   3
   6  -2  -2 164.544 12.1391   7
   6  -2  -1 604.257 15.7259   7
   6  -2  -1 604.243 14.4200   2
   6  -2  -1 618.427 10.1567   5
  -6   2   1 611.034 13.4399   4
   6  -2   0 723.126 16.3093   7
   6  -2   0 752.643 15.3617   2
   6  -2   0 815.650 11.4638   5
  -6   2   0 785.283 15.1562   4
  -6   2  -1 8.61732 7.13822   4
   6  -2   1-5.59624 8.47405   2
   6  -2   1 1.04519 4.89736   5
   6  -2   2 549.372 15.6618   7
   6  -2   2 519.238 13.9246   2
   6  -2   2 533.815 10.1076   5
  -6   2  -2 510.182 13.3565   4
   6  -2   3 1780.46 17.1390   5
  -6   2  -3 1640.03 21.7276   4
   6  -2   3 1702.48 23.5762   7
   6  -2   3 1703.33 21.9002   2
   6  -2   4 993.489 19.5364   7
   6  -2   4 943.353 17.3485   2
   6  -2   4 943.979 13.0058   5
  -6   2  -4 935.120 17.3034   4
  -6   2  -5 425.056 12.9530   4
   6  -2   5 405.159 9.48235   5
   6  -2   5 552.869 16.7789   7
   6  -2   5 426.837 13.3727   2
   6  -2   6 122.878 12.2448   7
   6  -2   6 108.185 6.66547   5
   6  -2   6 90.9141 9.53153   2
   6   2   6 105.763 8.45220   5
  -6   2  -6 107.018 9.22123   4
   6  -2   7 702.233 18.3475   7
   6  -2   7 673.776 14.9357   2
   6   2   7 684.866 13.7124   5
   6  -2   7 738.208 12.5841   5
  -6   2  -7 648.392 15.4109   4
   6  -2   8 350.044 11.8387   2
   6   2   8 354.054 10.8951   5
   6  -2   8 378.089 10.1162   5
  -6   2  -8 337.072 12.7235   4
   6  -2   8 424.640 16.5309   7
  -6   2  -9 42.5251 8.50326   4
   6  -2   9 49.4578 11.0954   7
   6   2   9 46.9599 7.64943   5
   6  -2   9 51.3581 6.50134   5
   6  -2  10 8.00688 11.1880   7
  -6   2 -10-0.09696 7.83882   4
   6   2  10 0.52754 6.82204   5
   6  -2  10 7.01766 5.81277   5
   6  -2  11 22.6833 12.1066   7
  -6   2 -11 17.7431 8.44850   4
   6   2  11 7.92578 7.01010   5
   6  -2  11 22.2856 6.74102   5
  -6   2 -12 208.902 12.3164   4
   6  -2  12 229.661 9.44405   5
   6  -2  12 213.241 13.9285   7
   6   2  12 218.648 10.3186   5
   6  -2  13 2393.43 30.3341   7
   6   2  13 2372.58 24.6216   5
   6  -2  13 2316.57 23.7563   5
  -6   2 -13 2290.77 29.0480   4
   6   2  14 502.122 13.1337   5
   6  -2  14 526.412 13.0587   5
  -6   2 -14 500.986 16.3529   4
   6  -2  14 518.305 17.3305   7
   6  -2  15 219.753 15.0539   7
   6   2  15 200.775 9.58218   5
   6  -2  15 218.593 9.84782   5
  -6   2 -15 210.347 12.5471   4
  -6   2 -16 40.3685 10.2572   4
   6   2  16 35.6660 8.09675   5
   6  -2  16 29.5670 7.97506   5
  -6   2 -17 55.1530 11.0896   4
   6  -2  17 54.3141 7.58047   5
   6   2  17 55.8538 8.45198   5
  -6   2 -18 39.5102 10.7920   4
   6   2  18 32.6914 8.06121   5
   6  -2  18 34.1483 7.61377   5
   6   2  19 27.4932 8.40117   5
   6  -2  19 41.6778 8.33419   5
  -6   2 -19 33.7942 10.2977   4
  -6   2 -20 77.0809 11.8489   4
   6   2  20 65.1170 9.55752   5
  -6   2 -21 28.8230 10.4730   4
   6   2  21 20.5213 8.25371   5
  -6   2 -22 136.689 12.4470   4
   6   2  22 111.231 9.42414   5
  -6   2 -23 44.3086 11.7102   4
   6   2  23 52.6571 9.39217   5
  -6   2 -24 207.043 13.3915   4
   6   2  24 190.644 11.6924   5
  -6   2 -25 0.25409 10.9768   4
   6   2  25 2.74382 8.91168   5
  -6   2 -26 83.0708 11.7766   4
   6   2  26 61.3883 10.0451   5
   6   2  27 117.782 11.7648   5
  -6   2 -27 141.467 14.5335   4
  -6   2 -28 24.0688 10.9015   4
   6   2  28 22.3168 8.97052   5
   6   2  29 161.023 12.5498   5
  -6   2 -29 209.377 15.8374   4
  -6   2 -30-3.61897 10.5060   4
  -6   2 -31 26.8189 12.8451   4
  -6   2 -32 21.8862 10.4165   4
  -6   2 -33 10.1554 12.3729   4
  -6   2 -34 194.443 15.2973   4
  -6   2 -35 6.93216 11.1001   4
  -6   2 -36 2.85827 12.1457   4
  -6   2 -37 0.98345 10.3408   4
  -6   2 -38 1.33586 11.9825   4
  -6   2 -39-3.02022 12.5538   6
  -6   2 -39 9.95187 12.5598   4
  -6   2 -40-8.37348 12.3945   6
  -6   2 -40-4.58204 10.4152   4
  -6   2 -41 6.27056 11.0154   6
  -6   2 -41 1.21605 11.2413   4
  -6   2 -42 11.2975 11.7931   6
  -6   2 -43 2.77684 12.9425   6
  -6   2 -44 23.9290 14.3709   6
  -6   2 -45 52.6419 12.4891   6
  -6  -2 -46 17.0122 13.3432   6
  -6   2 -46 4.82973 13.8877   6
  -6   2 -47 1.70052 13.1629   6
   6   3 -44-33.6518 11.0876   6
  -6   3  44 16.0286 13.1685   3
   6   3 -43 9.29952 11.5995   6
  -6   3  43 26.4097 12.2231   3
  -6   3  42 0.00000 12.4468   3
   6   3 -42 5.80602 11.7992   6
   6   3 -41-34.2716 10.6289   6
  -6   3  41-2.41240 14.6756   3
   6   3 -40 1.25952 11.6941   6
  -6   3  40 9.55237 14.3535   3
   6   3 -39-6.36498 12.4757   6
  -6   3  39 5.74672 14.0628   3
   6   3 -38-7.95920 12.1988   6
  -6   3  38 17.9190 13.6812   3
   6   3 -37-20.3939 11.0526   6
  -6   3  37 3.54785 12.1088   3
   6   3 -36-7.91329 10.7127   6
  -6   3  36 9.15877 11.3309   3
   6   3 -35 2.94346 12.1173   6
  -6   3  35 3.56583 13.6099   3
   6   3 -34-5.30427 11.7577   6
  -6   3  34-5.98197 13.4306   3
  -6   3  33 1.80402 10.5283   3
   6   3 -33 1.95959 9.54590   6
   6   3 -32 6.51511 11.6262   6
  -6   3  32-10.7997 13.0300   3
   6   3 -31 10.2023 10.7967   6
  -6   3  31-1.36200 12.0410   3
  -6   3  30-4.27979 11.9269   3
   6   3 -30-0.83248 8.94070   6
   6   3 -29-7.26066 9.49479   6
  -6   3  29-0.99029 12.8068   3
   6   3 -28-3.15693 8.66013   6
  -6   3  28 19.0339 11.8471   3
   6   3 -27 7.93103 7.80849   6
  -6   3  27 2.88813 12.7014   3
   6   3 -26 13.9931 9.13892   6
  -6   3  26 5.20375 12.7403   3
   6   3 -25-0.45482 8.63829   6
  -6   3  25-2.09651 11.7369   3
   6   3 -24-1.99673 7.05168   6
  -6   3  24 0.06154 13.9774   3
   6   3 -23-4.64960 7.02427   6
  -6   3  23-6.68298 13.9773   3
   6   3 -22 2.00136 7.20109   6
  -6   3  22 0.63013 11.7847   3
   6   3 -21 4.48182 6.84282   6
  -6   3  21-12.8713 13.3428   3
   6   3 -20-3.93714 6.77503   6
  -6   3  20-4.42737 14.3061   3
   6   3 -19-2.63008 6.65948   6
  -6   3  19-18.8557 13.8072   3
   6   3 -18-4.08503 7.43164   6
  -6   3  18-5.78443 12.8441   3
   6   3 -17-4.02520 7.02357   6
  -6   3  17-9.06365 13.3619   3
   6   3 -16-4.11897 6.65369   6
  -6   3  16-15.3823 13.0894   3
   6   3 -15-5.65156 6.63197   6
  -6   3  15-14.0375 12.7610   3
   6   3 -14-4.67207 6.26444   6
  -6   3  14 2.04531 13.0446   3
   6   3 -13-3.78276 6.28268   6
  -6   3  13-2.86046 13.2402   3
   6   3 -12-1.51866 5.80448   6
  -6   3  12-1.95857 12.4374   3
   6   3 -11-0.89073 5.91564   6
  -6   3  11-3.48184 11.4590   3
  -6   3  10 1.35272 11.4624   3
   6  -3  -9-7.05053 7.69824   2
  -6   3   9-3.04975 12.5274   3
   6  -3  -8 1.13037 7.35799   2
  -6   3   8-0.20137 6.11570   4
  -6   3   8 9.45899 12.0622   3
   6  -3  -7-0.78967 7.07887   2
  -6   3   7-10.1097 11.0467   3
  -6   3   7-6.62371 6.47111   4
  -6   3   6-4.12889 11.6091   3
   6  -3  -6-0.37805 7.19181   2
  -6   3   6 1.85689 6.41920   4
   6  -3  -6-12.6858 10.9482   7
   6  -3  -5-5.14158 7.03454   2
   6  -3  -5-12.9361 11.5205   7
  -6   3   5 7.05130 11.2528   3
  -6   3   5 1.90050 6.93017   4
  -6   3   4-2.40579 11.7704   3
   6  -3  -4-9.32791 11.1756   7
  -6   3   4-2.87490 7.10677   4
   6  -3  -4-2.04120 6.81986   2
  -6   3   3-4.23794 10.6641   3
  -6   3   3 2.20045 7.05486   4
   6  -3  -3 6.60286 6.89619   2
   6  -3  -3-2.08935 10.7783   7
  -6   3   2 0.45887 7.23747   4
   6  -3  -2-3.42267 7.06691   2
  -6   3   2 3.21186 11.6304   3
   6  -3  -2-1.80790 11.2207   7
  -6   3   1 1.02070 7.30499   4
   6  -3  -1 4.17918 7.28019   2
   6   3  -1 3.16314 6.99497   3
   6  -3  -1-6.51632 12.0528   7
   6  -3   0-6.56094 11.3923   7
  -6   3   0-0.33423 7.98544   4
   6  -3   0 2.00069 6.81402   2
   6   3   0 1.04147 6.43945   3
   6  -3   1-9.50954 11.1797   7
  -6   3  -1-3.67704 8.10034   4
   6   3   1 3.33061 6.93226   3
   6  -3   1-0.44558 6.97779   2
   6  -3   2-4.26399 12.3700   7
  -6   3  -2 0.65646 7.77481   4
   6   3   2-1.87558 8.02907   3
   6  -3   2 0.01795 6.97071   2
  -6   3  -3 5.52779 9.30303   4
   6   3   3 0.36377 7.98225   3
   6  -3   3-4.37325 11.5051   7
   6  -3   3-5.27154 6.87091   2
  -6   3  -4 0.59631 8.13424   4
   6  -3   4-5.92341 11.4336   7
   6  -3   4 0.36845 6.60974   2
   6   3   4-6.84643 7.99138   3
  -6   3  -5 5.97811 9.46830   4
   6   3   5 1.68595 8.07889   3
   6  -3   5 1.66296 12.6550   7
   6  -3   5 10.3813 7.49613   2
   6  -3   6 7.54489 12.1169   7
  -6   3  -6 7.81654 9.54231   4
   6   3   6-6.64493 8.90270   3
   6  -3   6 1.81561 6.39900   2
  -6   3  -7 3.77706 8.13777   4
   6  -3   7 5.14666 12.7224   7
   6  -3   7 9.29946 6.33715   2
   6  -3   8 6.79510 12.7739   7
  -6   3  -8 1.99065 9.85843   4
   6  -3   9 55.6558 15.3994   7
  -6   3  -9-6.63838 10.4466   4
   6  -3  10 9.55457 13.6791   7
  -6   3 -10-4.98177 10.2964   4
  -6   3 -11 4.30025 9.47439   4
   6  -3  11 7.29055 13.2803   7
  -6   3 -12-4.28339 9.37104   4
   6  -3  12-8.82693 13.9882   7
   6  -3  13-20.1966 15.0873   7
  -6   3 -13-2.59635 9.94796   4
  -6   3 -14-6.91866 10.1605   4
   6  -3  14 7.98795 13.3951   7
   6  -3  15-0.25120 14.2644   7
  -6   3 -15-1.11052 10.9369   4
   6  -3  16 8.37057 15.1973   7
  -6   3 -16-3.25491 10.6548   4
   6  -3  17 3.90208 13.3893   7
  -6   3 -17 2.13540 10.6491   4
  -6   3 -18-4.02526 10.9311   4
   6  -3  18 8.77004 15.3025   7
   6  -3  19 17.6269 15.3667   7
  -6   3 -19-5.31173 10.0033   4
  -6   3 -20 5.04156 11.3300   4
   6  -3  20 6.62492 13.8742   7
  -6   3 -21-1.60740 12.2380   4
   6  -3  21 2.87081 15.6060   7
  -6   3 -22-0.49196 12.8352   4
  -6   3 -23 3.10607 12.8191   4
  -6   3 -24 4.32669 11.5059   4
  -6   3 -25 1.25098 11.8393   4
  -6   3 -26 15.7720 14.0566   4
  -6   3 -27 10.8507 14.7602   4
  -6   3 -28 14.4784 11.9276   4
  -6   3 -29 5.89002 13.5538   4
  -6   3 -30 13.3837 13.8673   4
  -6   3 -31 5.55295 10.9759   4
  -6   3 -32-7.60142 13.0967   4
  -6   3 -33-1.35940 13.1318   4
  -6   3 -34-4.44998 10.8934   4
  -6   3 -35-8.72632 13.4895   4
  -6   3 -36 12.8639 11.6965   4
  -6   3 -37-0.39978 14.7601   4
  -6   3 -38 4.75570 11.6764   4
  -6   3 -39 7.47099 12.8521   4
  -6   3 -40-1.72237 11.3067   4
  -6   3 -41 33.5433 14.6362   4
  -6   3 -42 10.6621 11.9407   4
  -6   3 -43-4.32851 14.4437   4
  -6   3 -44 10.6289 9.33636   4
  -6   4  35 31.6637 15.9956   3
  -6   4  34 29.7566 14.6555   3
  -6   4  33 11.0418 17.4074   3
  -6   4  32 23.5539 15.2899   3
  -6   4  31 27.7896 14.5128   3
  -6   4  30 20.4171 17.0528   3
  -6   4  29-4.46433 12.0483   3
  -6   4  28-14.3828 16.6940   3
  -6   4  27-5.93114 12.4161   3
  -6   4  26 14.8744 15.9257   3
  -6   4  25 18.3225 12.5350   3
  -6   4  24 0.43128 16.1286   3
  -6   4  23 66.0952 15.1326   3
  -6   4  22 35.1945 14.6675   3
  -6   4  21 56.6471 16.7244   3
  -6   4  20 8.93167 14.3656   3
  -6   4  19 14.7547 12.6192   3
  -6   4  18 6.72508 14.4301   3
  -6   4  16 29.4014 14.6596   3
  -6   4  15-6.90747 14.0797   3
  -6   4  14 21.8759 13.3126   3
  -6   4  13 38.7806 13.2064   3
  -6   4  12 1.43389 11.3859   3
  -6   4  11 45.9889 12.9892   3
  -6   4  10 89.7451 14.0207   3
  -6   4   9 150.986 15.6074   3
  -6   4   8 106.879 15.8733   3
   6  -4  -8 105.398 15.9765   7
   6  -4  -7 203.272 18.1188   7
  -6   4   7 213.030 17.0668   3
   6  -4  -6 118.835 16.3572   7
  -6   4   6 143.358 16.4976   3
  -6   4   5 39.8475 14.6792   3
   6  -4  -5 20.1640 15.2605   7
  -6   4   4 74.5182 13.0253   3
   6  -4  -4 81.7212 15.8104   7
   6  -4  -3 29.4027 15.9746   7
   6  -4  -2-16.1091 15.2357   7
  -6   4   2 6.09622 7.11287   4
  -6   4   1 7.57163 7.52385   4
   6  -4  -1-2.10263 15.1279   7
   6  -4   0-12.3111 12.0963   7
  -6   4   0-0.14031 9.69824   4
  -6   4  -1 10.4269 10.7209   4
   6  -4   1-1.03368 14.4715   7
  -6   4  -2 0.34696 8.97819   4
   6  -4   2-2.03517 14.6905   7
   6  -4   3 42.7347 14.9755   7
  -6   4  -3 46.6905 11.7536   4
  -6   4  -4 3.42186 10.0798   4
   6  -4   4-6.90403 12.9226   7
  -6   4  -5 21.3035 10.7668   4
   6  -4   5 8.35177 13.3753   7
   6  -4   6 6.01254 14.2917   7
   6   4   6 6.35618 9.03878   3
  -6   4  -6 10.3123 10.7326   4
   6  -4   7 67.2346 14.5307   7
  -6   4  -7 68.4910 12.9285   4
   6   4   7 56.8928 8.74107   3
   6  -4   8 125.188 18.0260   7
  -6   4  -8 120.684 12.2338   4
   6   4   8 99.1559 11.0896   3
   6  -4   9 12.4275 14.5345   7
  -6   4  -9 5.50453 11.5670   4
   6   4   9 16.3404 10.5195   3
   6  -4  10 76.4670 16.3395   7
   6   4  10 31.1478 11.0162   3
  -6   4 -10 52.5251 12.8858   4
  -6   4 -11 102.533 12.8124   4
   6  -4  11 107.492 15.1378   7
   6   4  11 65.0061 12.0379   3
   6   4  12 28.0258 12.3914   3
   6  -4  12 22.3777 13.9478   7
  -6   4 -12 7.58661 10.4714   4
   6  -4  13 19.4000 15.6578   7
  -6   4 -13 6.42688 12.4170   4
   6   4  13 10.6518 12.7901   3
   6  -4  14 136.402 18.8082   7
   6   4  14 146.425 15.4978   3
  -6   4 -14 124.598 15.2673   4
   6  -4  15 76.8161 17.6943   7
   6   4  15 88.9666 15.2149   3
  -6   4 -15 91.4327 14.3653   4
   6  -4  16 85.2450 16.9506   7
  -6   4 -16 74.1712 14.2318   4
   6   4  16 71.3624 13.5076   3
   6   4  17 57.9280 12.5686   3
   6  -4  17 44.3217 14.5294   7
  -6   4 -17 45.1115 12.3878   4
   6  -4  18-2.33461 16.0060   7
  -6   4 -18 7.75195 11.3201   4
   6   4  18-5.19507 13.5806   3
   6  -4  19 53.1951 18.1684   7
   6   4  19 81.0338 14.8669   3
  -6   4 -19 71.3803 12.8408   4
  -6   4 -20 114.856 13.5919   4
   6   4  20 116.687 15.0545   3
   6  -4  20 142.062 18.9917   7
  -6   4 -21 11.0110 11.5158   4
   6   4  21 3.19810 14.5439   3
   6  -4  21 16.9744 14.9564   7
  -6   4 -22 11.0419 11.9570   4
   6   4  22-6.97740 11.7212   3
   6  -4  22 6.65138 14.7801   7
  -6   4 -23 24.4630 13.0104   4
   6  -4  23 30.7219 17.5581   7
  -6   4 -24 17.3834 13.6854   4
   6  -4  24 43.1491 18.5190   7
  -6   4 -25 215.106 18.6797   4
   6  -4  25 209.297 19.9705   7
  -6   4 -26-1.57286 15.7816   4
  -6   4 -27 36.6395 14.7900   4
  -6   4 -28 3.12951 13.0693   4
  -6   4 -29 18.9211 11.9872   4
  -6   4 -30 0.93908 13.2392   4
  -6   4 -31 57.1816 15.9940   4
  -6   4 -32 7.86825 15.7502   4
  -6   4 -33-20.9978 12.8411   4
  -6   4 -34 8.59333 14.0315   4
  -6   5  21 3.63049 17.9473   3
  -6   5  20 12.9320 13.6352   3
  -6   5  19-7.12469 16.9977   3
  -6   5  18-25.1466 15.7625   3
  -6   5  17 12.8756 12.9824   3
  -6   5  16 6.69337 15.7958   3
  -6   5  15 7.27062 16.5473   3
  -6   5  14-12.6946 15.8025   3
  -6   5  13 5.21950 12.1736   3
   6  -5 -13-31.6274 16.2818   7
  -6   5  12-0.47201 13.3301   3
   6  -5 -12-0.36731 13.8097   7
  -6   5  11 2.26250 14.9359   3
   6  -5 -11-38.3245 16.3021   7
   6  -5 -10-9.64438 17.5039   7
  -6   5  10 12.9072 15.5571   3
   6  -5  -9 5.57826 14.7220   7
  -6   5   8-16.8977 15.1354   3
   6  -5  -8 13.2337 14.5945   7
  -6   5   7-11.9659 15.7881   3
   6  -5  -7-37.8733 17.5281   7
   6  -5  -6-24.0284 17.6952   7
   6  -5  -5 1.78226 15.3853   7
   6  -5  -4-6.20721 13.8500   7
   6  -5  -3-5.15613 16.7252   7
   6  -5  -2-2.28662 18.3110   7
   6  -5  -1-18.7022 17.4771   7
   6  -5   0-26.3772 18.0285   7
   6  -5   1-15.3044 16.1347   7
   6  -5   2 3.78938 14.0549   7
   6  -5   3-3.60363 14.1715   7
   6  -5   4-4.28225 11.6530   7
   6  -5   5-2.32971 14.9598   7
   6  -5   6 4.64195 15.3815   7
   6  -5   7-5.19091 16.3585   7
   6  -5   8 1.52649 16.5416   7
   6  -5   9 20.4992 16.6347   7
   6  -5  10 7.68215 16.6367   7
   6  -5  11-6.63918 15.6597   7
   6  -5  12 0.13691 17.3946   7
   6  -5  13 34.7263 16.5633   7
   6  -5  14 15.3607 17.7644   7
   6  -5  15 8.34334 16.4954   7
   6  -5  16-13.3553 16.3516   7
   6   5  16 28.0913 11.9158   3
   6  -5  17-0.94121 14.8616   7
   6   5  17-1.94508 10.0945   3
   6  -5  18 9.83502 14.2606   7
   6   5  18-15.1558 11.6638   3
   6  -5  19-2.12223 15.1425   7
   6   5  19-5.88480 12.4084   3
   6  -5  20-13.1767 15.6654   7
   6   5  20-1.09899 10.0409   3
   6  -5  21-5.38656 17.4822   7
   6   5  21 8.72761 12.6004   3
   6  -5  22 23.9273 18.6667   7
   6   5  22 15.1928 11.3706   3
   6  -5  23 4.94813 18.5599   7
   6   5  23 18.9250 11.0043   3
   6   5  24 11.6523 12.8702   3
   6   5  25-16.5392 13.6306   3
   7   0 -49-1.49075 15.1028   6
   7   0 -48-4.19471 13.4805   6
   7   0 -47-9.26177 10.9726   6
   7   0 -46 7.06034 11.6273   6
   7   0 -45 17.4465 13.0278   6
   7   0 -44 32.4270 14.8605   6
   7   0 -43 5.58380 13.8680   6
   7   0 -42 4.00729 13.1528   6
   7   0 -41-1.29421 13.2761   6
   7   0 -40 8.89211 14.1202   6
   7   0 -39 0.98610 13.8063   6
   7   0 -38 5.38172 13.5356   6
   7   0 -37 1.52313 13.0134   6
   7   0 -36 2.19264 12.4544   6
   7   0 -35-2.58377 11.2687   6
   7   0 -34-9.09304 10.9547   6
   7   0 -33-5.56864 12.4949   6
   7   0 -32-3.87547 11.7487   6
   7   0 -31-10.5942 10.5379   6
   7   0 -30-4.00234 10.5334   6
   7   0 -29-8.86681 10.9901   6
   7   0 -28 3.98111 9.62347   6
   7   0 -27-8.03196 11.0250   6
   7   0 -26 1.39207 9.43862   6
   7   0 -25 1.08649 9.58355   6
   7   0 -24 6.28961 9.61701   6
   7   0 -23-5.80408 9.13154   6
   7   0 -22-6.19272 8.54757   6
   7   0 -21 4.36788 8.05792   6
   7   0 -20-1.55367 8.12898   6
  -7   0  20-0.99212 4.47536   3
   7   0 -19-8.49515 8.01417   6
  -7   0  19-4.74579 4.30292   3
   7   0 -18-4.58967 8.36050   6
  -7   0  18 3.51566 4.01338   3
   7   0 -17-8.79780 8.73830   6
  -7   0  17-6.04511 8.03337   0
  -7   0  17-2.41184 4.09286   3
   7   0 -16-7.48664 7.23700   6
  -7   0  16-2.79407 7.11987   0
  -7   0  16-5.16693 4.04424   3
   7   0 -15 5.49247 7.98813   6
  -7   0  15-4.76082 7.23736   0
  -7   0  15-5.00179 4.08261   3
  -7   0  14 9.55669 8.27703   0
   7   0 -14-7.02004 7.67557   6
  -7   0  14-1.35722 3.70616   3
  -7   0  13-2.58329 8.62556   0
   7   0 -13-0.77179 6.93422   6
  -7   0  13-0.97220 3.65625   3
  -7   0  12-1.36099 3.93991   3
   7   0 -12-0.68166 6.62222   6
  -7   0  12-0.40747 8.59131   0
   7   0 -11-3.85924 7.03617   6
  -7   0  11-0.39025 8.76481   0
  -7   0  11-2.64843 3.70310   3
   7   0 -10-3.73515 7.22649   6
  -7   0  10-7.15515 8.26283   0
   7   0  -9 0.42534 5.55954   6
  -7   0   9 5.66366 9.25662   0
  -7   0   8-0.65639 7.80205   0
   7   0  -8-3.46189 6.70052   6
  -7   0   7 4.73801 7.63720   0
   7   0  -7 1.08358 6.88509   6
   7   0  -6-0.17483 6.79250   2
  -7   0   6 5.13628 6.95584   0
   7   0  -6-4.56693 6.66050   6
   7   0  -5-3.28193 6.40063   2
  -7   0   5 5.41990 6.92462   0
   7   0  -4 0.01167 6.40124   2
  -7   0   4 2.09547 5.79875   0
   7   0  -3 2.31117 6.50371   2
  -7   0   3 1.22509 5.56032   0
  -7   0   2 14.6648 5.98695   0
   7   0  -2-0.10374 6.99449   2
   7   0  -1 0.16233 6.12236   2
  -7   0   1 22.2231 5.81821   0
   7   0   0-2.25225 6.76843   2
   7   0   1-3.52125 7.24399   2
   7   0   2-2.72063 6.35283   2
   7   0   3-2.71148 7.24832   2
   7   0   4 2.43858 6.57995   2
   7   0   5 4.41824 7.48441   2
   7   0   6-0.84413 7.08512   5
   7   0   7-1.97786 8.10297   5
   7   0   8 3.30067 8.52345   5
   7   0   9-0.32170 8.39963   5
   7   0  10-8.82927 7.50853   5
   7   0  11 2.58944 8.42422   5
   7   0  12-10.1018 9.25611   5
   7   0  13-4.64033 8.22294   5
   7   0  14-0.48272 8.82398   5
   7   0  15-10.4493 9.52328   5
   7   0  16-8.20028 9.74112   5
   7   0  17-2.81542 9.74401   5
   7   0  18-7.42341 9.97816   5
   7   0  19 0.69564 9.85250   5
   7   0  20 0.97030 9.47232   5
   7   0  21-1.10315 9.14832   5
   7   0  22 3.73057 10.4011   5
   7   0  23 3.43093 9.80479   5
   7   0  24 5.09793 10.6527   5
   7   0  25 1.84356 9.89897   5
   7   0  26-5.39262 11.2489   5
   7   0  27 7.87798 10.6172   5
   7   0  28-0.53815 11.2483   5
   7   0  29 1.60846 11.9965   5
   7   0  30 20.2705 11.9351   5
  -7   0 -30 2.99505 8.74833   4
   7   0  31 1.49985 10.8387   5
  -7   0 -31 18.8101 10.1012   4
  -7   0 -32-0.21696 9.19814   4
  -7   0 -33 4.04210 7.65399   4
   7   0  33 13.7888 11.7394   1
   7   0  34 12.0504 12.2662   1
  -7   0 -34 13.0175 8.60760   4
   7   0  35 18.1365 12.9461   1
   7   0  36 20.5189 14.7561   1
   7   0  37 8.92342 14.5055   1
   7   0  38 9.71247 15.0932   1
   7   0  39 6.31317 12.6788   1
   7   0  40-1.61898 11.2438   1
   7   0  41 6.17028 13.6372   1
   7   0  42 22.6318 15.8714   1
   7   0  43-15.9692 14.4718   1
   7   0  44-2.32204 11.4986   1
   7   0  45 9.49790 13.2305   1
   7   0  46 19.6345 11.4196   1
   7   0  47-34.7346 15.9122   1
   7   0  48-2.89966 14.0438   1
   7   0  49-23.6962 12.5459   1
   7   0  50-5.00657 13.5441   1
   7  -1 -50 0.95347 16.7188   6
   7  -1 -49 2.97576 12.2141   6
   7  -1 -48 1.94345 11.2283   6
   7   1 -48-15.6979 12.8694   6
   7  -1 -47-2.99256 12.2193   6
   7   1 -47-5.80535 10.9262   6
   7  -1 -46-8.58206 12.6674   6
   7   1 -46 4.55782 13.6290   6
   7  -1 -45-6.33324 12.1005   6
   7   1 -45-14.2214 14.9272   6
   7  -1 -44-4.85107 12.8128   6
   7   1 -44-4.56833 14.2746   6
   7  -1 -43 6.21748 12.9984   6
   7   1 -43 2.32721 14.1423   6
   7  -1 -42 92.8173 14.6448   6
   7   1 -42 89.8641 15.8854   6
   7  -1 -41 27.8130 14.0975   6
   7   1 -41 30.3236 14.9592   6
   7  -1 -40 37.7645 14.3464   6
   7   1 -40 39.4483 14.3323   6
   7  -1 -39 48.1237 14.5130   6
   7   1 -39 45.5948 14.9571   6
   7  -1 -38 24.0527 13.6753   6
   7   1 -38 30.8888 14.0943   6
   7  -1 -37-0.57186 12.4040   6
   7   1 -37 2.40570 12.4592   6
   7  -1 -36 63.1703 12.6049   6
   7   1 -36 67.2021 12.7680   6
   7  -1 -35 25.4054 10.4952   6
   7   1 -35 31.7510 12.4409   6
   7  -1 -34 25.2160 10.9711   6
   7   1 -34 19.6168 13.3261   6
   7  -1 -33 44.1037 11.7997   6
   7   1 -33 44.4001 13.8283   6
   7  -1 -32 18.2475 11.5851   6
   7   1 -32 2.22347 11.2261   6
   7   1 -31 135.312 14.0180   6
   7  -1 -31 118.536 12.3198   6
   7   1 -30 307.005 17.3391   6
  -7   1  30 249.772 12.8317   3
   7  -1 -30 283.026 15.4789   6
   7  -1 -29 577.706 17.7617   6
  -7   1  29 627.475 17.0118   3
   7   1 -29 609.219 19.6825   6
   7   1 -28 570.684 19.4309   6
   7  -1 -28 534.024 17.3716   6
  -7   1  28 514.063 15.5579   3
   7   1 -27 631.359 19.2954   6
   7  -1 -27 612.609 17.3005   6
  -7   1  27 607.539 15.7186   3
  -7   1  26 255.953 11.9715   3
   7   1 -26 289.279 15.0163   6
   7  -1 -26 274.411 13.6795   6
   7   1 -25-3.25314 9.67332   6
   7  -1 -25 7.62828 9.19395   6
  -7   1  25 2.23361 7.56356   3
   7   1 -24 212.894 13.7147   6
   7  -1 -24 211.612 11.1767   6
  -7   1  24 199.426 11.0958   3
  -7   1  23 199.974 10.3645   3
   7  -1 -23 187.115 10.7825   6
   7   1 -23 209.969 13.6936   6
  -7   1  22 703.640 14.7878   3
   7  -1 -22 726.236 16.6004   6
   7   1 -22 760.828 19.0745   6
   7   1 -21 431.993 14.9165   6
   7  -1 -21 418.846 13.3090   6
  -7   1  21 407.999 11.8479   3
   7  -1 -20 23.5673 7.70498   6
  -7   1  20 34.6503 7.61304   3
   7   1 -20 18.7171 8.89741   6
   7  -1 -19 51.9372 8.58480   6
  -7   1  19 44.7388 7.27779   3
   7   1 -19 48.7447 9.51644   6
   7  -1 -18 107.556 8.43035   6
   7   1 -18 130.445 10.5661   6
  -7   1  18 105.509 8.33867   3
   7  -1 -17 281.630 10.7546   6
  -7   1  17 271.226 9.97528   3
   7   1 -17 274.708 12.1187   6
   7  -1 -16 419.923 11.6920   6
  -7   1  16 416.183 11.5629   3
   7   1 -16 427.481 12.9431   6
   7  -1 -15 38.4023 7.41525   6
   7  -1 -15 15.0122 7.43331   0
   7   1 -15 40.5069 9.34751   6
  -7   1  15 49.9729 7.82135   3
   7  -1 -14 184.207 7.03402   7
   7  -1 -14 198.793 12.1053   0
   7   1 -14 181.667 9.88987   6
  -7   1  14 176.932 9.18659   3
   7  -1 -14 185.486 8.91707   6
   7  -1 -13 90.3334 8.30542   0
   7   1 -13 101.478 9.30141   6
  -7   1  13 91.9279 8.14116   3
   7  -1 -13 94.0068 6.22497   7
   7  -1 -13 87.3518 7.23828   6
   7  -1 -12 302.838 8.44900   7
   7  -1 -12 317.397 10.1676   6
   7  -1 -12 323.838 12.4580   0
  -7   1  12 279.577 9.61707   3
   7   1 -12 375.645 12.4098   6
   7  -1 -11 269.401 8.23974   7
   7   1 -11 260.110 11.0131   6
   7  -1 -11 299.347 12.0348   0
   7  -1 -11 264.200 9.59242   6
  -7   1  11 259.338 9.34013   3
   7  -1 -10 414.827 10.6198   6
  -7   1  10 387.856 10.9201   3
   7  -1 -10 367.633 11.4287   0
   7  -1 -10 365.212 9.07448   7
   7   1 -10 361.104 11.6782   6
   7  -1  -9 248.045 7.98002   7
   7  -1  -9 249.056 8.78290   6
   7   1  -9 245.985 9.70783   6
  -7   1   9 241.059 9.23395   3
   7  -1  -9 254.389 10.9744   0
   7  -1  -8 409.688 9.64424   7
   7  -1  -8 437.884 13.0330   0
   7   1  -8 436.897 12.1374   6
  -7   1   8 433.757 11.0382   3
   7  -1  -8 429.350 10.4243   6
  -7   1   7 26.5213 6.48956   3
   7   1  -7 16.5038 5.54834   2
   7   1  -7 24.9574 6.58692   6
   7  -1  -7 23.8063 7.95064   0
   7  -1  -7 21.8704 6.32846   7
   7  -1  -6 127.164 7.44911   7
   7   1  -6 119.837 6.83006   2
   7  -1  -6 127.532 7.99058   0
   7   1  -6 139.740 8.86593   6
   7  -1  -5 150.017 10.5365   2
   7   1  -5 167.594 7.62409   2
   7   1  -5 213.513 9.38865   6
   7  -1  -5 159.759 8.51150   0
   7  -1  -5 174.533 8.06103   7
   7  -1  -4 2255.61 23.8495   2
   7   1  -4 2177.32 19.1158   2
   7   1  -4 2214.60 13.5178   1
   7  -1  -4 2201.02 21.2480   0
   7  -1  -4 2260.81 20.4037   7
   7  -1  -3 3267.71 28.2532   2
   7   1  -3 3119.75 22.5326   2
   7   1  -3 3179.12 17.4325   1
   7  -1  -3 3301.41 24.8402   0
   7  -1  -3 3286.72 24.5605   7
   7  -1  -2 1838.99 22.2072   2
   7   1  -2 1765.68 14.1731   1
   7  -1  -2 1840.03 18.4910   0
   7   1  -2 1867.68 18.4575   2
   7  -1  -2 1843.01 19.2092   7
   7  -1  -1 2493.14 25.0507   2
   7   1  -1 2458.75 20.5812   2
   7  -1  -1 2338.88 19.9066   0
   7   1  -1 2378.23 17.1349   1
   7  -1  -1 2443.42 22.0311   7
   7  -1   0 1703.46 21.0941   2
   7   1   0 1473.55 16.2525   2
   7   1   0 1515.98 14.5027   1
   7  -1   0 1563.07 16.2832   0
   7  -1   0 1487.22 18.3016   7
   7  -1   1 26.5022 7.91803   7
   7   1   1 22.8012 6.85526   2
   7   1   1 23.6058 5.56987   1
   7  -1   1 44.6266 6.06524   0
   7  -1   1 56.9218 9.36276   2
   7  -1   2 810.541 14.9159   7
   7   1   2 825.138 12.2171   1
   7  -1   2 814.979 16.4080   2
   7  -1   2 775.181 11.1442   0
   7   1   3 719.039 12.1098   1
   7  -1   3 691.336 13.2858   5
   7  -1   3 665.591 9.78077   0
   7  -1   3 743.908 15.9111   2
   7  -1   3 724.329 14.7903   7
   7  -1   4 2.74802 3.99689   0
   7   1   4 13.5530 6.26512   1
   7  -1   4 7.57892 6.41516   5
   7  -1   4 2.01854 8.21105   2
   7  -1   5 117.154 9.18237   2
   7   1   5 138.568 7.99008   1
   7  -1   5 119.754 5.15992   0
   7  -1   5 131.544 8.37516   5
   7  -1   6 1.64660 3.42627   0
   7   1   6 5.57525 6.27768   1
   7   1   6-1.61000 6.46352   5
   7  -1   6 0.55857 7.16596   5
   7  -1   6-5.97604 7.84529   2
   7  -1   7 475.483 6.42954   0
   7  -1   7 505.376 13.2864   2
   7   1   7 507.802 11.9252   1
   7   1   7 486.440 12.8715   5
   7  -1   7 507.009 12.6843   5
   7  -1   8 96.1454 3.50961   0
   7   1   8 118.859 8.90114   1
   7   1   8 86.7921 9.29556   5
   7  -1   8 111.035 8.77521   5
   7   1   9 1056.03 16.8832   1
   7   1   9 1106.44 18.1264   5
   7  -1   9 1120.16 17.1596   5
   7   1  10 368.411 12.3135   1
   7   1  10 362.026 12.1392   5
   7  -1  10 381.489 11.9540   5
   7   1  11 2383.43 25.2628   1
   7   1  11 2376.90 25.8490   5
   7  -1  11 2377.92 24.7328   5
   7   1  12 11.9293 7.84776   1
   7   1  12-3.73210 8.96937   5
   7  -1  12 11.6563 8.60369   5
   7   1  13 259.322 11.8681   1
   7   1  13 263.250 11.5641   5
   7  -1  13 261.624 11.3193   5
   7   1  14 1309.90 21.0323   1
   7   1  14 1286.47 20.5564   5
   7  -1  14 1341.39 20.2103   5
  -7   1 -14 1400.96 21.7955   4
   7   1  15 47.5925 9.99639   1
   7   1  15 31.9047 9.22291   5
   7  -1  15 35.7718 9.04583   5
  -7   1 -15 41.8455 8.65857   4
   7   1  16 468.839 14.6410   1
   7   1  16 446.583 13.9067   5
   7  -1  16 477.186 14.3357   5
  -7   1 -16 497.030 14.5257   4
   7   1  17 91.6468 11.1474   1
   7   1  17 88.0844 9.81600   5
   7  -1  17 83.0833 10.2927   5
  -7   1 -17 102.266 10.4565   4
   7   1  18 283.980 13.7055   1
   7   1  18 285.472 12.4437   5
   7  -1  18 292.966 12.3423   5
  -7   1 -18 292.881 12.7730   4
  -7   1 -19 21.9141 8.62873   4
   7   1  19 35.5502 10.4573   1
   7   1  19 29.8987 9.06262   5
   7  -1  19 24.6946 9.00741   5
  -7   1 -20 31.6280 8.21599   4
   7   1  20 44.3749 11.6937   1
   7   1  20 19.9713 8.75059   5
   7  -1  20 26.1181 10.2760   5
   7   1  21 156.218 12.6057   1
   7   1  21 153.759 11.3208   5
   7  -1  21 145.539 11.1380   5
  -7   1 -21 165.773 11.8401   4
   7   1  22 129.003 14.3541   1
   7   1  22 145.827 11.9697   5
   7  -1  22 144.443 12.5226   5
  -7   1 -22 120.336 11.0462   4
  -7   1 -23 7.05036 9.13553   4
   7   1  23 11.0297 10.8696   1
   7   1  23 17.0236 9.60114   5
   7  -1  23 15.2810 9.55029   5
   7   1  24 82.4641 10.7347   5
   7   1  24 98.0128 13.1523   1
   7  -1  24 80.2615 11.0808   5
  -7   1 -24 72.5958 9.49922   4
  -7   1 -25 45.7736 8.74173   4
   7   1  25 40.0589 12.4395   1
   7   1  25 32.2275 11.1010   5
   7  -1  25 42.2410 11.5896   5
  -7   1 -26 14.2920 9.73600   4
   7   1  26 21.0599 12.3487   1
   7   1  26 15.4524 10.1714   5
   7  -1  26 14.7764 10.8056   5
   7   1  27 70.9072 12.3089   5
   7  -1  27 71.0377 11.2947   5
   7   1  27 72.5144 14.5342   1
  -7   1 -27 61.0796 10.3092   4
   7   1  28 205.732 15.9604   1
   7   1  28 199.806 14.1579   5
   7  -1  28 223.232 14.6353   5
  -7   1 -28 194.776 13.0044   4
   7   1  29 163.693 16.9703   1
   7   1  29 155.028 13.0574   5
  -7   1 -29 155.896 12.7344   4
   7   1  30 1448.07 29.3420   1
   7   1  30 1377.90 26.7731   5
  -7   1 -30 1316.55 24.3207   4
   7   1  31 215.642 17.8804   1
   7   1  31 257.510 16.3229   5
  -7   1 -31 171.025 11.8606   4
   7   1  32 143.086 15.4146   1
   7   1  32 141.018 12.9953   5
  -7   1 -32 144.141 12.1096   4
   7   1  33 896.485 25.9664   1
  -7   1 -33 858.847 22.1676   4
  -7   1 -34 59.1917 11.9147   4
   7   1  34 58.2039 13.9754   1
   7   1  35 243.658 18.6821   1
  -7   1 -35 244.988 15.1362   4
   7   1  36 36.4667 14.3690   1
  -7   1 -36 21.3252 10.4671   4
  -7   1 -37 69.0996 11.7526   4
   7   1  37 72.4658 15.6346   1
   7   1  38 14.4142 14.0966   1
  -7   1 -38 0.51323 9.60879   4
   7   1  39 5.79421 14.2680   1
   7   1  40-19.0539 14.6983   1
   7   1  41-9.48625 12.3405   1
   7   1  42-1.83917 15.2796   1
   7   1  43-6.09397 12.2794   1
   7  -1  44 23.1527 13.9192   1
   7   1  44 8.53791 16.6402   1
   7   1  45 2.39195 14.1360   1
   7  -1  45 7.18911 13.8421   1
   7   1  46 43.2688 15.9176   1
   7  -1  46 77.1440 14.2376   1
   7   1  47-21.6525 15.7091   1
   7  -1  47 4.39422 13.6002   1
  -7   1 -47 21.8001 15.6226   6
  -7   1 -48 32.2061 15.5715   6
   7  -1  48 15.7287 13.1209   1
   7   1  48 9.65788 12.4539   1
   7  -1  49 3.46772 12.8010   1
   7  -1  50 15.3447 12.8067   1
   7   2 -46 24.7549 16.0219   6
   7   2 -45 13.5710 16.3398   6
   7   2 -44-4.88719 16.0738   6
   7   2 -43-8.65032 14.0111   6
   7   2 -42 4.33247 15.5812   6
   7   2 -41-12.3029 15.2863   6
   7   2 -40-4.45139 14.2342   6
   7   2 -39-8.50978 12.7925   6
   7   2 -38-1.43484 12.8629   6
   7   2 -37 6.72237 10.7345   6
  -7   2  37-18.6916 12.2627   3
   7   2 -36 5.99092 11.5846   6
  -7   2  36-1.05221 10.8172   3
   7   2 -35-11.3566 13.6835   6
  -7   2  35-11.8117 12.0388   3
   7   2 -34-4.75802 12.5864   6
  -7   2  34-4.78238 11.4745   3
   7   2 -33-7.40960 11.0445   6
  -7   2  33-5.32209 12.1820   3
   7   2 -32-1.42238 13.0706   6
  -7   2  32 5.14396 11.7077   3
   7   2 -31-0.28779 11.2951   6
  -7   2  31 3.54932 11.2264   3
   7   2 -30 11.3993 10.1319   6
  -7   2  30-3.46968 11.1881   3
  -7   2  29 4.13977 10.5665   3
   7   2 -29 12.7235 11.8304   6
   7   2 -28 8.09994 9.65431   6
  -7   2  28 5.29548 11.5022   3
  -7   2  27-4.18395 9.55911   3
   7   2 -27 1.20967 11.2616   6
   7   2 -26 4.37725 9.81469   6
  -7   2  26 2.93350 10.7364   3
  -7   2  25-1.85881 10.8756   3
   7   2 -25-2.78002 10.1141   6
   7   2 -24 1.58135 10.6360   6
  -7   2  24-0.69461 10.1029   3
   7   2 -23-4.82837 9.84468   6
   7  -2 -23-12.9123 7.55505   6
  -7   2  23 1.23333 9.24910   3
   7  -2 -22-7.18360 6.57888   6
   7   2 -22 1.60175 8.95452   6
  -7   2  22-13.9369 8.84755   3
   7   2 -21-2.66078 8.20978   6
   7  -2 -21 2.66240 6.16670   6
  -7   2  21-3.12590 9.10169   3
   7   2 -20-8.47948 7.92420   6
   7  -2 -20-6.07406 6.05255   6
  -7   2  20-0.56912 9.01626   3
   7  -2 -19-2.07884 6.15829   6
   7   2 -19 0.33643 7.98304   6
  -7   2  19-4.35348 8.78187   3
   7   2 -18 3.20580 8.69809   6
   7  -2 -18-6.84098 5.46454   6
  -7   2  18-6.64407 8.93724   3
   7   2 -17-2.95027 8.16402   6
   7  -2 -17-0.07118 5.19554   6
  -7   2  17 3.25478 9.19058   3
   7   2 -16-2.16310 6.63015   6
   7  -2 -16-5.74759 5.50538   6
  -7   2  16 0.88132 9.74889   3
   7   2 -15 3.68785 7.97477   6
   7  -2 -15-4.38600 5.32060   6
  -7   2  15-3.62450 9.06467   3
   7   2 -14-0.29005 7.09194   6
   7  -2 -14-4.07055 4.98631   6
  -7   2  14-3.27801 8.35586   3
   7   2 -13-2.77958 7.39539   6
   7  -2 -13 3.22572 5.11320   6
  -7   2  13 0.73332 9.45801   3
   7  -2 -12-2.71581 4.78141   6
   7   2 -12-2.76681 7.71802   6
  -7   2  12-2.47607 8.36274   3
  -7   2  11-3.00396 5.11830   4
   7   2 -11-3.56893 7.55202   6
   7  -2 -11-2.39832 4.78950   6
  -7   2  11-9.78854 9.53039   3
   7  -2 -10-9.30589 8.58226   7
  -7   2  10-2.08645 4.78961   4
   7   2 -10-3.72671 7.19455   6
  -7   2  10-1.69614 9.12543   3
  -7   2   9 0.33095 5.30181   4
   7   2  -9-0.83614 7.10701   6
   7  -2  -9-7.26828 7.98911   7
  -7   2   9 1.56257 8.76872   3
  -7   2   8 4.00796 10.0456   3
  -7   2   8 1.69132 5.88714   4
   7   2  -8 0.19110 6.89011   6
   7  -2  -8-13.4068 8.73788   7
  -7   2   7 3.12162 5.91540   4
   7   2  -7-5.86087 7.72738   6
   7  -2  -7 0.79913 8.70994   2
  -7   2   7 0.40434 9.92884   3
   7  -2  -7-3.38758 8.56648   7
   7  -2  -6-0.18508 8.77485   7
   7  -2  -6 10.9482 8.08238   2
  -7   2   6 4.03610 9.61028   3
  -7   2   6 0.47200 5.50365   4
   7  -2  -5-0.84189 9.62241   7
  -7   2   5-1.05512 6.14599   4
   7  -2  -5 4.10111 8.20606   2
  -7   2   5-7.60647 8.95617   3
  -7   2   4 1.70742 6.16692   4
   7  -2  -4-6.11872 8.16090   2
   7   2  -4-1.17256 4.48873   3
   7  -2  -4-0.20036 8.27711   7
  -7   2   3-0.43030 6.76958   4
   7  -2  -3 7.51638 8.11596   2
   7   2  -3-5.00684 4.92035   3
   7  -2  -3-7.71699 9.68126   7
   7  -2  -2-2.16548 8.58586   7
  -7   2   2-1.76377 6.18191   4
   7  -2  -2-4.07450 8.23099   2
   7  -2  -1-4.47682 9.37705   7
  -7   2   1 0.62653 6.82670   4
   7  -2  -1-8.50574 8.31212   2
   7  -2  -1-1.69552 4.23790   5
  -7   2   0-3.75004 7.03425   4
   7  -2   0-2.09776 7.57217   2
   7  -2   0 0.76544 4.85200   5
   7  -2   0-2.83522 10.0451   7
   7  -2   1 7.86641 8.81249   7
  -7   2  -1 2.23792 6.83835   4
   7  -2   1-1.09621 7.95318   2
   7  -2   1-2.55788 4.68769   5
   7  -2   2 7.31343 10.6524   7
  -7   2  -2 0.26687 7.38513   4
   7  -2   2-2.06045 4.71548   5
   7  -2   2 20.3324 8.43688   2
  -7   2  -3-0.51434 8.09083   4
   7  -2   3 0.47641 4.90026   5
   7  -2   3 10.3702 7.73339   2
   7  -2   3 4.43347 9.23169   7
   7  -2   4 13.6281 10.5282   7
  -7   2  -4 4.17267 7.73115   4
   7  -2   4-5.33192 5.29919   5
   7  -2   4-3.36509 7.55216   2
   7  -2   5 2.47807 10.5456   7
  -7   2  -5-2.32732 7.94713   4
   7  -2   5-6.32804 5.22376   5
   7  -2   5 0.69819 8.13309   2
  -7   2  -6-4.72276 8.28815   4
   7   2   6 5.71057 7.11862   5
   7  -2   6-2.43291 10.7267   7
   7  -2   6-1.03091 5.44638   5
   7  -2   6 2.96261 8.02275   2
   7  -2   7 0.60606 7.42930   2
  -7   2  -7-1.24372 8.61248   4
   7   2   7 0.47422 7.35072   5
   7  -2   7-3.31510 10.6430   7
   7  -2   7 1.19459 5.51713   5
   7  -2   8-1.05987 10.7218   7
   7  -2   8 0.83037 7.75466   2
  -7   2  -8-1.48480 8.63786   4
   7   2   8-0.46730 7.42409   5
   7  -2   8-1.01223 5.86105   5
   7  -2   9 3.03211 11.2556   7
  -7   2  -9-7.12544 8.97374   4
   7   2   9-6.61340 7.75590   5
   7  -2   9 4.65852 6.16716   5
   7  -2  10 1.69908 11.5293   7
  -7   2 -10-2.23575 8.78766   4
   7   2  10-3.84487 7.65082   5
   7  -2  10-3.74963 6.01639   5
   7  -2  11 12.4508 11.3755   7
  -7   2 -11 1.55502 8.45869   4
   7   2  11 0.41327 7.21594   5
   7  -2  11-0.98498 6.43713   5
  -7   2 -12-0.64568 8.53698   4
   7  -2  12 7.56054 12.5818   7
   7   2  12-7.77076 7.89193   5
   7  -2  12-6.31777 6.92439   5
  -7   2 -13 3.06334 9.59820   4
   7   2  13 3.33165 7.03763   5
   7  -2  13-4.41320 7.45116   5
   7  -2  13 10.1278 12.1155   7
  -7   2 -14-7.15186 9.38568   4
   7   2  14-0.79840 8.29837   5
   7  -2  14-4.80526 6.86234   5
  -7   2 -15-0.43830 9.69856   4
   7   2  15-6.14285 8.04818   5
   7  -2  15 0.28896 7.38643   5
   7   2  15-8.13678 8.95807   1
  -7   2 -16 0.68456 9.09837   4
   7   2  16-4.38897 7.64420   5
   7   2  16-9.05785 10.6245   1
   7  -2  16-0.15848 7.52869   5
  -7   2 -17 6.42403 10.4519   4
   7   2  17 0.85177 7.20976   5
   7   2  17-10.9279 10.8528   1
   7  -2  17-0.82069 7.62946   5
  -7   2 -18-4.09568 10.0464   4
   7   2  18 2.50214 7.93362   5
   7   2  18-9.53676 9.81360   1
   7  -2  18 11.8691 7.57553   5
  -7   2 -19 0.75700 9.87832   4
   7   2  19 0.11671 7.90510   5
   7   2  19-4.46876 9.77532   1
   7  -2  19 4.85411 8.22501   5
  -7   2 -20 1.14477 11.0217   4
   7   2  20-13.8911 10.8921   1
   7   2  20-3.12774 7.84791   5
   7  -2  20-2.75268 7.98443   5
  -7   2 -21-1.78222 9.54488   4
   7   2  21-12.3847 11.6928   1
   7   2  21-2.89205 8.10341   5
   7  -2  21 0.04186 7.90673   5
  -7   2 -22-4.51388 12.4007   4
   7   2  22 0.89536 12.2606   1
   7   2  22-6.47467 9.40148   5
   7  -2  22-4.94757 8.69453   5
  -7   2 -23 1.70302 10.5607   4
   7   2  23-9.91429 12.1356   1
   7   2  23-6.69105 9.01945   5
  -7   2 -24-2.51074 10.9762   4
   7   2  24-5.40267 12.5824   1
   7   2  24-0.66981 8.81798   5
  -7   2 -25 4.56975 11.3390   4
   7   2  25-5.32130 13.2832   1
   7   2  25 9.02612 10.3387   5
  -7   2 -26-2.45404 11.6808   4
   7   2  26-0.24323 12.8647   1
   7   2  26 5.81728 8.82839   5
  -7   2 -27-4.45447 11.0374   4
   7   2  27-4.15766 12.6866   1
   7   2  27 5.91717 10.1904   5
  -7   2 -28-0.94128 12.0713   4
   7   2  28-28.0212 11.3667   1
   7   2  28 8.87441 9.80192   5
  -7   2 -29-2.61054 10.7126   4
   7   2  29-5.77947 12.7402   1
   7   2  29 0.94452 9.84314   5
  -7   2 -30-8.58851 12.8449   4
   7   2  30-12.3522 13.7045   1
   7   2  30 18.7777 11.9497   5
  -7   2 -31 6.27205 10.6269   4
   7   2  31-4.18343 14.0158   1
   7   2  31-16.1035 10.3778   5
  -7   2 -32 8.98356 12.9632   4
   7   2  32-13.4019 13.7720   1
  -7   2 -33 9.69692 11.6417   4
   7   2  33-2.28160 12.3406   1
  -7   2 -34-8.85531 12.1101   4
  -7   2 -35-1.98305 12.2065   4
  -7   2 -36 20.3390 11.1736   4
  -7   2 -37 5.06763 12.1642   4
  -7   2 -38-11.3038 12.5192   4
  -7   2 -39 11.1185 10.2566   4
  -7   2 -40 24.0073 12.6306   4
  -7   2 -41-1.59521 12.2006   4
  -7   2 -42 9.40866 12.7989   6
  -7   2 -42 4.82572 10.7322   4
  -7   2 -43 17.7428 14.1240   6
  -7   2 -44 4.56392 12.0333   6
  -7   2 -45-13.9591 10.8694   6
  -7   2 -46-12.4297 12.0658   6
  -7   3  43 1.59317 10.9918   3
   7   3 -43 12.7588 9.16925   6
   7   3 -42 16.4241 11.2836   6
  -7   3  42 7.01805 13.3073   3
   7   3 -41 7.54321 10.5038   6
  -7   3  41 15.3582 11.3262   3
   7   3 -40 18.0098 11.5432   6
  -7   3  40 6.39819 12.3341   3
   7   3 -39 27.0907 13.0968   6
  -7   3  39 44.7318 14.3920   3
   7   3 -38 2.29507 12.9840   6
  -7   3  38 19.0126 14.7879   3
   7   3 -37 72.0759 12.0738   6
  -7   3  37 75.9891 15.1751   3
   7   3 -36-0.08018 11.8458   6
  -7   3  36 36.2021 11.8553   3
   7   3 -35 20.4804 13.2207   6
  -7   3  35 35.0625 14.0503   3
   7   3 -34 63.6273 12.4600   6
  -7   3  34 47.5367 15.1144   3
   7   3 -33 14.8555 10.2552   6
  -7   3  33 14.3079 11.5692   3
   7   3 -32 46.3640 13.0498   6
  -7   3  32 14.0902 13.6391   3
   7   3 -31 5.95020 9.11094   6
  -7   3  31 9.62058 13.1633   3
   7   3 -30 20.3626 11.5024   6
  -7   3  30 11.7816 12.7045   3
   7   3 -29 36.2006 9.71256   6
  -7   3  29 27.2383 14.2952   3
   7   3 -28 46.5052 10.4738   6
  -7   3  28 57.2750 13.7212   3
   7   3 -27 12.0091 9.30426   6
  -7   3  27 5.98631 13.4419   3
   7   3 -26 0.45094 7.51102   6
  -7   3  26 3.46743 13.5028   3
   7   3 -25 17.0631 8.50505   6
  -7   3  25 16.4708 11.1366   3
   7   3 -24 51.0832 9.58066   6
  -7   3  24 57.2195 14.7792   3
   7   3 -23 1.19368 8.15867   6
  -7   3  23 27.1904 14.3095   3
   7   3 -22 13.6881 8.04041   6
  -7   3  22 20.6882 11.9445   3
   7   3 -21 22.4629 8.03997   6
  -7   3  21 29.8024 11.8504   3
   7   3 -20 3.18495 7.78176   6
  -7   3  20 11.4886 13.4245   3
   7   3 -19-6.52797 7.23384   6
  -7   3  19-6.93910 13.3824   3
   7   3 -18 19.1627 7.11238   6
  -7   3  18 16.8117 13.9283   3
   7   3 -17 5.83561 7.51365   6
  -7   3  17 4.25488 13.6133   3
   7   3 -16 143.558 10.0344   6
  -7   3  16 200.897 16.2371   3
   7   3 -15 6.34915 7.17912   6
  -7   3  15 11.1002 13.2822   3
   7   3 -14 42.7026 7.30912   6
  -7   3  14 76.4395 14.1290   3
   7   3 -13 319.031 11.9603   6
  -7   3  13 504.955 19.3814   3
   7   3 -12 523.716 14.3831   6
  -7   3  12 758.923 21.4818   3
   7   3 -11 75.9203 7.79134   6
  -7   3  11 137.843 13.9011   3
   7  -3 -10 1.99972 8.86010   2
   7  -3 -10 6.30355 11.3662   7
   7   3 -10-4.52860 6.63482   6
  -7   3  10 10.1459 12.5600   3
   7  -3  -9 113.228 13.3813   7
   7  -3  -9 131.104 11.5122   2
  -7   3   9 137.408 14.5029   3
   7  -3  -8 389.668 16.7409   7
  -7   3   8 424.435 17.2540   3
   7  -3  -8 419.962 14.6337   2
   7  -3  -7 53.9347 12.3377   7
   7  -3  -7 39.9347 9.38672   2
  -7   3   7 39.5532 7.07334   4
  -7   3   7 62.5233 12.2333   3
   7  -3  -6 139.791 12.4976   7
  -7   3   6 137.772 8.94375   4
   7  -3  -6 148.698 11.0302   2
  -7   3   6 148.301 14.4242   3
  -7   3   5 12.2014 11.6921   3
   7  -3  -5 15.9446 11.1360   7
  -7   3   5 32.9601 8.05120   4
   7  -3  -5 35.1605 9.25612   2
  -7   3   4 95.5087 9.15203   4
   7  -3  -4 87.8106 12.9932   7
   7  -3  -4 86.3472 9.34882   2
  -7   3   4 72.2602 15.6558   3
   7  -3  -3 35.1297 12.0328   7
  -7   3   3 40.2453 8.02107   4
   7  -3  -3 41.4667 8.50187   2
  -7   3   2 81.1230 9.05204   4
   7  -3  -2 86.8863 12.5804   7
   7  -3  -2 69.5562 9.13602   2
   7  -3  -1 64.7989 11.7334   7
  -7   3   1 71.2780 9.61315   4
   7  -3  -1 46.5416 9.10324   2
   7  -3   0 14.7284 11.9969   7
  -7   3   0 22.0136 8.69406   4
   7  -3   0 13.3935 7.65533   2
   7  -3   1-0.94228 11.7980   7
  -7   3  -1 0.57342 8.13779   4
   7  -3   1-4.91981 7.62551   2
   7  -3   2 90.0303 9.56031   2
  -7   3  -2 83.6578 10.2491   4
   7   3   2 78.3891 8.20909   3
   7  -3   2 95.3349 12.6236   7
  -7   3  -3 0.48436 8.49491   4
   7   3   3-7.39442 6.79572   3
   7  -3   3-4.51349 7.89423   2
   7  -3   3 2.73948 11.5024   7
   7  -3   4 132.431 10.2621   2
   7   3   4 167.607 10.5064   3
   7  -3   4 165.960 15.0484   7
  -7   3  -4 155.703 11.6290   4
   7  -3   5 158.174 15.0639   7
   7  -3   5 132.262 10.0020   2
   7   3   5 145.148 10.7134   3
  -7   3  -5 138.880 11.9024   4
   7  -3   6 109.630 13.9478   7
  -7   3  -6 106.397 10.9956   4
   7  -3   6 124.716 9.95147   2
   7  -3   7 157.664 15.1164   7
  -7   3  -7 156.428 11.8155   4
   7  -3   7 169.493 10.3100   2
   7  -3   8 71.9527 14.7379   7
  -7   3  -8 51.6249 11.4973   4
   7  -3   9 260.230 16.7845   7
  -7   3  -9 215.188 14.2539   4
   7  -3  10 33.1856 14.2951   7
  -7   3 -10 35.1223 11.3719   4
  -7   3 -11 11.5577 10.8280   4
   7  -3  11 14.3638 14.7538   7
   7  -3  12 49.7958 13.6893   7
  -7   3 -12 24.4013 10.7572   4
  -7   3 -13 311.268 15.6750   4
   7  -3  13 315.722 17.5536   7
   7  -3  14 12.0762 14.9553   7
  -7   3 -14 14.2024 10.5067   4
  -7   3 -15 124.414 12.9559   4
   7  -3  15 126.275 17.2033   7
  -7   3 -16-2.21136 10.9694   4
   7  -3  16-2.28916 14.1540   7
   7  -3  17 33.5961 14.3397   7
  -7   3 -17 21.4149 11.5395   4
   7  -3  18 17.1951 15.8322   7
  -7   3 -18 9.92903 12.5239   4
  -7   3 -19 349.541 18.4535   4
   7  -3  19 373.633 20.1428   7
  -7   3 -20 141.433 15.3341   4
  -7   3 -21 17.9675 12.3922   4
  -7   3 -22 482.703 19.6266   4
  -7   3 -23 15.6979 13.2592   4
  -7   3 -24-2.16018 13.7551   4
  -7   3 -25 130.283 12.3293   4
  -7   3 -26 92.5938 13.9069   4
  -7   3 -27 803.353 25.7303   4
  -7   3 -28 613.801 23.4236   4
  -7   3 -29 10.0772 12.2929   4
  -7   3 -30 13.9191 14.1058   4
  -7   3 -31 7.26159 13.0517   4
  -7   3 -32 8.38617 11.4162   4
  -7   3 -33 26.2216 14.2083   4
  -7   3 -34 22.6240 12.2079   4
  -7   3 -35 11.5450 13.8872   4
  -7   3 -36-10.8773 14.0224   4
  -7   3 -37-3.02096 14.2652   4
  -7   3 -38 18.2138 13.4831   4
  -7   3 -39 1.42255 13.7578   4
  -7   3 -40 12.6992 11.3173   4
  -7   3 -41 20.1932 14.8864   4
  -7   3 -42 21.1157 13.5507   4
  -7   4  35-37.5625 14.0793   3
  -7   4  34-33.0316 18.5537   3
  -7   4  33 3.23807 14.5139   3
  -7   4  32-4.81159 15.0670   3
  -7   4  31-8.28905 16.5517   3
  -7   4  30 17.5321 12.6327   3
  -7   4  29 12.6809 17.2061   3
  -7   4  28-1.77066 13.3615   3
  -7   4  27-29.9180 15.5646   3
  -7   4  26-6.18418 12.3277   3
  -7   4  25-2.93308 15.3981   3
  -7   4  24-8.26575 12.8631   3
  -7   4  23 1.05638 14.6064   3
  -7   4  22 1.74043 15.3594   3
  -7   4  21 0.57092 12.0951   3
  -7   4  20-8.15371 14.3093   3
  -7   4  19 0.91712 15.4096   3
  -7   4  18-7.87729 14.0966   3
  -7   4  17-5.86923 11.7549   3
  -7   4  16 3.16305 13.6094   3
  -7   4  15 14.5335 14.7895   3
  -7   4  14-5.97477 14.5327   3
  -7   4  13 4.68457 14.7244   3
  -7   4  12-12.9213 14.5103   3
   7  -4 -12-10.6690 14.4865   7
  -7   4  11-6.98128 15.2858   3
   7  -4 -11-7.53643 14.1100   7
  -7   4  10-6.45000 14.5113   3
   7  -4 -10-8.23733 13.0156   7
   7  -4  -9-2.68463 12.5690   7
  -7   4   9 24.3738 14.6728   3
  -7   4   8 2.00730 14.4699   3
   7  -4  -8-10.5486 14.4700   7
   7  -4  -7-8.21487 14.7980   7
  -7   4   7 8.37498 13.9235   3
   7  -4  -6 0.84388 14.8079   7
  -7   4   6 4.88128 13.4936   3
   7  -4  -5-5.78358 14.7722   7
   7  -4  -4 10.8079 14.7180   7
  -7   4   3-1.69115 8.08029   4
   7  -4  -3-2.54986 14.6659   7
   7  -4  -2-8.65878 14.9443   7
  -7   4   2 7.65530 7.52994   4
   7  -4  -1-10.5881 14.8619   7
  -7   4   1 0.47969 7.65065   4
   7  -4   0 5.81690 15.2860   7
  -7   4   0 3.83663 9.25423   4
   7  -4   1-6.14479 13.9304   7
  -7   4  -1 0.32068 9.66166   4
   7  -4   2-5.02907 14.4462   7
  -7   4  -2-9.30457 9.12520   4
   7  -4   3-2.28773 15.5078   7
  -7   4  -3-4.55458 10.7272   4
  -7   4  -4 0.79865 9.39870   4
   7  -4   4 18.4253 15.2316   7
  -7   4  -5 6.09576 11.3457   4
   7  -4   5 2.96094 15.7052   7
   7  -4   6 10.0766 14.8877   7
  -7   4  -6 14.1824 10.1725   4
  -7   4  -7 4.10011 11.0441   4
   7  -4   7 11.0992 14.6213   7
   7  -4   8 1.49776 13.3188   7
  -7   4  -8 17.5151 11.7446   4
   7  -4   9 2.56337 13.3488   7
  -7   4  -9 6.22875 10.5974   4
  -7   4 -10-4.98171 10.3092   4
   7  -4  10 22.7743 13.7539   7
   7   4  10 0.32754 8.60208   3
   7  -4  11 14.9188 14.7518   7
  -7   4 -11-6.99922 12.5210   4
   7   4  11 14.1928 10.3404   3
  -7   4 -12 3.31418 12.0695   4
   7   4  12 16.4037 10.4029   3
   7  -4  12 4.91592 16.4859   7
  -7   4 -13-7.42513 11.8193   4
   7   4  13 2.51438 9.33073   3
   7  -4  13-4.95203 16.3665   7
  -7   4 -14-8.83136 11.2009   4
   7   4  14-8.59609 10.7367   3
   7  -4  14 17.4003 16.7142   7
  -7   4 -15-6.72013 10.3958   4
   7   4  15 1.70620 9.81708   3
   7  -4  15 0.07379 15.9295   7
   7  -4  16-9.27198 13.9955   7
   7   4  16 6.00390 11.6089   3
  -7   4 -16 2.98412 10.6350   4
   7  -4  17 3.56501 13.9272   7
  -7   4 -17-1.22979 12.3823   4
   7   4  17-12.5410 13.9498   3
  -7   4 -18 0.97750 12.1914   4
   7   4  18 0.41971 12.0282   3
   7  -4  18 19.2973 16.0697   7
   7  -4  19 5.13554 17.1228   7
  -7   4 -19 3.10293 12.4528   4
   7   4  19-9.46711 12.5012   3
   7  -4  20 18.6156 17.4611   7
  -7   4 -20 0.40474 11.8038   4
   7  -4  21-10.5975 16.9367   7
  -7   4 -21 1.31775 11.8150   4
   7  -4  22 10.0650 16.0988   7
  -7   4 -22-19.8594 11.8019   4
  -7   4 -23-8.69603 11.6224   4
   7  -4  23 9.21765 14.2995   7
  -7   4 -24-0.60718 14.1143   4
  -7   4 -25 11.6049 13.9649   4
  -7   4 -26-7.76642 14.9672   4
  -7   4 -27-3.19705 16.2550   4
  -7   4 -28-0.69342 13.1209   4
  -7   4 -29-6.20763 11.3705   4
  -7   4 -30 14.4950 12.1229   4
  -7   4 -31 17.3714 16.1081   4
  -7   4 -32-17.4798 14.6910   4
  -7   4 -33 3.53524 11.4160   4
  -7   5  19 31.2797 18.6540   3
  -7   5  18-9.98865 16.9263   3
  -7   5  17-5.19860 11.9409   3
   7  -5 -17 15.4190 17.8694   7
  -7   5  16 22.9076 15.9836   3
   7  -5 -16 2.02041 14.4934   7
  -7   5  15 38.5598 17.7614   3
   7  -5 -15-4.03422 15.3521   7
   7  -5 -14 8.46325 16.3805   7
  -7   5  14 27.8739 15.8251   3
  -7   5  13 16.6016 12.0338   3
   7  -5 -13-9.82266 13.0915   7
  -7   5  12 24.3830 14.0753   3
   7  -5 -12 15.3623 17.7213   7
  -7   5  11 22.1390 16.1157   3
   7  -5 -11 51.3098 16.8275   7
   7  -5 -10-9.44588 13.6172   7
  -7   5  10 41.9394 16.6399   3
  -7   5   9 69.5199 16.9542   3
   7  -5  -9 65.7008 18.0569   7
   7  -5  -8 6.87512 17.7673   7
   7  -5  -7 57.0255 15.5773   7
   7  -5  -6 29.2404 16.1011   7
   7  -5  -5 0.74076 17.0531   7
   7  -5  -4-18.8219 18.5533   7
   7  -5  -3 2.23950 16.0201   7
   7  -5  -2 11.8752 13.1692   7
   7  -5  -1 23.1012 15.6758   7
   7  -5   0-8.63109 17.7726   7
   7  -5   1 8.21817 16.7481   7
   7  -5   2-0.88284 16.8470   7
   7  -5   3-3.01764 14.6917   7
   7  -5   4 9.45591 14.9527   7
   7  -5   5-5.18873 13.3082   7
   7  -5   6 9.54546 13.1934   7
   7  -5   7 12.7378 15.4999   7
   7  -5   8 39.8300 16.3820   7
   7  -5   9-2.81618 16.6195   7
   7  -5  10 46.5119 18.4690   7
   7  -5  11 37.2546 18.0625   7
   7  -5  12-11.7312 16.9792   7
  -7   5 -13 15.8837 12.4163   4
   7  -5  13-1.33942 18.5355   7
   7  -5  14 14.2925 18.6869   7
  -7   5 -14 2.33623 14.4986   4
   7  -5  15 0.23585 18.5065   7
  -7   5 -15 12.8037 15.5082   4
   7  -5  16 27.0617 18.4843   7
  -7   5 -16 31.5259 15.3861   4
  -7   5 -17 59.4068 15.4241   4
   7  -5  17 22.5285 18.9515   7
   7  -5  18 29.5254 19.0729   7
  -7   5 -18 48.0532 13.4836   4
  -7   5 -19 35.1373 13.0405   4
   7   5  19 24.8037 12.7111   3
   7  -5  20-2.67616 20.2305   7
  -7   5 -20 13.3378 13.2960   4
   7   5  20 25.4398 12.7880   3
   7   5  21-3.62418 11.0640   3
   7   5  22-13.4143 13.3651   3
   7   5  23-0.14504 10.3548   3
   7   5  24 21.6726 14.5156   3
   8   0 -49-2.09050 14.4243   6
   8   0 -48 4.77431 13.0628   6
   8   0 -47 2.17105 11.6253   6
   8   0 -46-2.53967 11.8898   6
   8   0 -45 11.0252 11.2675   6
   8   0 -44 12.6412 11.1728   6
   8   0 -43 1.44543 13.5704   6
   8   0 -42 32.0311 13.9231   6
   8   0 -41 1.48283 11.7071   6
   8   0 -40 77.6152 13.0210   6
   8   0 -39 2.47612 11.0696   6
   8   0 -38-4.01052 10.6605   6
   8   0 -37 7.98646 12.3223   6
   8   0 -36 86.0857 14.6752   6
   8   0 -35 2.03835 12.7085   6
   8   0 -34 0.36170 11.6037   6
   8   0 -33 2.67294 11.3243   6
   8   0 -32 12.9008 12.7571   6
   8   0 -31 11.7366 11.0154   6
   8   0 -30 251.518 15.1616   6
   8   0 -29 2.53782 11.0578   6
   8   0 -28 399.629 16.3425   6
   8   0 -27-0.72977 10.2070   6
   8   0 -26 9.98643 10.9828   6
   8   0 -25-1.32239 9.71345   6
   8   0 -24 132.651 11.6647   6
   8   0 -23 1.99436 9.59700   6
   8   0 -22 114.222 11.2284   6
   8   0 -21 11.9869 9.63714   6
   8   0 -20 917.039 19.0339   6
   8   0 -19 8.41001 8.51303   6
   8   0 -18 1172.60 19.7515   6
   8   0 -17-1.63236 8.46465   6
  -8   0  17-0.98668 3.52120   3
   8   0 -16 116.180 9.43069   6
  -8   0  16 108.765 5.12208   3
  -8   0  15 9.34906 7.22290   0
   8   0 -15 14.9060 8.59262   6
  -8   0  15-3.96943 3.86589   3
  -8   0  14 1679.32 23.0576   0
  -8   0  14 1540.77 13.3848   3
   8   0 -14 1596.03 21.4397   6
   8   0 -13 55.1914 8.33021   6
  -8   0  13 38.9192 9.31476   0
   8   0 -12 473.551 13.0223   6
  -8   0  12 520.062 14.4507   0
  -8   0  11 67.2029 9.74121   0
   8   0 -11 54.5181 8.04916   6
  -8   0  10 609.784 14.6208   0
   8   0 -10 548.477 12.8691   6
  -8   0   9 70.3668 9.74224   0
   8   0  -9 68.3121 9.29573   6
   8   0  -8 1234.20 18.1250   6
  -8   0   8 1218.80 17.9224   0
   8   0  -7 56.1210 8.96575   2
  -8   0   7 59.1558 7.69742   0
   8   0  -7 37.6103 8.30412   6
   8   0  -6 949.170 15.9704   2
  -8   0   6 955.508 15.1607   0
  -8   0   5 253.814 9.45801   0
   8   0  -5 153.113 11.1108   2
   8   0  -4 3353.21 27.8350   2
  -8   0   4 3376.77 25.7830   0
   8   0  -3-0.45286 7.98484   2
  -8   0   3 5.21542 5.98150   0
   8   0  -2 14.9379 7.91710   2
  -8   0   2 27.3809 6.46203   0
  -8   0   1 9.63696 6.06665   0
   8   0  -1-3.35242 7.28965   2
   8   0   0 36.0222 7.35855   2
  -8   0   0 46.2727 6.15875   0
   8   0   1 0.81544 7.37123   2
   8   0   2 0.56023 8.12206   2
   8   0   3 19.2022 8.44342   2
   8   0   4 823.022 15.7883   2
   8   0   5 11.3406 8.30126   2
   8   0   6 1079.14 17.6227   5
   8   0   7 6.65091 8.97726   5
   8   0   8 2408.74 26.0949   5
   8   0   9 7.18440 9.45572   5
   8   0  10 2358.93 26.4067   5
   8   0  11 16.9686 10.2752   5
   8   0  12 1696.54 23.2341   5
   8   0  13 16.1206 10.6204   5
   8   0  14 665.059 17.0768   5
   8   0  15-2.11833 9.69794   5
   8   0  16 55.1678 10.2296   5
   8   0  17 41.1757 10.0385   5
   8   0  18 6.49590 9.96268   5
   8   0  19 29.5540 10.8733   5
   8   0  20 28.7291 10.9549   5
   8   0  21-2.88910 9.58368   5
   8   0  22 0.15667 10.1632   5
   8   0  23 3.81726 10.4538   5
   8   0  24 124.754 12.5217   5
   8   0  25-4.75031 11.3876   5
   8   0  26 21.0910 11.4169   5
   8   0  27 4.80184 11.1941   5
   8   0  28 53.8227 12.6938   5
   8   0  29 23.5547 11.3036   5
   8   0  30 268.160 16.1783   5
   8   0  31 28.9930 14.0398   5
   8   0  32 245.360 17.0356   5
  -8   0 -32 261.908 14.0278   4
  -8   0 -33-5.60728 8.47720   4
   8   0  33-4.04293 12.2529   5
   8   0  34 156.205 15.5179   1
  -8   0 -34 115.118 10.8207   4
  -8   0 -35-0.41222 9.54494   4
   8   0  35 23.5162 12.8795   1
   8   0  36 272.960 18.9079   1
   8   0  37 22.9628 15.5186   1
   8   0  38 184.435 17.8080   1
   8   0  39 1.19949 12.7161   1
   8   0  40 3.39370 12.8331   1
   8   0  41 3.07253 15.1534   1
   8   0  42 9.12442 14.8005   1
   8   0  43 1.39648 15.7635   1
   8   0  44-2.59129 12.0034   1
   8   0  45 5.56808 14.8655   1
   8   0  46 11.8123 16.7497   1
   8   0  47 19.9008 15.9166   1
   8   0  48 0.50637 14.8456   1
   8  -1 -49 6.74907 14.3718   6
   8  -1 -48 1.54383 11.5069   6
   8   1 -47-8.58886 12.8174   6
   8  -1 -47 21.4258 10.8299   6
   8  -1 -46-6.05732 11.7772   6
   8   1 -46 2.89737 13.3785   6
   8   1 -45 2.57084 14.4824   6
   8  -1 -45 0.35381 11.9757   6
   8   1 -44 1.74220 14.0965   6
   8  -1 -44 6.91178 11.0119   6
   8   1 -43-1.87351 13.3548   6
   8  -1 -43 7.49844 11.5122   6
   8   1 -42 21.0141 13.9950   6
   8  -1 -42-7.51616 11.2660   6
   8   1 -41 5.11717 12.9383   6
   8  -1 -41-0.19593 11.2041   6
   8   1 -40 5.83795 12.4193   6
   8  -1 -40 11.4336 10.5947   6
   8   1 -39-8.40907 11.0464   6
   8  -1 -39-25.3994 10.7793   6
   8   1 -38 3.17418 12.1074   6
   8  -1 -38-10.9481 11.9178   6
   8   1 -37-1.55709 12.7562   6
   8  -1 -37-14.3336 12.9944   6
   8   1 -36-10.0093 13.5185   6
   8  -1 -36-4.86135 12.1993   6
   8   1 -35-8.86421 13.6225   6
   8  -1 -35-4.83544 11.5003   6
   8   1 -34-14.3344 11.6009   6
   8  -1 -34-10.3952 10.8021   6
   8   1 -33-9.32344 11.6414   6
   8  -1 -33-8.87249 11.0956   6
   8   1 -32-12.4410 12.9268   6
   8  -1 -32-0.02933 9.84736   6
   8   1 -31 4.14404 10.8963   6
   8  -1 -31 4.08498 10.7875   6
   8   1 -30-2.21967 11.5750   6
   8  -1 -30-2.35597 10.5966   6
   8   1 -29-7.73467 11.6279   6
   8  -1 -29 7.47038 10.6283   6
   8   1 -28 9.11647 11.7540   6
   8  -1 -28-11.0009 9.57943   6
   8   1 -27-3.73890 11.0868   6
   8  -1 -27-8.77354 10.3684   6
   8   1 -26-11.5411 11.2964   6
   8  -1 -26-3.87599 9.07284   6
  -8   1  26-9.54097 7.43295   3
   8   1 -25-5.27063 10.1438   6
   8  -1 -25 1.85901 8.51747   6
  -8   1  25 0.12049 7.56963   3
   8   1 -24-0.14944 9.87040   6
   8  -1 -24 0.32806 8.66063   6
  -8   1  24 8.36200 7.51898   3
   8   1 -23 10.7581 10.4179   6
   8  -1 -23 5.46612 8.33112   6
  -8   1  23 1.22036 7.08226   3
   8   1 -22 3.58152 10.4512   6
   8  -1 -22-9.43443 7.65238   6
  -8   1  22 3.12138 7.13158   3
   8   1 -21 13.4062 9.88205   6
   8  -1 -21 0.13510 7.17301   6
  -8   1  21-1.94207 6.66697   3
   8   1 -20-7.00119 9.77141   6
   8  -1 -20-1.56774 6.73489   6
  -8   1  20 2.90166 7.12748   3
   8   1 -19 3.58044 9.38682   6
   8  -1 -19-6.69143 7.59329   6
  -8   1  19-6.36325 6.46437   3
   8  -1 -18 0.17657 6.99852   6
   8   1 -18 2.26730 8.61698   6
  -8   1  18 3.37658 7.11095   3
   8   1 -17-3.44629 7.83433   6
   8  -1 -17 7.04430 7.20981   6
  -8   1  17-8.49159 6.33749   3
   8   1 -16-4.53943 8.62444   6
   8  -1 -16-6.26464 6.44794   6
  -8   1  16 1.03130 6.63260   3
   8  -1 -15-3.04152 5.09668   7
   8   1 -15-2.47716 7.92070   6
   8  -1 -15-3.80236 6.89196   6
  -8   1  15-3.06841 6.56622   3
   8   1 -14-7.99469 8.69419   6
   8  -1 -14-5.57525 7.10609   6
   8  -1 -14 0.93138 4.85780   7
   8  -1 -14-4.40595 6.35083   0
  -8   1  14-2.30861 6.82906   3
   8   1 -13-3.64008 7.43232   6
   8  -1 -13 8.16413 6.71375   6
   8  -1 -13 0.01837 8.35250   0
   8  -1 -13-2.15798 4.94771   7
  -8   1  13-2.96156 6.77457   3
   8   1 -12-5.76382 7.48123   6
   8  -1 -12-2.68548 6.33876   6
   8  -1 -12-2.21286 9.06852   0
   8  -1 -12-2.91300 5.09634   7
  -8   1  12-5.24629 6.71426   3
   8   1 -11-5.90186 7.42587   6
   8  -1 -11-2.80651 5.92544   6
  -8   1  11 3.15581 6.41315   3
   8  -1 -11-2.41338 4.97596   7
   8  -1 -11-1.42961 8.11296   0
   8  -1 -10 2.21738 5.62274   7
   8   1 -10-4.15002 7.35906   6
   8  -1 -10-1.27474 6.37001   6
  -8   1  10-2.75986 6.20081   3
   8  -1 -10-4.55989 7.00467   0
   8  -1  -9 1.06081 5.37628   7
   8   1  -9 0.00000 5.65372   2
   8   1  -9-0.28691 6.90562   6
   8  -1  -9-7.35784 5.94119   6
  -8   1   9-1.46044 6.87246   3
   8  -1  -9 2.05357 6.05613   0
   8  -1  -8 4.48075 5.84177   7
   8   1  -8-4.91254 5.57242   2
   8   1  -8-2.64233 7.41728   6
   8  -1  -8 1.74183 6.12756   0
   8  -1  -7-4.87716 6.21399   7
   8  -1  -7-8.44520 8.28635   2
   8   1  -7-1.78469 5.38443   2
   8   1  -7-7.50054 7.86383   6
   8  -1  -7-3.28895 6.28370   0
   8  -1  -6-2.68840 7.69545   2
   8   1  -6-1.47893 5.43754   2
   8  -1  -6-0.06293 6.20468   7
   8   1  -6 1.03432 2.17893   1
   8  -1  -6 0.90518 5.99330   0
   8  -1  -5 1.31744 6.46714   7
   8  -1  -5-2.88211 8.59307   2
   8   1  -5-0.77530 5.59768   2
   8   1  -5 5.88862 3.43134   1
   8  -1  -5-2.65382 5.73140   0
   8  -1  -4 2.49567 7.11880   7
   8  -1  -4-4.99868 7.39635   2
   8   1  -4 2.89635 3.93083   1
   8   1  -4-1.43427 5.77518   2
   8  -1  -4 0.06218 6.42341   0
   8  -1  -3 1.32314 6.93634   7
   8  -1  -3 6.95199 8.52766   2
   8   1  -3 1.20960 4.29079   1
   8   1  -3-0.69544 6.01183   2
   8  -1  -3-7.77843 6.87971   0
   8  -1  -2 5.44697 7.46591   7
   8   1  -2 8.28066 4.35227   1
   8  -1  -2 5.19727 8.56020   2
   8  -1  -2-4.41925 6.35560   0
   8   1  -2 1.08936 6.23405   2
   8  -1  -1 16.8033 8.12984   7
   8   1  -1 6.46917 5.05763   1
   8  -1  -1 1.45637 7.53125   2
   8  -1  -1-2.04372 5.97889   0
   8   1  -1 4.79990 6.47440   2
   8  -1   0-3.56258 5.65635   0
   8   1   0 6.79890 5.05103   1
   8  -1   0 4.28503 7.70850   2
   8   1   0-0.46202 6.17472   2
   8  -1   0 12.2154 7.87575   7
   8   1   1-2.00517 6.22311   2
   8   1   1 6.82312 5.40463   1
   8  -1   1 4.06592 5.32828   0
   8  -1   1 6.32205 8.47345   2
   8   1   2 3.53183 5.72395   1
   8  -1   2 1.55301 5.11305   0
   8  -1   2-0.14608 8.87937   2
   8  -1   3 0.82496 4.70412   0
   8   1   3 6.99166 6.30714   1
   8  -1   3-0.76136 6.81813   5
   8  -1   3-0.35279 8.51718   2
   8   1   4 14.3420 6.91729   1
   8  -1   4-0.42927 7.37946   5
   8  -1   4 6.29389 7.87865   2
   8  -1   4 5.99634 4.60206   0
   8   1   5 9.22360 6.82790   1
   8  -1   5-0.92010 7.77560   5
   8  -1   5 3.66934 4.34563   0
   8  -1   5 1.80717 8.23152   2
   8  -1   6-7.63225 8.73899   2
   8   1   6 3.29857 7.14230   1
   8  -1   6-1.90464 7.69736   5
   8  -1   6 5.68696 3.69986   0
   8   1   7 3.73032 7.43256   1
   8   1   7-1.15783 7.52862   5
   8  -1   7-3.98284 7.00784   5
   8  -1   7 2.07006 8.37928   2
   8  -1   8 0.91215 7.97026   2
   8   1   8 0.40906 6.63270   1
   8   1   8-2.90196 8.55300   5
   8  -1   8-2.62008 8.43237   5
   8   1   9 14.9314 6.91994   1
   8   1   9-4.92202 9.26964   5
   8  -1   9 4.81781 7.71815   5
   8   1  10 1.36373 8.08450   1
   8   1  10-4.64973 8.13083   5
   8  -1  10-4.88494 8.19661   5
   8   1  11 10.4203 8.42623   1
   8   1  11 0.28609 9.43731   5
   8  -1  11 3.73896 7.50759   5
   8   1  12 4.23628 7.73490   1
   8   1  12-5.78642 8.98622   5
   8  -1  12 6.89478 8.91284   5
   8   1  13 6.80194 9.04255   1
   8   1  13 1.77838 9.61459   5
   8  -1  13-11.5892 9.21474   5
   8   1  14 6.77739 9.54496   1
   8   1  14-0.24737 9.12032   5
   8  -1  14-10.7867 9.34098   5
   8   1  15 12.5058 8.57813   1
   8   1  15-8.17528 9.22006   5
   8  -1  15-1.26086 9.17106   5
   8   1  16 5.98896 10.1572   1
   8   1  16-3.64888 9.80435   5
   8  -1  16-0.28511 9.17420   5
   8   1  17 4.04074 9.61434   1
   8   1  17-3.62666 9.81996   5
   8  -1  17-4.84411 9.30962   5
  -8   1 -17-2.24642 9.12273   4
   8   1  18 5.20736 10.1141   1
   8   1  18 2.68436 10.1960   5
   8  -1  18-3.09685 8.63841   5
  -8   1 -18 2.09245 8.86187   4
   8   1  19-0.27053 10.6370   1
  -8   1 -19 6.02678 8.53000   4
   8   1  19-1.62386 9.90415   5
   8  -1  19-3.00760 9.41563   5
  -8   1 -20-2.87618 8.94397   4
   8   1  20 3.08256 9.75871   1
   8   1  20 5.61131 9.70707   5
   8  -1  20-7.82828 10.0345   5
   8   1  21 5.94689 11.6351   1
  -8   1 -21-5.37132 9.58919   4
   8   1  21-5.51177 9.09641   5
   8  -1  21-2.31966 8.80201   5
   8   1  22 0.52670 10.0730   1
  -8   1 -22-0.23576 9.19059   4
   8   1  22-0.51786 9.55314   5
   8  -1  22-7.07083 10.6316   5
  -8   1 -23 1.60219 8.85877   4
   8   1  23 6.82039 12.0875   1
   8   1  23-3.14314 10.5802   5
   8  -1  23 1.62409 9.39227   5
   8   1  24 1.07113 11.5671   1
  -8   1 -24 2.67279 8.68197   4
   8   1  24-5.81048 9.29842   5
   8  -1  24 1.47665 10.5664   5
  -8   1 -25-0.72597 9.53379   4
   8   1  25 16.2366 13.1031   1
   8   1  25 5.14182 10.9727   5
   8  -1  25 5.40268 10.7858   5
   8   1  26 0.31405 12.2784   1
  -8   1 -26 9.41064 10.6165   4
   8   1  26-3.94477 10.1770   5
   8  -1  26 5.65680 10.2947   5
  -8   1 -27-4.03416 10.0251   4
   8   1  27-1.06073 13.5234   1
   8   1  27-3.83860 11.5694   5
   8  -1  27 2.56891 11.2889   5
  -8   1 -28 2.90392 9.71599   4
   8   1  28-6.78914 13.1091   1
   8   1  28 4.97482 10.7681   5
   8  -1  28 15.9517 12.1710   5
  -8   1 -29-0.08012 9.53807   4
   8   1  29 8.61946 15.1968   1
   8   1  29 0.32806 12.7607   5
   8  -1  29 7.38675 12.4603   5
  -8   1 -30-1.78077 9.20189   4
   8   1  30 1.97864 13.1398   1
   8   1  30 11.8096 11.9679   5
   8  -1  30 4.72225 11.1859   5
  -8   1 -31 0.84330 10.4153   4
   8   1  31-4.11114 14.2228   1
   8   1  31 9.73755 10.4499   5
  -8   1 -32 2.85226 10.3105   4
   8   1  32 3.03875 13.5172   1
   8   1  32 6.01586 12.4643   5
  -8   1 -33 0.22388 10.4362   4
   8   1  33-2.78201 15.1119   1
   8   1  33 10.1446 12.5170   5
  -8   1 -34-0.98169 9.72006   4
   8   1  34-6.57794 12.3953   1
   8   1  34 4.09590 11.0599   5
  -8   1 -35-2.83443 9.62327   4
   8   1  35-9.86246 14.8930   1
  -8   1 -36-5.24773 8.77149   4
   8   1  36-7.84867 11.6998   1
  -8   1 -37-1.05795 9.08528   4
   8   1  37-2.30162 15.4024   1
   8   1  38-6.43269 11.8315   1
  -8   1 -38 5.62204 9.72467   4
   8   1  39-1.48418 14.7169   1
  -8   1 -39 2.70686 9.50345   4
   8   1  40 9.62177 14.3796   1
   8   1  41 0.43429 14.9755   1
   8   1  42-23.1180 15.3401   1
   8   1  43-14.8278 12.4912   1
   8   1  44-10.5767 16.3961   1
   8  -1  45 35.2537 16.6275   1
   8   1  45-7.46790 12.9183   1
   8  -1  46 24.3121 15.9491   1
   8   1  46 0.50096 17.1841   1
   8  -1  47 44.3340 15.8640   1
   8   1  47 5.14181 15.1998   1
   8  -1  48 36.9446 14.6428   1
   8   2 -45 9.66574 15.7654   6
   8   2 -44 21.3379 16.9237   6
   8   2 -43 71.9672 17.0164   6
   8   2 -42 12.2895 14.3528   6
   8   2 -41 48.9444 16.0389   6
   8   2 -40 105.017 17.1913   6
   8   2 -39 224.747 17.5167   6
   8   2 -38 44.9795 11.9686   6
   8   2 -37 30.1224 12.7162   6
   8   2 -36 16.3754 13.8772   6
   8   2 -35 107.036 15.1129   6
   8   2 -34 6.76496 11.6063   6
  -8   2  34 22.6076 11.2901   3
   8   2 -33 124.783 14.7799   6
  -8   2  33 124.813 13.7124   3
   8   2 -32 154.330 15.4308   6
  -8   2  32 149.301 12.7462   3
   8   2 -31 44.9824 13.0802   6
  -8   2  31 48.2762 12.3851   3
   8   2 -30 105.416 13.8533   6
  -8   2  30 82.8072 11.6762   3
   8   2 -29 724.542 21.0230   6
  -8   2  29 746.350 20.7689   3
   8   2 -28 481.552 19.0156   6
  -8   2  28 515.508 17.4534   3
   8   2 -27 483.372 18.0530   6
  -8   2  27 444.403 16.2748   3
  -8   2  26 797.610 20.9468   3
   8   2 -26 753.813 20.5528   6
   8   2 -25 366.650 16.3799   6
  -8   2  25 417.822 17.1392   3
  -8   2  24 262.443 14.5897   3
   8   2 -24 258.398 14.3122   6
   8   2 -23 48.1086 10.2523   6
  -8   2  23 48.2727 10.7444   3
   8   2 -22 16.6651 9.07248   6
  -8   2  22 18.6673 9.30817   3
   8   2 -21 62.4758 9.68182   6
  -8   2  21 56.2006 10.2310   3
   8   2 -20 149.247 11.2791   6
   8  -2 -20 143.769 9.24943   6
  -8   2  20 167.939 11.7842   3
   8   2 -19 2.15045 8.52543   6
   8  -2 -19 5.94199 6.05397   6
  -8   2  19-5.81104 9.35488   3
   8   2 -18 42.3228 9.41630   6
   8  -2 -18 33.2726 6.29369   6
  -8   2  18 32.4051 9.80364   3
   8  -2 -17 97.2288 7.60532   6
  -8   2  17 92.5871 11.1412   3
   8   2 -17 90.1627 10.3278   6
   8   2 -16 32.6921 8.18608   6
   8  -2 -16 27.5370 5.89024   6
  -8   2  16 33.6108 9.87650   3
   8  -2 -15 123.779 9.19473   7
   8   2 -15 133.913 10.6645   6
   8  -2 -15 143.135 7.91455   6
  -8   2  15 124.685 10.3485   3
   8   2 -14 3.01164 6.72129   6
   8  -2 -14 5.55066 7.86929   7
   8  -2 -14 3.55994 5.25903   6
  -8   2  14 10.0852 9.75091   3
   8  -2 -13 69.1397 8.43891   7
   8   2 -13 82.0659 8.86867   6
   8  -2 -13 57.4904 6.31426   6
  -8   2  13 68.6731 10.1239   3
   8  -2 -12 154.661 10.1238   7
   8   2 -12 152.193 10.1779   6
  -8   2  12 164.086 11.7176   3
   8   2 -11 273.161 11.4148   6
  -8   2  11 315.749 13.0832   3
   8  -2 -11 285.504 11.7489   7
  -8   2  10 7.55275 9.25786   3
   8  -2 -10 6.93009 8.07851   7
  -8   2  10 10.5942 5.48143   4
   8   2 -10 7.10516 7.22288   6
   8  -2  -9 425.138 13.6783   7
   8   2  -9 418.022 13.0657   6
  -8   2   9 451.773 14.4238   3
  -8   2   9 447.081 10.7094   4
   8  -2  -8 55.5208 8.88560   7
  -8   2   8 59.4911 10.4423   3
   8  -2  -8 54.5028 10.0216   2
   8   2  -8 52.2687 8.69514   6
  -8   2   8 60.8841 6.88854   4
   8  -2  -7 423.255 13.5743   7
   8  -2  -7 441.584 14.6278   2
  -8   2   7 431.544 11.1648   4
  -8   2   7 417.063 14.0469   3
   8  -2  -6 592.383 14.9318   7
   8  -2  -6 626.098 16.4985   2
  -8   2   6 609.598 15.7675   3
  -8   2   6 571.765 12.6073   4
   8  -2  -5 298.679 12.4571   7
   8  -2  -5 356.958 13.9969   2
  -8   2   5 296.446 10.0042   4
   8  -2  -4 1002.03 18.6298   7
   8  -2  -4 988.820 19.2155   2
  -8   2   4 905.069 15.4724   4
   8  -2  -3 224.662 11.9723   7
   8  -2  -3 202.932 11.7186   2
  -8   2   3 210.451 9.52039   4
   8  -2  -2 45.4580 10.1866   7
  -8   2   2 38.2955 6.84713   4
   8  -2  -2 35.2683 10.0248   2
   8  -2  -1 144.567 10.9543   7
   8  -2  -1 142.900 10.4326   2
   8  -2  -1 149.961 7.74221   5
  -8   2   1 132.187 8.04313   4
   8  -2   0 303.520 13.4722   7
   8  -2   0 293.950 12.6523   2
   8  -2   0 302.954 9.36340   5
  -8   2   0 245.767 10.2070   4
  -8   2  -1 27.6110 7.58850   4
   8  -2   1 16.8374 5.51028   5
   8  -2   1 12.6575 8.95861   2
   8  -2   1 29.4742 9.89091   7
   8  -2   2 160.404 11.2995   2
   8  -2   2 174.936 8.03405   5
  -8   2  -2 162.347 9.62362   4
   8  -2   2 166.406 12.8124   7
   8  -2   3 21.1629 10.2430   7
   8  -2   3 23.2344 6.46614   5
   8  -2   3 25.6340 10.2351   2
  -8   2  -3 17.3885 7.86701   4
   8  -2   4 66.3883 11.7268   7
   8  -2   4 64.8426 7.20607   5
   8  -2   4 49.7923 9.98329   2
  -8   2  -4 52.2693 8.58649   4
   8  -2   5 542.340 15.7318   2
   8  -2   5 514.886 12.1647   5
  -8   2  -5 454.248 13.3346   4
   8  -2   5 518.428 16.2833   7
   8  -2   6 4.02277 10.0671   7
  -8   2  -6 20.7065 8.41755   4
   8   2   6 19.1267 8.70371   5
   8  -2   6 14.4885 6.45599   5
   8  -2   6 5.82206 8.88489   2
   8  -2   7 263.658 12.9074   2
   8   2   7 259.144 11.6593   5
   8  -2   7 255.733 9.70911   5
  -8   2  -7 218.661 11.3921   4
   8  -2   7 262.482 14.5219   7
   8  -2   8 13.0555 11.0594   7
   8  -2   8 8.17472 8.85395   2
  -8   2  -8 18.3544 8.89647   4
   8   2   8 1.66427 7.70631   5
   8  -2   8 15.2731 6.69678   5
  -8   2  -9 21.6951 8.41233   4
   8   2   9 24.5452 8.78765   5
   8  -2   9 28.2991 11.7886   7
   8  -2   9 36.3724 7.33278   5
  -8   2 -10 7.50676 7.90667   4
   8   2  10-5.02992 7.77005   5
   8  -2  10-0.03142 6.62617   5
   8   2  11 520.036 15.6685   1
   8   2  11 556.911 15.4871   5
   8  -2  11 536.695 13.4242   5
  -8   2 -11 434.849 14.2798   4
   8  -2  11 528.565 17.6796   7
   8   2  12 461.154 14.7196   1
   8   2  12 483.322 14.4352   5
   8  -2  12 467.602 12.9360   5
  -8   2 -12 423.352 14.6491   4
  -8   2 -13 9.48197 9.58099   4
   8   2  13-1.40406 8.67462   5
   8   2  13 0.04250 9.82236   1
   8  -2  13 1.29623 7.65576   5
  -8   2 -14 19.7749 9.34840   4
   8   2  14 12.5668 8.08860   5
   8   2  14 25.2456 9.83859   1
   8  -2  14 12.3144 7.81628   5
   8   2  15 472.956 15.8564   1
  -8   2 -15 393.111 15.1667   4
   8   2  15 431.981 13.9227   5
   8  -2  15 442.219 13.2708   5
  -8   2 -16 24.4045 10.8065   4
   8   2  16 31.0395 10.9372   1
   8   2  16 36.9114 9.00433   5
   8  -2  16 30.2707 8.45037   5
  -8   2 -17 4.01985 9.84192   4
   8   2  17-2.26796 11.0215   1
   8   2  17-0.49228 8.94138   5
   8  -2  17-3.03656 7.77867   5
   8   2  18 97.0744 10.2969   5
   8  -2  18 88.3195 9.97093   5
  -8   2 -18 92.3395 11.8546   4
   8   2  18 84.6000 12.0315   1
  -8   2 -19 230.822 14.6870   4
   8   2  19 226.815 14.3587   1
   8   2  19 242.337 12.9268   5
   8  -2  19 225.291 11.6947   5
  -8   2 -20 71.9024 11.9654   4
   8   2  20 80.3941 11.5985   1
   8   2  20 69.0887 10.1118   5
   8  -2  20 107.137 10.9489   5
   8   2  21 105.559 12.6506   1
   8   2  21 103.529 10.4270   5
   8  -2  21 108.571 11.1557   5
  -8   2 -21 119.596 13.7242   4
   8   2  22 998.857 23.4955   1
  -8   2 -22 955.132 23.2215   4
   8   2  22 975.263 20.8146   5
   8  -2  22 940.642 20.2569   5
  -8   2 -23 23.0585 12.5911   4
   8   2  23 9.69204 11.3284   1
   8   2  23-1.05970 9.91345   5
   8  -2  23 11.7756 9.99461   5
   8   2  24 151.932 13.9584   1
   8   2  24 143.611 11.4778   5
   8  -2  24 178.629 13.1455   5
  -8   2 -24 145.037 13.4876   4
   8   2  25 199.230 13.8406   5
   8  -2  25 217.637 13.3897   5
   8   2  25 197.103 15.3092   1
  -8   2 -25 191.043 15.1703   4
   8   2  26 344.104 18.3204   1
   8   2  26 337.723 14.7257   5
  -8   2 -26 368.429 16.9113   4
  -8   2 -27 26.6894 12.9886   4
   8   2  27 2.35638 13.9684   1
   8   2  27 37.5796 11.7052   5
   8   2  28 89.2382 11.4135   5
   8   2  28 100.102 16.2571   1
  -8   2 -28 103.481 13.1265   4
   8   2  29 61.6896 15.3086   1
  -8   2 -29 85.2419 14.5418   4
   8   2  29 57.8899 12.4201   5
  -8   2 -30 7.47251 11.8860   4
   8   2  30 10.6456 12.3947   1
   8   2  30 33.6919 11.4805   5
  -8   2 -31 73.9846 13.7058   4
   8   2  31 64.0314 13.5058   1
   8   2  31 56.0338 11.1516   5
  -8   2 -32 170.951 16.2398   4
   8   2  32 183.291 17.6066   1
   8   2  32 180.733 14.4621   5
  -8   2 -33 4.64884 10.5364   4
   8   2  33-11.7510 14.8385   1
   8   2  33 18.0835 11.2541   5
  -8   2 -34 135.936 15.0728   4
   8   2  34 117.564 15.5859   1
   8   2  34 109.298 12.1768   5
  -8   2 -35-3.28542 11.8327   4
   8   2  35-1.48301 12.3487   1
  -8   2 -36 32.4069 12.0837   4
   8   2  36-4.68981 16.0324   1
  -8   2 -37 8.72534 12.2858   4
   8   2  37-11.1534 14.7026   1
  -8   2 -38 10.8042 12.2203   4
  -8   2 -39-13.7128 10.5446   4
  -8   2 -40 4.24627 13.1065   4
  -8   2 -41 5.13693 12.2242   4
  -8   2 -42 9.19963 9.73989   4
  -8   2 -43 16.1949 12.9410   4
  -8   2 -44 9.24883 12.0779   6
  -8   2 -45 24.9563 11.2997   6
   8   3 -42-9.81456 10.0949   6
   8   3 -41 1.98302 9.07397   6
   8   3 -40 44.7165 11.4297   6
  -8   3  40-18.7507 11.8718   3
   8   3 -39 4.27436 11.8244   6
  -8   3  39-11.0759 11.4320   3
   8   3 -38 1.75551 13.1539   6
  -8   3  38-21.1084 14.4448   3
   8   3 -37 2.39805 10.6408   6
  -8   3  37 2.46181 14.7469   3
   8   3 -36 6.56106 10.8519   6
  -8   3  36-1.94272 12.5374   3
   8   3 -35-5.49668 12.7498   6
  -8   3  35-3.97322 13.8474   3
   8   3 -34-4.25319 10.9234   6
  -8   3  34 30.3519 15.7247   3
   8   3 -33-3.84920 11.1127   6
  -8   3  33 3.38251 11.4592   3
   8   3 -32 1.88324 10.9439   6
  -8   3  32-5.87363 13.2005   3
   8   3 -31 7.12629 9.59125   6
  -8   3  31 10.4405 12.2776   3
   8   3 -30 8.20029 10.6074   6
  -8   3  30 5.46804 13.0986   3
   8   3 -29 3.01391 10.2624   6
  -8   3  29-8.83527 13.2784   3
   8   3 -28-1.25008 8.90389   6
  -8   3  28-7.09622 12.7527   3
   8   3 -27-12.6359 10.8652   6
  -8   3  27-5.09043 12.1626   3
   8   3 -26 4.30552 9.50056   6
  -8   3  26-13.9852 13.6171   3
   8   3 -25-0.11599 7.56488   6
  -8   3  25 1.99889 11.3727   3
   8   3 -24 2.21920 7.40356   6
  -8   3  24-8.27469 12.3383   3
   8   3 -23-3.92347 7.87464   6
  -8   3  23-13.6452 13.0312   3
   8   3 -22-18.5801 7.75636   6
  -8   3  22-7.36020 12.1909   3
   8   3 -21-2.22128 7.63981   6
  -8   3  21-5.02712 11.0645   3
   8   3 -20 1.36715 6.78944   6
  -8   3  20 2.03100 12.4978   3
   8   3 -19 2.87598 6.65704   6
  -8   3  19 6.48197 12.9146   3
   8   3 -18 4.03638 7.46504   6
  -8   3  18-6.53272 13.0923   3
   8   3 -17-2.92795 7.15145   6
  -8   3  17-19.8924 13.4929   3
   8   3 -16 1.33905 6.85400   6
  -8   3  16-7.11803 13.5390   3
   8   3 -15-8.38467 7.43344   6
  -8   3  15-6.57781 13.8397   3
   8  -3 -14-21.3983 12.4993   7
   8   3 -14 4.33280 7.23701   6
  -8   3  14 6.18781 13.4687   3
   8  -3 -13-5.32842 12.4169   7
   8   3 -13 6.11783 7.20601   6
  -8   3  13 9.24225 12.9044   3
   8  -3 -12-8.83638 12.2701   7
   8   3 -12 4.93540 7.62489   6
  -8   3  12 12.3524 12.5414   3
  -8   3  11-4.65663 11.5286   3
   8   3 -11-1.37821 7.53836   6
   8  -3 -11-5.29624 12.3635   7
   8  -3 -11 3.23483 10.5160   2
  -8   3  10 3.41097 12.5313   3
   8  -3 -10-1.45783 9.46079   2
   8  -3 -10-8.01386 10.6654   7
  -8   3   9-3.34956 13.1594   3
   8  -3  -9-5.95585 11.3117   7
   8  -3  -9-3.48075 9.39923   2
   8  -3  -8-6.00721 11.6062   7
   8  -3  -8-6.79315 9.79907   2
  -8   3   8 3.26378 12.5421   3
   8  -3  -7-11.2788 11.9724   7
   8  -3  -7 1.61813 9.38029   2
  -8   3   7-9.48577 11.5614   3
  -8   3   6-10.1796 13.1594   3
  -8   3   6-0.39771 5.86542   4
   8  -3  -6 7.48363 9.12032   2
   8  -3  -6-4.39570 11.6351   7
   8  -3  -5-0.67325 10.7115   7
  -8   3   5-0.10032 6.32850   4
   8  -3  -5 0.86807 9.03768   2
  -8   3   4 0.84512 7.31331   4
   8  -3  -4 8.65219 8.92757   2
   8  -3  -4-1.49780 11.2926   7
   8  -3  -3-1.69748 10.8951   7
  -8   3   3 8.93808 7.99529   4
   8  -3  -3-5.36640 9.03081   2
  -8   3   2-2.48836 8.30682   4
   8  -3  -2-4.95025 11.7587   7
   8  -3  -2 2.62465 8.62037   2
  -8   3   1 7.25563 8.21701   4
   8  -3  -1 2.72183 11.9541   7
   8  -3  -1-4.75002 8.41986   2
   8  -3   0 1.18646 11.7171   7
  -8   3   0-1.43199 8.76246   4
   8  -3   0 7.53303 8.15347   2
   8  -3   1-3.20906 10.9090   7
  -8   3  -1-1.81320 7.88395   4
   8  -3   1 1.15904 8.06235   2
  -8   3  -2-0.28536 9.73122   4
   8  -3   2 4.45235 11.3427   7
   8  -3   2 3.52669 8.53179   2
   8  -3   3-0.12999 12.1628   7
  -8   3  -3-3.96064 8.48699   4
   8  -3   3-6.63105 9.10575   2
   8  -3   4 1.70166 12.5506   7
  -8   3  -4-3.47496 9.25311   4
   8  -3   4 8.43382 8.88721   2
  -8   3  -5 5.29465 10.1308   4
   8  -3   5 5.67715 12.9046   7
   8  -3   5 0.45514 7.80071   2
   8  -3   6-0.06534 7.92575   2
  -8   3  -6 10.9154 9.89343   4
   8  -3   6 7.73981 12.2730   7
   8  -3   7 10.5243 13.0566   7
   8  -3   7 8.76040 8.99154   2
  -8   3  -7 3.95293 8.94874   4
   8  -3   8 6.32596 8.76156   2
  -8   3  -8-0.83938 9.76793   4
   8  -3   8 2.56502 14.7417   7
   8  -3   9 1.59986 14.4859   7
  -8   3  -9-1.54731 10.8044   4
   8  -3  10 0.66900 13.7053   7
  -8   3 -10-4.11600 10.7265   4
   8  -3  11 0.22481 13.1997   7
  -8   3 -11-1.12167 11.4332   4
   8  -3  12 1.28328 14.1208   7
  -8   3 -12 1.87875 11.5062   4
  -8   3 -13 2.81452 11.7454   4
   8  -3  13 0.75427 15.5132   7
   8  -3  14 8.55865 15.0093   7
  -8   3 -14-2.86874 11.7672   4
   8  -3  15 10.3713 14.0967   7
  -8   3 -15 7.28267 12.0051   4
   8  -3  16 14.0602 13.9992   7
  -8   3 -16 9.07653 11.8500   4
   8  -3  17 11.5561 15.6094   7
  -8   3 -17 1.26202 11.2854   4
  -8   3 -18 2.70544 10.8237   4
   8  -3  18-1.22567 16.0536   7
  -8   3 -19-3.12826 11.8154   4
  -8   3 -20-7.06410 12.3383   4
  -8   3 -21-8.38969 13.3112   4
  -8   3 -22-9.40323 12.7540   4
  -8   3 -23-6.32944 10.9392   4
  -8   3 -24-11.2803 13.5548   4
  -8   3 -25 5.74376 12.8063   4
  -8   3 -26 2.18070 12.2572   4
  -8   3 -27 4.79529 13.3281   4
  -8   3 -28-2.46305 14.7093   4
  -8   3 -29 3.31462 11.8617   4
  -8   3 -30 15.8963 13.3317   4
  -8   3 -31 17.5872 14.3029   4
  -8   3 -32-8.91457 11.6750   4
  -8   3 -33-11.2946 13.4655   4
  -8   3 -34-37.8127 11.4481   4
  -8   3 -35-21.3003 14.6434   4
  -8   3 -36 2.01374 11.3678   4
  -8   3 -37 15.4215 13.7595   4
  -8   3 -38 0.53078 13.0499   4
  -8   3 -39-6.62875 14.0591   4
  -8   3 -40-10.5163 12.3002   4
  -8   3 -41 38.9350 15.2861   4
  -8   4  34-5.04018 11.9479   3
  -8   4  33-20.9902 15.6403   3
  -8   4  32-21.0471 16.3971   3
  -8   4  31-8.96312 11.7133   3
  -8   4  30-24.8721 16.5972   3
  -8   4  29 23.8873 13.3693   3
  -8   4  28 9.99731 16.2487   3
  -8   4  27 16.9823 13.5467   3
  -8   4  26 8.22138 16.1872   3
  -8   4  25-2.53134 12.0347   3
  -8   4  24 6.07712 15.5738   3
  -8   4  23 5.77342 14.0535   3
  -8   4  22 13.8061 13.1151   3
  -8   4  21 0.54034 15.1855   3
  -8   4  20 5.44028 14.1467   3
  -8   4  19 21.1782 12.4775   3
  -8   4  18 19.4544 14.3430   3
  -8   4  17-3.49040 15.2259   3
   8  -4 -16-23.7958 14.6661   7
  -8   4  16 20.6515 15.0004   3
  -8   4  15-0.68331 13.9435   3
   8  -4 -15-16.0873 13.7217   7
  -8   4  14 47.3418 13.3270   3
   8  -4 -14 27.2077 12.0067   7
  -8   4  13 2.38469 12.1810   3
   8  -4 -13-11.0687 13.1063   7
   8  -4 -12 47.0923 15.1854   7
  -8   4  12 82.9201 14.0920   3
   8  -4 -11 46.8167 14.8114   7
  -8   4  11 42.7703 13.3578   3
   8  -4 -10-2.69113 13.3363   7
  -8   4  10 7.65770 12.0587   3
   8  -4  -9 178.352 15.3426   7
  -8   4   9 184.808 15.8135   3
   8  -4  -8 14.2755 12.3480   7
  -8   4   8 31.0978 12.8411   3
   8  -4  -7 49.7707 15.4015   7
   8  -4  -6 154.389 18.0131   7
   8  -4  -5 206.855 18.5216   7
   8  -4  -4 6.75028 14.7570   7
   8  -4  -3-1.77884 14.0554   7
   8  -4  -2 123.488 16.4860   7
  -8   4   2 89.2096 9.32456   4
  -8   4   1 7.88527 8.54067   4
   8  -4  -1-6.77470 13.8575   7
   8  -4   0 92.7075 14.9709   7
  -8   4   0 64.0739 9.86749   4
  -8   4  -1 11.4859 8.47249   4
   8  -4   1 10.0671 13.8863   7
  -8   4  -2 45.8566 12.0445   4
   8  -4   2 31.5137 14.2203   7
  -8   4  -3 25.5217 9.58820   4
   8  -4   3 21.1452 14.6140   7
  -8   4  -4 35.8978 11.3633   4
   8  -4   4 36.2302 15.0282   7
   8  -4   5 255.838 18.8619   7
  -8   4  -5 228.660 14.6235   4
   8  -4   6 116.411 16.7593   7
  -8   4  -6 103.246 13.1983   4
   8  -4   7 35.9339 15.5346   7
  -8   4  -7 18.0738 11.6125   4
  -8   4  -8 8.76585 9.98078   4
   8  -4   8 22.3319 16.2358   7
   8  -4   9 61.9924 16.4193   7
  -8   4  -9 35.1490 12.3778   4
  -8   4 -10 15.2972 12.4956   4
   8  -4  10-4.34885 16.3567   7
  -8   4 -11 68.2084 16.1747   4
   8  -4  11 52.8883 18.8596   7
   8  -4  12 27.0811 17.5229   7
  -8   4 -12 3.58751 12.1807   4
   8  -4  13 52.8218 16.6093   7
  -8   4 -13 60.7973 11.9994   4
   8   4  13 33.6192 10.0521   3
   8  -4  14 4.05309 15.9142   7
  -8   4 -14 12.3230 10.9534   4
   8   4  14 6.00027 10.9066   3
   8  -4  15 26.1316 15.3284   7
  -8   4 -15 31.6104 12.6346   4
   8   4  15 13.8580 11.0686   3
   8  -4  16 15.3976 13.8015   7
  -8   4 -16 16.9485 13.1131   4
   8   4  16-13.7300 9.96728   3
   8  -4  17 18.5490 14.3337   7
  -8   4 -17 14.3803 16.6533   4
   8   4  17 4.78357 9.97852   3
   8  -4  18 29.4348 14.3793   7
  -8   4 -18 53.9225 14.5437   4
   8  -4  19 18.1366 16.6358   7
  -8   4 -19 10.6284 13.1383   4
   8  -4  20 12.1068 16.6658   7
  -8   4 -20-1.65352 12.6486   4
  -8   4 -21-4.61468 12.1998   4
   8  -4  21 5.79164 17.2156   7
  -8   4 -22 14.9159 12.0906   4
   8  -4  22 13.5037 18.3307   7
  -8   4 -23 213.577 16.6059   4
  -8   4 -24 32.7735 14.1804   4
  -8   4 -25 18.2382 15.1236   4
  -8   4 -26 8.21884 16.0873   4
  -8   4 -27 27.3292 15.1007   4
  -8   4 -28-27.5073 13.5536   4
  -8   4 -29 4.89950 12.0645   4
  -8   4 -30 15.5959 15.5212   4
  -8   4 -31-17.6334 16.6632   4
  -8   4 -32 7.40969 13.8681   4
   8  -5 -21 16.4161 15.1504   7
   8  -5 -19-13.0821 14.0480   7
   8  -5 -17-28.8681 15.4958   7
  -8   5  17 13.3616 13.0347   3
   8  -5 -16-0.32755 15.9772   7
  -8   5  16 20.7501 16.3176   3
   8  -5 -15 24.2246 17.1087   7
  -8   5  15-12.0934 16.5143   3
  -8   5  14 5.61863 14.4296   3
   8  -5 -14-29.0388 13.8289   7
  -8   5  13 20.7372 12.5514   3
   8  -5 -13-30.5135 16.2299   7
  -8   5  12 38.9144 15.2324   3
   8  -5 -12-10.9264 15.2351   7
   8  -5 -11 36.0888 14.4709   7
  -8   5  11 15.4287 16.5906   3
   8  -5 -10 7.84361 18.6295   7
   8  -5  -9 11.3676 14.9956   7
   8  -5  -8-16.2696 14.3347   7
   8  -5  -7-23.8508 17.7910   7
   8  -5  -6-9.44494 15.2282   7
   8  -5  -5 11.0780 13.6461   7
   8  -5  -4 12.7211 15.8591   7
   8  -5  -3-14.2805 16.7126   7
   8  -5  -2-12.2011 17.9675   7
   8  -5  -1-32.3265 14.2505   7
   8  -5   0 25.6223 12.3434   7
   8  -5   1 17.1951 15.6168   7
   8  -5   2 7.21320 17.4069   7
   8  -5   3-12.2620 17.5163   7
   8  -5   4 11.9211 17.9552   7
   8  -5   5 21.2377 17.2007   7
   8  -5   6 3.69238 14.5625   7
   8  -5   7-8.69611 13.0174   7
  -8   5  -7 2.67366 12.0607   4
   8  -5   8 12.3789 14.5964   7
  -8   5  -8 13.4336 13.5280   4
   8  -5   9 27.2870 16.0233   7
  -8   5  -9 2.97498 10.4423   4
   8  -5  10 1.14173 17.2030   7
  -8   5 -10-7.25432 13.0895   4
  -8   5 -11 8.14920 14.2402   4
   8  -5  11 0.33655 18.8342   7
   8  -5  12-24.9573 18.8966   7
  -8   5 -12 9.55629 12.8028   4
   8  -5  13 26.3271 19.8362   7
  -8   5 -13 2.75090 10.7715   4
   8  -5  14 43.3886 19.8410   7
  -8   5 -14 3.26500 12.8830   4
   8  -5  15-11.0298 18.2126   7
  -8   5 -15-13.6100 15.5235   4
   8  -5  16-19.8938 18.4973   7
  -8   5 -16 7.51253 16.1494   4
  -8   5 -17-8.41217 14.6585   4
   8  -5  17 37.8432 19.1766   7
  -8   5 -18-15.3293 13.9124   4
   8   5  23 1.69990 10.7725   3
   9   0 -48-26.6213 12.4807   6
   9   0 -47-2.98776 12.2541   6
   9   0 -46-8.66072 11.6901   6
   9   0 -45-18.2130 11.4097   6
   9   0 -44-33.3330 10.9750   6
   9   0 -43-10.4571 9.52685   6
   9   0 -42-3.45633 10.8147   6
   9   0 -41-6.92048 11.4401   6
   9   0 -40-6.87907 12.6664   6
   9   0 -39 4.23544 13.4964   6
   9   0 -38 4.53394 13.7524   6
   9   0 -37 4.08999 12.8559   6
   9   0 -36-1.23692 10.4378   6
   9   0 -35-10.3689 12.2682   6
   9   0 -34 3.17947 13.2062   6
   9   0 -33 6.25121 11.5500   6
   9   0 -32 18.6614 12.3562   6
   9   0 -31-0.40932 12.2106   6
   9   0 -30-1.77033 11.1138   6
   9   0 -29-2.02887 11.3552   6
   9   0 -28 2.44523 10.9364   6
   9   0 -27-0.93977 9.51257   6
   9   0 -26-0.91184 10.5619   6
   9   0 -25-1.71959 10.0269   6
   9   0 -24-10.5832 9.15137   6
   9   0 -23-5.77282 8.83563   6
   9   0 -22 0.51701 8.63562   6
   9   0 -21-0.06568 8.57125   6
   9   0 -20-0.81080 8.38566   6
   9   0 -19 2.29195 8.67439   6
   9   0 -18-2.40299 9.11253   6
   9   0 -17-3.15008 8.30114   6
   9   0 -16-5.36369 8.00925   6
   9   0 -15 0.99190 8.17081   6
   9   0 -14-8.49344 8.09878   6
  -9   0  13-6.37049 9.47095   0
   9   0 -13-2.00681 7.05262   6
   9   0 -12-10.1213 7.05018   6
  -9   0  12 1.78486 8.76683   0
   9   0 -11-1.42443 7.78809   6
  -9   0  11 0.42235 7.71124   0
   9   0 -10 3.03847 7.46246   6
  -9   0  10-1.52371 5.91624   0
  -9   0   9-2.34966 7.27980   0
   9   0  -9-2.15170 6.99747   6
   9   0  -8-4.00979 8.03381   2
  -9   0   8 4.86706 8.04401   0
   9   0  -8-7.30257 7.88774   6
  -9   0   7 9.85254 8.08560   0
   9   0  -7 1.15280 7.02893   2
  -9   0   6 9.64280 6.81996   0
   9   0  -6 0.22797 7.90641   2
  -9   0   5 3.78561 6.58211   0
   9   0  -5 1.31862 7.59103   2
  -9   0   4 6.17566 6.06656   0
   9   0  -4 2.27639 7.16808   2
   9   0  -3 0.98887 7.89793   2
  -9   0   3 6.04649 5.78317   0
   9   0  -2 1.55337 7.92612   2
  -9   0   2 2.46865 6.09694   0
   9   0  -1-4.33311 8.06422   2
  -9   0   1 4.50409 5.93570   0
  -9   0   0 11.0513 5.93251   0
   9   0   0-2.60967 7.77081   2
   9   0   1 1.90908 7.62241   2
  -9   0  -1 9.50270 5.69145   0
   9   0   2-2.06252 7.60108   2
  -9   0  -2 13.5673 5.22367   0
   9   0   3-0.86151 8.04997   2
   9   0   4-2.01654 8.31046   2
   9   0   5 3.58771 8.00292   2
   9   0   6-0.05072 8.56088   5
   9   0   7-4.12175 9.05840   5
   9   0   8-6.17014 9.76233   5
   9   0   9-0.38050 9.10961   5
   9   0  10-0.16799 9.75867   5
   9   0  11 0.25373 10.3743   5
   9   0  12-3.15786 8.77731   5
   9   0  13-3.38167 9.55659   5
   9   0  14 1.16307 9.93666   5
   9   0  15-12.1549 10.1252   5
   9   0  16-7.10550 10.6521   5
   9   0  17-9.77358 10.8614   5
   9   0  18 0.55237 10.6962   5
   9   0  19 2.57015 10.0205   5
   9   0  20 11.4325 9.91817   5
   9   0  21-2.62149 11.1411   5
   9   0  22 1.61985 10.9865   5
   9   0  23-9.47607 10.0773   5
   9   0  24-5.37649 11.7308   5
   9   0  25-3.64326 10.5748   5
   9   0  26 2.95106 12.0785   5
   9   0  27 5.01189 11.9067   5
   9   0  28 18.4286 12.3567   5
   9   0  29 14.9888 13.5664   5
   9   0  30 1.93492 12.6264   5
   9   0  31 11.5504 12.7009   5
   9   0  32-9.78185 13.7211   5
   9   0  33 11.4916 13.3887   5
  -9   0 -33 5.94752 9.46343   4
   9   0  34 2.92837 12.7801   5
  -9   0 -34 6.05654 10.2998   4
  -9   0 -35 2.35740 10.2434   4
   9   0  35 19.4936 13.0877   1
   9   0  35-4.34552 11.1834   5
   9   0  36 16.0231 13.4523   1
   9   0  37 1.38194 14.9210   1
   9   0  38 16.8455 16.5222   1
   9   0  39 22.4052 15.2795   1
   9   0  40 0.34600 12.7026   1
   9   0  41-8.90140 13.9458   1
   9   0  42 13.4565 16.4687   1
   9   0  43 11.4076 16.8117   1
   9   0  44 17.4848 14.7842   1
   9   0  45-3.29013 12.4087   1
   9   0  46-1.98101 15.5472   1
   9   0  47-15.0649 17.4901   1
   9  -1 -48 48.9585 14.1392   6
   9  -1 -47 46.5983 12.1629   6
   9   1 -46 18.1170 15.4737   6
   9  -1 -46 3.55648 10.9534   6
   9   1 -45 7.38032 13.9308   6
   9  -1 -45-8.95865 10.9845   6
   9   1 -44 12.5944 15.5701   6
   9  -1 -44 41.3508 12.2877   6
   9   1 -43 35.5647 14.1679   6
   9  -1 -43 30.0765 11.6757   6
   9   1 -42 6.02937 12.3809   6
   9  -1 -42 19.8287 12.8987   6
   9   1 -41 47.2241 13.0259   6
   9  -1 -41 71.3660 13.8059   6
   9   1 -40 15.1925 11.1549   6
   9  -1 -40 13.2230 13.3928   6
   9   1 -39 15.5373 12.7469   6
   9  -1 -39 21.5808 13.5619   6
   9   1 -38 54.7531 14.3657   6
   9  -1 -38 71.2075 13.5926   6
   9   1 -37 133.929 17.2069   6
   9  -1 -37 127.547 13.4407   6
   9   1 -36 2.37320 13.2904   6
   9  -1 -36 8.36080 12.5957   6
   9   1 -35 106.313 13.1970   6
   9  -1 -35 65.5886 13.8517   6
   9   1 -34 14.2293 14.3359   6
   9  -1 -34-4.42112 10.7803   6
   9   1 -33 7.60766 13.1763   6
   9  -1 -33 1.75893 11.7601   6
   9   1 -32 101.999 13.2304   6
   9  -1 -32 113.722 12.3030   6
   9   1 -31 113.621 15.2500   6
   9  -1 -31 131.791 13.1515   6
   9  -1 -30 119.857 12.2497   6
   9   1 -30 109.818 12.7380   6
   9  -1 -29 69.9255 12.2847   6
   9   1 -29 49.8553 13.1735   6
   9   1 -28 21.2045 10.8524   6
   9  -1 -28 25.2624 9.56253   6
   9  -1 -27 91.5525 11.5886   6
   9   1 -27 75.7757 13.0118   6
   9   1 -26 19.2008 11.6578   6
   9  -1 -26 9.27296 10.4613   6
   9   1 -25 163.850 12.8656   6
   9  -1 -25 156.279 12.0322   6
   9   1 -24 331.875 15.3541   6
   9  -1 -24 338.077 13.7769   6
   9   1 -23 21.6181 11.2021   6
   9  -1 -23 11.1293 8.32936   6
  -9   1  23 18.0889 7.83181   3
   9   1 -22 31.1131 10.6118   6
   9  -1 -22 24.2858 8.66874   6
  -9   1  22 16.2971 7.82387   3
   9   1 -21 2.14954 10.0541   6
   9  -1 -21 6.76724 8.36351   6
  -9   1  21-0.78980 7.19548   3
   9  -1 -20 66.0882 8.99085   6
   9   1 -20 41.6409 10.6307   6
  -9   1  20 59.9928 7.58647   3
   9   1 -19 101.584 11.1865   6
   9  -1 -19 104.569 9.11838   6
  -9   1  19 103.780 8.21063   3
   9   1 -18 38.0959 9.60172   6
   9  -1 -18 32.1471 7.91531   6
  -9   1  18 25.8786 6.48650   3
  -9   1  17 102.989 7.90998   3
   9  -1 -17 126.435 9.51585   6
   9   1 -17 110.693 10.3612   6
   9   1 -16 4.20891 9.06149   6
   9  -1 -16 0.23003 7.39469   6
  -9   1  16 18.9298 7.23033   3
   9   1 -15 446.342 14.2563   6
   9  -1 -15 433.603 12.4429   6
  -9   1  15 441.652 11.8706   3
   9   1 -14 101.964 10.0775   6
   9  -1 -14 98.4011 8.16867   6
  -9   1  14 89.9153 7.81794   3
   9   1 -13 97.0091 9.37980   6
   9  -1 -13 120.726 8.83548   6
  -9   1  13 89.7308 7.98941   3
   9  -1 -12 151.393 7.05432   7
   9  -1 -12 178.140 9.44300   6
   9  -1 -12 120.269 8.92150   0
   9   1 -12 165.311 10.4373   6
  -9   1  12 124.789 8.28652   3
   9  -1 -11 89.0137 8.46442   6
   9  -1 -11 85.4902 8.08751   0
   9   1 -11 159.076 11.0781   6
  -9   1  11 105.745 8.42578   3
   9  -1 -11 91.2077 6.87939   7
   9   1 -10 217.504 11.6540   6
   9   1 -10 187.301 9.68337   2
   9  -1 -10 212.240 9.83523   6
   9  -1 -10 199.390 9.50402   0
   9  -1 -10 197.894 8.13069   7
   9   1  -9 1454.51 18.9620   2
   9   1  -9 1479.57 21.8606   6
   9  -1  -9 1456.86 20.4258   0
   9  -1  -9 1437.20 16.2963   7
   9  -1  -8 1252.92 21.0258   2
   9   1  -8 1269.10 17.4985   2
   9   1  -8 1255.47 20.3918   6
   9  -1  -8 1267.14 19.0378   0
   9  -1  -8 1259.39 15.7917   7
   9  -1  -7 850.982 18.0268   2
   9   1  -7 846.185 14.7757   2
   9  -1  -7 860.657 16.2046   0
   9  -1  -7 817.917 13.5184   7
   9  -1  -6 14.1350 8.14922   0
   9   1  -6 13.3960 2.70902   1
   9  -1  -6 29.4457 9.34109   2
   9   1  -6 4.35081 6.66601   2
   9  -1  -6 30.8531 7.38847   7
   9  -1  -5 78.2243 10.3029   2
   9  -1  -5 106.948 8.78216   0
   9   1  -5 84.7302 8.02630   2
   9   1  -5 67.9083 3.75018   1
   9  -1  -5 99.4546 7.99952   7
   9  -1  -4 364.248 10.7089   0
   9  -1  -4 382.302 14.3711   2
   9   1  -4 340.834 7.15349   1
   9   1  -4 367.915 11.2733   2
   9  -1  -4 381.250 10.8136   7
   9  -1  -3 146.209 8.75981   0
   9  -1  -3 152.895 10.9677   2
   9   1  -3 152.462 9.46968   2
   9  -1  -3 163.046 9.23909   7
   9  -1  -2 115.667 7.85413   0
   9  -1  -2 149.809 11.5693   2
   9   1  -2 147.827 9.95091   2
   9  -1  -1 1050.25 15.0201   0
   9  -1  -1 1107.34 19.9500   2
   9   1  -1 1095.30 16.7825   2
   9  -1   0 588.518 16.2018   2
   9   1   0 606.219 13.3812   2
   9  -1   0 561.644 11.6493   0
   9  -1   1 1651.56 17.2291   0
   9  -1   1 1786.14 24.3297   2
   9   1   1 1739.88 20.2679   2
   9  -1   2 295.917 8.56334   0
   9  -1   2 338.452 14.3805   2
   9   1   2 336.586 10.9140   2
   9  -1   3 529.960 16.1442   2
   9  -1   3 468.733 9.44036   0
   9  -1   4 207.510 12.9793   2
   9  -1   4 197.976 10.7699   5
   9  -1   5 1567.25 23.1661   2
   9  -1   5 1587.46 21.1796   5
   9  -1   6 14.1553 10.0068   2
   9  -1   6 41.5502 8.64240   5
   9  -1   7 29.4097 9.47267   2
   9   1   7 64.3210 10.5621   5
   9  -1   7 40.1431 9.08952   5
   9  -1   8 39.0541 10.6185   2
   9  -1   8 73.1815 9.83091   5
   9   1   8 32.3808 9.14192   5
   9   1   9 36.1660 10.5345   5
   9  -1   9 22.2543 8.80101   5
   9   1  10 2095.04 26.9390   5
   9  -1  10 2098.59 26.1343   5
   9   1  11 1725.48 23.1507   1
   9   1  11 1733.77 25.2980   5
   9  -1  11 1842.29 24.7524   5
   9   1  12 1246.96 20.8836   1
   9   1  12 1480.45 24.1252   5
   9  -1  12 1408.78 22.1401   5
   9   1  13 27.0005 9.51130   1
   9   1  13 24.1351 10.3155   5
   9  -1  13 29.6720 8.55121   5
   9   1  14 18.9479 9.58851   1
   9   1  14 8.49801 9.46308   5
   9  -1  14 5.02260 8.48411   5
   9   1  15 198.870 12.7403   1
   9   1  15 191.258 11.9903   5
   9  -1  15 183.916 11.5672   5
   9   1  16 590.390 16.6044   1
   9   1  16 582.273 17.0761   5
   9  -1  16 608.390 16.5589   5
   9   1  17 24.6503 11.3882   1
   9   1  17 4.97848 10.2699   5
   9  -1  17 4.11603 9.74389   5
   9   1  18 830.314 19.6111   1
   9   1  18 819.177 19.4238   5
   9  -1  18 799.820 19.4069   5
   9   1  19 419.753 16.3215   1
   9   1  19 390.121 15.2372   5
   9  -1  19 383.268 14.8365   5
   9   1  20 58.0154 11.7277   1
   9   1  20 43.5148 10.2359   5
   9  -1  20 50.9278 10.9156   5
  -9   1 -20 53.4044 10.4083   4
   9   1  21 473.915 17.6290   1
   9   1  21 487.337 17.0060   5
   9  -1  21 483.837 16.9107   5
  -9   1 -21 545.628 17.7625   4
  -9   1 -22 13.6572 11.1820   4
   9   1  22 6.99335 12.3084   1
   9   1  22 4.85462 11.1698   5
   9  -1  22 7.35811 10.5668   5
  -9   1 -23 48.5386 10.6691   4
   9   1  23 48.7713 12.3330   1
   9   1  23 40.7397 10.4478   5
   9  -1  23 30.9027 11.1525   5
  -9   1 -24 6.29096 9.09870   4
   9   1  24 33.2260 12.3082   1
   9   1  24 14.6797 11.4822   5
   9  -1  24 16.2116 11.5091   5
   9   1  25 348.261 17.6290   1
   9   1  25 330.063 16.0380   5
   9  -1  25 338.152 15.7782   5
  -9   1 -25 321.121 14.9536   4
   9   1  26 172.488 16.6573   1
   9   1  26 127.147 14.0813   5
   9  -1  26 171.464 14.5966   5
  -9   1 -26 167.053 13.8417   4
   9   1  27 179.715 14.3498   1
   9   1  27 142.711 14.5856   5
   9  -1  27 155.920 14.3554   5
  -9   1 -27 147.525 13.8575   4
   9   1  28 645.070 22.2301   1
   9   1  28 599.406 20.4802   5
   9  -1  28 608.686 19.5996   5
  -9   1 -28 608.232 19.9525   4
   9   1  29 217.765 16.9568   1
   9   1  29 205.253 14.4529   5
   9  -1  29 194.272 15.2674   5
  -9   1 -29 161.342 13.0984   4
  -9   1 -30 18.7780 9.80705   4
   9   1  30 37.1467 15.0023   1
   9   1  30 36.3275 13.0678   5
   9  -1  30 12.2086 12.3649   5
  -9   1 -31 7.58861 9.93570   4
   9   1  31 6.16873 14.5814   1
   9   1  31 19.8676 12.2237   5
   9  -1  31 14.0473 12.7799   5
   9   1  32 171.894 17.3409   1
   9   1  32 172.459 13.8816   5
   9  -1  32 192.344 14.9850   5
  -9   1 -32 180.941 13.9290   4
  -9   1 -33 1.85974 11.2268   4
   9   1  33 1.64451 14.5258   1
   9   1  33 1.08747 12.9536   5
   9  -1  33 8.39110 11.0842   5
  -9   1 -34 8.77864 10.8456   4
   9   1  34 0.07495 13.5627   1
   9   1  34-13.6966 12.9480   5
  -9   1 -35 3.05906 10.5678   4
   9   1  35 0.80974 14.7956   1
   9   1  35 10.0191 11.8640   5
  -9   1 -36-0.68049 9.46873   4
   9   1  36 5.74210 11.8946   1
   9   1  36 17.7301 10.5677   5
  -9   1 -37-4.20607 8.40140   4
   9   1  37-14.4169 15.5083   1
  -9   1 -38 19.7509 9.37308   4
   9   1  38 33.0766 12.7112   1
   9   1  39 9.80114 15.3689   1
  -9   1 -39-3.59562 9.73590   4
   9   1  40 7.76535 15.1858   1
  -9   1 -40 15.4763 11.4236   4
   9   1  41 9.41095 14.9318   1
   9   1  42-21.7167 15.1455   1
   9   1  43 37.6270 13.8102   1
   9   1  44-26.5584 17.7718   1
   9   1  45-18.6103 13.2468   1
   9  -1  46 29.5236 18.3159   1
   9   1  46 7.46725 15.4869   1
   9  -1  47 44.5373 18.4861   1
   9   2 -44-2.30208 13.5774   6
   9   2 -43 3.33183 15.9127   6
   9   2 -42-14.5963 15.2624   6
   9   2 -41-3.56960 15.3388   6
   9   2 -40-3.66530 14.3777   6
   9   2 -39 2.43203 13.2385   6
   9   2 -38 2.99573 10.7155   6
   9   2 -37-12.2155 13.6498   6
   9   2 -36 6.25256 12.8176   6
   9   2 -35-7.16459 11.8764   6
   9   2 -34 6.99837 11.3707   6
   9   2 -33-2.30283 12.6061   6
   9   2 -32-2.20560 10.4053   6
   9   2 -31 8.10729 12.2777   6
  -9   2  31 3.80199 6.75510   3
   9   2 -30-8.76545 10.5795   6
  -9   2  30 2.54621 9.70412   3
   9   2 -29-11.4093 12.5498   6
  -9   2  29-5.49886 10.8332   3
   9   2 -28 1.88410 9.37460   6
  -9   2  28-1.69929 10.6707   3
   9   2 -27 2.62493 10.8188   6
  -9   2  27-5.41294 9.51496   3
   9   2 -26 9.67903 11.0465   6
  -9   2  26-1.06265 10.0261   3
   9   2 -25 6.07776 9.15364   6
  -9   2  25 7.07805 10.7325   3
   9   2 -24-3.03238 9.82729   6
  -9   2  24 16.3845 10.6472   3
   9   2 -23-0.66726 9.86673   6
  -9   2  23-5.86306 10.1305   3
   9   2 -22-0.28458 10.2323   6
  -9   2  22-7.35331 9.38040   3
   9   2 -21 2.71829 10.1807   6
  -9   2  21-5.90324 9.38211   3
   9   2 -20-11.0645 9.91052   6
  -9   2  20 1.14120 9.65332   3
   9   2 -19-6.13196 8.98154   6
  -9   2  19-3.38256 10.3643   3
   9   2 -18-2.69036 8.86205   6
   9  -2 -18-1.71639 6.38576   6
  -9   2  18-11.3358 10.4202   3
   9   2 -17-5.91772 8.63960   6
   9  -2 -17 6.17885 6.25518   6
  -9   2  17-0.93243 10.3778   3
   9   2 -16-10.7378 9.07506   6
   9  -2 -16-4.29546 5.95776   6
  -9   2  16 7.36854 9.85051   3
   9  -2 -15-1.68801 7.69381   7
   9   2 -15-0.23422 7.82282   6
   9  -2 -15-3.29842 5.87273   6
  -9   2  15-0.57542 8.68472   3
   9  -2 -14 2.70974 7.91670   7
   9   2 -14-2.52038 8.59414   6
   9  -2 -14-1.58027 5.79395   6
  -9   2  14-6.56801 9.82762   3
  -9   2  13 0.46468 9.18336   3
   9  -2 -13-4.88686 7.62632   7
   9   2 -13-7.13010 7.54137   6
  -9   2  12-5.55551 8.80824   3
   9  -2 -12-3.56545 7.06831   7
   9   2 -12 1.08470 8.40653   6
   9  -2 -11 0.68367 7.10176   7
   9   2 -11 2.11758 8.12963   6
  -9   2  11-1.13755 9.26401   3
   9  -2 -10 4.80880 7.91151   7
   9  -2 -10-6.91154 9.83308   2
   9   2 -10 11.8190 7.55367   6
  -9   2  10-1.27382 8.47284   3
   9  -2  -9 0.27183 7.86620   7
  -9   2   9-1.38517 4.97921   4
   9  -2  -9-3.12131 8.58479   2
  -9   2   9 13.3935 9.64290   3
   9   2  -9 4.75376 7.58139   6
   9  -2  -8 6.61894 7.79579   7
  -9   2   8 0.83610 5.49968   4
   9  -2  -8-8.08611 8.45318   2
   9  -2  -7-1.13138 8.53514   7
  -9   2   7 2.17702 5.61641   4
   9  -2  -7 7.02960 8.55420   2
   9  -2  -6-4.52818 8.35203   7
   9  -2  -6 3.52004 8.98774   2
  -9   2   6 9.72035 6.48141   4
  -9   2   5 1.48653 5.80062   4
   9  -2  -5 3.86510 9.13620   2
   9  -2  -5 3.75630 8.31449   7
   9  -2  -4 0.70070 8.68859   7
  -9   2   4-3.43070 6.31108   4
   9  -2  -4 1.84933 8.83274   2
   9  -2  -3 6.91792 9.19384   7
  -9   2   3 8.83158 6.60283   4
   9  -2  -3 5.66403 8.55413   2
  -9   2   2-5.35467 6.58261   4
   9  -2  -2-2.90267 8.62977   2
   9  -2  -2 8.73769 8.75464   7
   9  -2  -1 1.24555 10.0314   7
  -9   2   1 2.34144 6.70272   4
   9  -2  -1 9.32735 8.74842   2
   9  -2   0-6.86685 10.1925   7
  -9   2   0 1.77561 7.18243   4
   9  -2   0-7.67168 5.64316   5
   9  -2   0 0.86748 8.81490   2
   9  -2   1 3.62734 9.57294   7
   9  -2   1-2.99358 6.03764   5
   9  -2   1 3.26363 8.91820   2
  -9   2  -1-0.99961 7.38696   4
   9  -2   2 5.23684 10.1960   7
  -9   2  -2 0.96961 7.88028   4
   9  -2   2 2.33148 6.33913   5
   9  -2   2-7.02933 8.54378   2
  -9   2  -3 4.18519 8.01903   4
   9  -2   3-1.31932 10.5536   7
   9  -2   3 3.60791 6.67471   5
   9  -2   3 2.29015 9.18250   2
  -9   2  -4 1.97676 8.13744   4
   9  -2   4-1.48412 10.1173   7
   9  -2   4-5.63174 6.03622   5
   9  -2   4 2.85332 9.62104   2
   9  -2   5 10.7069 10.4475   7
  -9   2  -5 0.31433 8.35221   4
   9  -2   5 0.42612 6.72687   5
   9  -2   5-7.01635 8.88200   2
   9  -2   6-4.85134 11.4011   7
  -9   2  -6 0.44229 8.29087   4
   9  -2   6-5.78073 6.46646   5
   9  -2   6 6.26386 9.04870   2
   9  -2   7 12.1835 11.5999   7
   9  -2   7 1.25619 9.88647   2
  -9   2  -7-5.36787 7.73482   4
   9   2   7-3.11752 9.31953   5
   9  -2   7-1.16312 7.07038   5
   9  -2   8 9.88460 11.4196   7
  -9   2  -8-0.21034 7.99217   4
   9  -2   8 9.80525 9.45988   2
   9   2   8-2.93864 8.37175   5
   9  -2   8 1.90660 7.21995   5
   9   2   8-4.81925 7.84034   1
  -9   2  -9-2.75295 8.59920   4
   9  -2   9 8.09918 9.24739   2
   9   2   9-8.16031 9.41147   5
   9  -2   9-8.39992 7.40344   5
   9   2   9-1.17001 8.40051   1
   9  -2   9 5.83017 11.2862   7
  -9   2 -10 4.15538 9.38525   4
   9   2  10 7.08164 9.23481   5
   9   2  10-5.83657 7.85524   1
   9  -2  10 3.21638 7.49797   5
  -9   2 -11-0.82124 8.76719   4
   9   2  11-4.22108 8.45104   5
   9   2  11 1.85236 9.13568   1
   9  -2  11-5.38284 7.33755   5
  -9   2 -12 4.74029 8.48500   4
   9   2  12-1.21457 8.14498   1
   9   2  12-6.86980 9.72729   5
   9  -2  12-0.84312 7.45978   5
  -9   2 -13 3.36000 9.74333   4
   9   2  13 3.39438 9.45091   1
   9   2  13-1.31286 9.67541   5
   9  -2  13-6.95511 8.27003   5
  -9   2 -14-0.67810 9.52353   4
   9   2  14-3.93327 9.91102   1
   9   2  14-2.62831 8.82834   5
   9  -2  14-6.78842 7.80102   5
  -9   2 -15 3.43905 9.41507   4
   9   2  15-6.77893 8.79415   1
   9   2  15 5.44750 8.54595   5
   9  -2  15 0.96752 7.20557   5
  -9   2 -16 1.46333 10.1360   4
   9   2  16 3.53534 9.49160   1
   9   2  16-10.2314 9.10841   5
   9  -2  16 2.09127 8.68770   5
  -9   2 -17 3.15612 9.54121   4
   9   2  17-10.1370 10.9078   1
   9   2  17-3.07325 8.86964   5
   9  -2  17 2.47805 7.71270   5
  -9   2 -18 0.14987 9.55178   4
   9   2  18-10.8677 11.1789   1
   9   2  18-1.85673 8.75895   5
   9  -2  18-9.67175 9.23576   5
  -9   2 -19 6.80766 11.2372   4
   9   2  19-15.7988 12.0027   1
   9   2  19 1.65123 9.47941   5
   9  -2  19 1.52797 8.10293   5
  -9   2 -20-9.69012 10.0368   4
   9   2  20-16.9089 12.7035   1
   9   2  20-9.86713 10.3320   5
   9  -2  20 3.22989 10.0613   5
  -9   2 -21-0.24932 11.4262   4
   9   2  21-15.4215 12.7075   1
   9   2  21 1.18377 10.3403   5
   9  -2  21-4.20737 9.17182   5
  -9   2 -22-5.55131 10.4865   4
   9   2  22-4.36435 12.9229   1
   9   2  22-10.5733 10.2941   5
   9  -2  22-6.50198 9.17411   5
  -9   2 -23-4.01613 11.8260   4
   9   2  23-15.8048 12.7491   1
   9   2  23-2.54372 9.69896   5
   9  -2  23 28.3687 10.4314   5
  -9   2 -24-0.15682 10.5453   4
   9   2  24-8.00634 13.1435   1
   9   2  24-13.5014 10.9872   5
   9  -2  24 3.78832 10.4629   5
  -9   2 -25-1.27987 8.02824   4
   9   2  25-11.0325 12.4730   1
   9   2  25-4.37153 9.46023   5
   9  -2  25-8.88901 10.1423   5
  -9   2 -26-1.30426 10.0273   4
   9   2  26-2.12497 11.1603   1
   9   2  26-1.68507 11.3658   5
   9  -2  26 9.24168 9.54840   5
  -9   2 -27 8.41411 13.0469   4
   9   2  27-11.8296 12.0310   1
   9   2  27 2.31087 10.0816   5
   9  -2  27 5.29952 10.2345   5
  -9   2 -28-0.94851 10.6355   4
   9   2  28-10.3619 13.9390   1
   9   2  28-0.42415 11.9362   5
  -9   2 -29-13.0967 11.8803   4
   9   2  29-17.9228 14.4454   1
   9   2  29 6.23340 9.60005   5
  -9   2 -30-6.99647 11.2938   4
   9   2  30-14.0937 14.9221   1
   9   2  30-4.55957 11.5433   5
  -9   2 -31 1.70949 10.3715   4
   9   2  31 1.19390 12.6482   1
   9   2  31 7.99146 11.2051   5
  -9   2 -32 1.33477 13.1420   4
   9   2  32-9.38708 13.4174   1
   9   2  32 29.3791 9.62176   5
  -9   2 -33-3.87314 11.2729   4
   9   2  33 1.45558 14.6915   1
   9   2  33-13.9629 11.4238   5
   9   2  34 7.54898 15.0240   1
   9   2  34-20.3025 12.4173   5
  -9   2 -34 0.69996 12.8454   4
  -9   2 -35 2.81321 13.0695   4
   9   2  35-7.49981 11.2280   1
   9   2  35-0.75658 11.4031   5
  -9   2 -36-11.4501 9.87171   4
   9   2  36-15.4359 14.9592   1
   9   2  36-9.76416 10.0368   5
  -9   2 -37-1.41149 13.3157   4
   9   2  37-7.34753 15.4873   1
  -9   2 -38-5.07352 11.9918   4
   9   2  38-14.4927 12.7858   1
  -9   2 -39 11.4082 9.32982   4
   9   2  39-11.2301 15.2659   1
  -9   2 -40-4.70917 11.8616   4
   9   2  40-12.5178 15.7373   1
  -9   2 -41-29.0246 13.7552   4
  -9   2 -42-12.4188 11.7520   4
  -9   2 -43 17.5264 11.6185   4
   9   3 -41 1.20445 11.4171   6
   9   3 -40-2.43537 9.51567   6
   9   3 -39 13.2594 11.1012   6
   9   3 -38-10.0020 12.1742   6
   9   3 -37 33.7343 13.2269   6
  -9   3  37 36.5439 16.1884   3
   9   3 -36 8.36294 9.82462   6
  -9   3  36-3.60808 11.9354   3
   9   3 -35 18.0179 13.2018   6
  -9   3  35 33.4049 14.3505   3
   9   3 -34-7.59263 10.4063   6
  -9   3  34-18.2033 14.7000   3
   9   3 -33 16.9587 12.5234   6
  -9   3  33-6.15453 10.7368   3
   9   3 -32-3.67755 11.2212   6
  -9   3  32 2.39919 14.0897   3
   9   3 -31-0.07097 11.1063   6
  -9   3  31-9.32795 10.8765   3
   9   3 -30 26.4348 10.8208   6
  -9   3  30 22.2859 13.2725   3
   9   3 -29 3.95326 11.0906   6
  -9   3  29-0.24374 11.7132   3
   9   3 -28 1.27645 8.80561   6
  -9   3  28-13.2335 12.9974   3
   9   3 -27 24.4890 10.8795   6
  -9   3  27 3.97961 10.5725   3
   9   3 -26 40.8178 11.3187   6
  -9   3  26 37.0372 13.4075   3
   9   3 -25 61.2416 10.7413   6
  -9   3  25 74.0470 13.7228   3
   9   3 -24 60.4539 9.73862   6
  -9   3  24 67.3856 12.3718   3
   9   3 -23 2.34715 7.84784   6
  -9   3  23-4.64274 12.5322   3
   9   3 -22-7.20744 7.27146   6
  -9   3  22-12.1402 13.2204   3
   9   3 -21 17.3304 7.37383   6
  -9   3  21 9.36374 12.2300   3
   9   3 -20-4.48801 7.02224   6
  -9   3  20-7.55837 10.6043   3
   9   3 -19 22.8388 8.33297   6
  -9   3  19 31.3189 11.8775   3
   9   3 -18-2.14180 7.85866   6
  -9   3  18 3.33746 12.2337   3
   9  -3 -17-3.54824 10.3496   7
   9   3 -17 6.00276 7.39463   6
  -9   3  17-4.66656 12.8055   3
   9  -3 -16-1.02833 10.6168   7
   9   3 -16 9.89365 7.01498   6
  -9   3  16 14.6871 12.7742   3
   9  -3 -15 43.4786 11.7239   7
   9   3 -15 38.3016 8.33521   6
  -9   3  15 48.0978 13.3185   3
  -9   3  14 12.7018 13.1596   3
   9  -3 -14-4.84527 11.7890   7
   9   3 -14 5.86273 6.71293   6
   9  -3 -13 312.226 16.2947   7
   9  -3 -13 300.309 15.1717   2
   9   3 -13 218.184 11.6894   6
  -9   3  13 352.138 17.0627   3
   9  -3 -12 65.5998 13.6934   7
   9  -3 -12 71.1460 12.4999   2
   9   3 -12 47.8213 8.92054   6
  -9   3  12 70.6965 13.3782   3
   9  -3 -11 808.422 22.1026   7
   9  -3 -11 731.676 20.1601   2
  -9   3  11 766.167 21.0381   3
   9  -3 -10 1547.11 27.7542   7
   9  -3 -10 1484.45 26.5199   2
  -9   3  10 1490.26 27.6023   3
   9  -3  -9 505.957 19.2224   7
   9  -3  -9 467.822 17.4419   2
  -9   3   9 599.176 19.9889   3
   9  -3  -8 181.190 14.7654   7
   9  -3  -8 158.591 14.0632   2
  -9   3   8 204.400 16.0970   3
   9  -3  -7 132.008 14.0439   7
   9  -3  -7 120.324 12.8865   2
   9  -3  -6 337.279 16.7591   7
   9  -3  -6 325.500 15.0679   2
   9  -3  -5 50.4935 13.0303   7
  -9   3   5 50.5093 8.32480   4
   9  -3  -5 57.9176 11.0624   2
  -9   3   4 111.969 9.20761   4
   9  -3  -4 124.797 13.9984   7
   9  -3  -4 123.230 11.7571   2
  -9   3   3 221.644 11.3718   4
   9  -3  -3 217.326 13.1305   2
   9  -3  -3 242.732 15.1064   7
  -9   3   2 144.160 11.6693   4
   9  -3  -2 109.117 13.3937   7
   9  -3  -2 95.5023 11.9286   2
   9  -3  -1 123.787 12.9682   7
  -9   3   1 134.706 10.7320   4
   9  -3  -1 141.286 13.1883   2
   9  -3   0 278.572 15.6462   7
  -9   3   0 315.819 14.3329   4
   9  -3   0 281.224 15.1273   2
   9  -3   1 92.5435 13.6180   7
  -9   3  -1 75.5173 9.97497   4
   9  -3   1 63.1821 12.2600   2
   9  -3   2 140.479 14.8482   7
  -9   3  -2 129.686 12.2169   4
   9  -3   2 115.284 12.8759   2
  -9   3  -3 39.5111 10.7593   4
   9  -3   3 23.8317 10.6785   2
   9  -3   3 41.1255 13.4606   7
   9  -3   4 64.0094 14.3843   7
  -9   3  -4 37.6284 9.70213   4
   9  -3   4 11.6649 10.0250   2
  -9   3  -5 280.670 14.5785   4
   9  -3   5 291.780 13.8933   2
   9  -3   5 314.672 18.0882   7
   9  -3   6 11.5797 9.78492   2
   9  -3   6 32.6275 14.3214   7
  -9   3  -6 33.7391 11.9196   4
  -9   3  -7 304.363 16.2426   4
   9  -3   7 267.444 13.6179   2
   9  -3   7 275.317 17.2371   7
  -9   3  -8 219.738 15.1653   4
   9  -3   8 198.717 12.4974   2
   9  -3   8 198.380 16.3759   7
  -9   3  -9 173.761 14.1991   4
   9  -3   9 162.766 17.1997   7
   9  -3  10 63.0474 15.8539   7
  -9   3 -10 59.1934 12.5490   4
   9  -3  11 33.6438 15.5470   7
  -9   3 -11 19.8470 11.6095   4
  -9   3 -12 222.212 15.1286   4
   9  -3  12 240.570 18.1355   7
  -9   3 -13 138.901 14.0733   4
   9  -3  13 161.561 16.0781   7
   9  -3  14 36.4277 14.5216   7
  -9   3 -14 18.7869 12.5798   4
   9  -3  15 52.2746 15.2260   7
  -9   3 -15 54.2505 13.4578   4
  -9   3 -16 3.75712 12.6703   4
   9  -3  16-0.44059 14.8506   7
  -9   3 -17 4.00043 13.0563   4
  -9   3 -18 229.406 16.0241   4
  -9   3 -19 45.1703 11.6744   4
  -9   3 -20 6.24225 12.3278   4
  -9   3 -21 7.05493 13.6027   4
  -9   3 -22 11.3387 13.3249   4
  -9   3 -23 54.2384 12.6284   4
  -9   3 -24 148.675 16.6320   4
  -9   3 -25 191.870 18.0564   4
  -9   3 -26 33.5352 12.4166   4
  -9   3 -27 4.27998 14.5317   4
  -9   3 -28-1.44699 15.2034   4
  -9   3 -29 16.9684 11.6399   4
  -9   3 -30 31.8587 15.1663   4
  -9   3 -31 10.5580 13.6750   4
  -9   3 -32 25.4977 14.5204   4
  -9   3 -33 0.31615 14.1085   4
  -9   3 -34 15.7698 13.0568   4
  -9   3 -35 5.28790 14.1527   4
  -9   3 -36 18.7286 11.3701   4
  -9   3 -37 11.9465 14.6564   4
  -9   3 -38 7.28025 12.0226   4
  -9   3 -39 18.6134 15.1750   4
  -9   3 -40 23.5694 13.0269   4
  -9   4  33 5.01606 15.1813   3
  -9   4  32 19.2528 15.2468   3
  -9   4  31-12.6528 15.7227   3
  -9   4  30-6.17967 12.0169   3
  -9   4  29 26.1686 17.7298   3
  -9   4  28 21.4286 12.0696   3
  -9   4  27-18.3052 16.3020   3
  -9   4  26-7.07236 12.1955   3
  -9   4  25 0.16551 15.9224   3
  -9   4  24 10.1757 13.7304   3
  -9   4  23 0.68290 14.3043   3
  -9   4  22 8.70765 15.4533   3
  -9   4  21-4.39117 12.8936   3
  -9   4  20 24.3044 13.9169   3
   9  -4 -19-13.4508 11.3549   7
  -9   4  19 8.64721 15.3324   3
  -9   4  18-7.93046 14.2240   3
   9  -4 -18-22.9630 13.6096   7
  -9   4  17-6.14730 11.8658   3
   9  -4 -17 3.33135 14.2409   7
  -9   4  16-9.81994 12.7252   3
   9  -4 -16-3.17310 10.7568   7
  -9   4  15 41.6258 15.1158   3
   9  -4 -15-28.8753 13.7473   7
   9  -4 -14-16.3394 13.5082   7
  -9   4  14-5.02658 15.1317   3
  -9   4  13 34.2455 15.2722   3
   9  -4 -13-7.64307 11.8229   7
  -9   4  12 6.44133 14.1889   3
   9  -4 -12-0.14199 13.4542   7
  -9   4  11 21.0819 14.3991   3
   9  -4 -11 6.03313 13.6963   7
  -9   4  10 6.54134 14.1393   3
   9  -4 -10-0.14259 13.9642   7
   9  -4  -9-14.1881 12.7277   7
   9  -4  -8-4.79956 12.0291   7
   9  -4  -7 4.12441 13.0574   7
   9  -4  -6 17.0354 12.4860   7
   9  -4  -5 3.35583 14.2607   7
   9  -4  -4-14.4167 14.0713   7
   9  -4  -3 6.95909 13.1558   7
   9  -4  -2 1.68940 11.4571   7
   9  -4  -1 8.80665 12.4298   7
  -9   4   1 1.13496 7.94160   4
   9  -4   0-12.9503 12.4735   7
  -9   4   0 0.03057 8.38764   4
   9  -4   1 2.57080 11.9181   7
  -9   4  -1 0.21793 8.41927   4
  -9   4  -2-3.19543 8.40317   4
   9  -4   2 5.52539 13.1235   7
   9  -4   3 17.9831 13.9487   7
  -9   4  -3-14.4407 11.2461   4
   9  -4   4 12.1647 14.3281   7
  -9   4  -4 5.27411 11.0244   4
   9  -4   5-11.8696 14.5010   7
  -9   4  -5-2.03794 11.3000   4
   9  -4   6 26.9797 14.9888   7
  -9   4  -6-3.96943 11.5294   4
   9  -4   7 8.45516 15.2839   7
  -9   4  -7-0.73742 10.8267   4
   9  -4   8 10.4043 15.6412   7
  -9   4  -8 0.39293 10.8264   4
   9  -4   9-8.15202 15.6168   7
  -9   4  -9 5.19579 12.5517   4
  -9   4 -10 1.66205 12.7262   4
   9  -4  10 10.1837 15.6483   7
   9  -4  11 1.82363 15.5341   7
  -9   4 -11-6.42355 11.8761   4
   9  -4  12-10.7214 18.0150   7
  -9   4 -12-4.85208 10.1870   4
   9  -4  13 11.2482 14.9064   7
  -9   4 -13-1.01026 10.6424   4
   9  -4  14 9.02320 14.7859   7
  -9   4 -14 0.79035 11.1112   4
   9  -4  15 2.24695 14.3428   7
  -9   4 -15-9.56507 12.3619   4
   9  -4  16 12.5548 13.8307   7
  -9   4 -16-5.84478 12.6037   4
   9  -4  17 11.6066 14.3972   7
  -9   4 -17-4.11514 12.8439   4
   9  -4  18 24.6719 14.7114   7
  -9   4 -18-0.50728 15.1408   4
   9  -4  19 39.7829 13.7500   7
  -9   4 -19 27.6864 13.0194   4
  -9   4 -20 4.94052 11.9760   4
   9  -4  20-8.64429 15.0240   7
  -9   4 -21-5.91367 11.0325   4
  -9   4 -22-9.72190 12.3918   4
  -9   4 -23 1.88538 14.7427   4
  -9   4 -24 2.52527 15.5571   4
  -9   4 -25 17.7858 15.8784   4
  -9   4 -26 22.6454 14.6835   4
  -9   4 -27 10.6280 13.0629   4
  -9   4 -28 3.90243 13.5372   4
  -9   4 -29 1.62786 15.2757   4
  -9   4 -30 6.93867 16.2720   4
   9  -5 -19 10.9196 11.0880   7
   9  -5 -18-29.5262 18.2113   7
   9  -5 -17-5.15435 12.8149   7
   9  -5 -16-7.45405 17.4141   7
   9  -5 -15 0.00000 13.7117   7
   9  -5 -14 50.4575 18.7947   7
  -9   5  14 23.6460 16.4894   3
   9  -5 -13 16.7801 16.4703   7
   9  -5 -12 10.1603 16.1809   7
   9  -5 -11-10.7759 17.2769   7
   9  -5 -10 17.3151 15.4694   7
   9  -5  -9-0.32146 14.9622   7
   9  -5  -8 34.6855 17.3013   7
   9  -5  -7 22.8163 13.9934   7
   9  -5  -6-2.31421 15.2508   7
   9  -5  -5-32.9065 15.9619   7
   9  -5  -4-4.37201 16.2329   7
   9  -5  -3 8.54626 12.2646   7
   9  -5  -2 5.62384 15.0342   7
   9  -5  -1 6.09755 17.1705   7
   9  -5   0 6.15758 16.4874   7
   9  -5   1 10.0729 16.2787   7
   9  -5   2 27.8276 14.2967   7
   9  -5   3 14.6122 14.8886   7
   9  -5   4 6.70731 16.7341   7
   9  -5   5 11.7832 16.6680   7
  -9   5  -5 2.74779 10.8309   4
  -9   5  -6 19.9750 9.75292   4
   9  -5   6 27.1691 18.1853   7
   9  -5   7 24.5390 16.6314   7
  -9   5  -7 0.48160 9.69887   4
   9  -5   8 22.8637 14.3813   7
  -9   5  -8-3.97617 11.4874   4
   9  -5   9 21.7364 15.9430   7
  -9   5  -9-3.31762 10.8742   4
   9  -5  10 19.2779 16.4896   7
  -9   5 -10 2.91170 11.9245   4
   9  -5  11 32.9532 19.0769   7
  -9   5 -11 22.0221 14.1975   4
   9  -5  12 0.90324 17.9668   7
  -9   5 -12 8.03006 14.5038   4
   9  -5  13-8.20080 19.2680   7
  -9   5 -13 11.4849 12.0255   4
  -9   5 -14 4.44932 10.8433   4
  -9   5 -15 13.2518 13.0981   4
  -9   5 -16-1.64377 14.3132   4
  -9   5 -17 63.5660 16.1061   4
  10   0 -47 2.52930 12.6760   6
  10   0 -46 0.15372 12.7388   6
  10   0 -45 7.12357 11.6668   6
  10   0 -44 11.4749 11.0196   6
  10   0 -43-1.22325 10.8146   6
  10   0 -42 28.0652 11.4988   6
  10   0 -41-3.99596 12.9793   6
  10   0 -40-3.14788 13.5946   6
  10   0 -39 6.72605 14.0880   6
  10   0 -38 20.4289 12.6242   6
  10   0 -37-1.93319 10.7268   6
  10   0 -36 15.0897 13.5972   6
  10   0 -35 13.1729 12.7254   6
  10   0 -34 3.03179 10.2751   6
  10   0 -33 76.1302 14.6855   6
  10   0 -32 361.543 17.6551   6
  10   0 -31 96.8527 14.3149   6
  10   0 -30 639.237 20.7514   6
  10   0 -29 89.2024 13.1682   6
  10   0 -28 140.397 12.5609   6
  10   0 -27 34.7942 11.2471   6
  10   0 -26-0.59005 10.8436   6
  10   0 -25 7.57664 10.1043   6
  10   0 -24 490.827 16.7467   6
  10   0 -23 6.28600 9.77823   6
  10   0 -22 499.237 16.6748   6
  10   0 -21-1.32055 9.24605   6
  10   0 -20 24.1104 8.88813   6
  10   0 -19 15.3517 8.90715   6
  10   0 -18 154.155 11.3889   6
  10   0 -17-0.35317 8.84139   6
  10   0 -16 67.7267 9.22386   6
  10   0 -15 35.6090 9.21539   6
  10   0 -14 119.663 9.68402   6
  10   0 -13 32.5672 8.38714   6
  10   0 -12 85.9686 9.82208   6
  10   0 -11-4.17460 8.59940   6
 -10   0  11-6.07108 8.56302   0
  10   0 -10 15.5493 8.45751   2
  10   0 -10 13.8770 8.40528   6
 -10   0  10 26.4028 9.18608   0
 -10   0   9 65.3829 7.78829   0
  10   0  -9 67.1018 9.52231   2
  10   0  -8 27.0523 8.41930   2
 -10   0   8 39.0024 6.96761   0
 -10   0   7 13.1327 7.87235   0
  10   0  -7 5.28044 7.77104   2
  10   0  -6 259.874 12.0077   2
 -10   0   6 253.667 10.7241   0
  10   0  -5 54.3069 8.96599   2
 -10   0   5 67.9355 8.16100   0
 -10   0   4 818.299 14.7504   0
  10   0  -4 831.032 17.0730   2
 -10   0   3 73.3543 7.87594   0
  10   0  -3 56.2974 9.12744   2
 -10   0   2 771.700 14.5532   0
  10   0  -2 826.612 17.3032   2
 -10   0   1 141.878 8.93388   0
  10   0  -1 214.950 11.5955   2
 -10   0   0 1750.81 19.0399   0
  10   0   0 1840.59 24.2624   2
 -10   0  -1 38.0338 6.27477   0
  10   0   1 26.0711 9.77926   2
 -10   0  -2 63.9415 6.41091   0
  10   0   2 49.4985 10.3412   2
  10   0   3 2.30618 8.55916   2
 -10   0  -3 41.8790 5.74483   0
  10   0   4-0.47137 9.14143   2
 -10   0  -4 13.0739 5.13113   0
  10   0   5 2.99835 8.63056   2
  10   0   6 37.4530 9.51218   2
  10   0   6 38.9954 9.76580   5
  10   0   7 3.86161 9.85398   5
  10   0   8 1822.77 25.7766   5
  10   0   9 9.04711 9.41110   5
  10   0  10-2.34257 9.57267   5
  10   0  11-1.24563 10.5194   5
  10   0  12 648.711 18.6810   5
  10   0  13 9.24482 11.3403   5
  10   0  14 671.604 18.7002   5
  10   0  15-8.88094 11.0462   5
  10   0  16 206.597 13.7991   5
  10   0  17 7.50522 11.8032   5
  10   0  18 250.084 14.8271   5
  10   0  19 6.98910 10.9420   5
  10   0  20 1.86506 10.4370   5
  10   0  21 29.7929 11.8541   5
  10   0  22 2.51590 13.5841   5
  10   0  23 9.97598 11.5478   5
  10   0  24 168.926 14.5084   5
  10   0  25-4.31736 11.3410   5
  10   0  26 448.467 18.7190   5
  10   0  27 26.6017 13.3930   5
  10   0  28 1527.61 29.3446   5
  10   0  29 94.6673 15.7026   5
  10   0  30 945.591 25.1734   5
  10   0  31 19.1754 12.8828   5
  10   0  32 820.414 24.5965   5
  10   0  33 59.3138 15.5609   5
  10   0  34 145.920 15.5326   5
  10   0  35 6.28958 11.0847   5
 -10   0 -35 7.69069 9.72203   4
 -10   0 -36 18.6621 10.3987   4
  10   0  36 31.2356 14.4120   1
  10   0  36 13.7410 11.5290   5
  10   0  37 8.72606 12.1148   1
  10   0  37-0.29571 13.1515   5
  10   0  38 20.0141 15.0716   1
  10   0  39 38.4930 16.8952   1
  10   0  40 10.4610 16.0599   1
  10   0  41 8.59864 14.4629   1
  10   0  42 5.45725 12.9269   1
  10   0  43 12.4790 16.2916   1
  10   0  44 82.9189 19.0977   1
  10   0  45-9.20793 16.8266   1
  10   0  46-5.47304 12.5721   1
  10  -1 -47 7.76492 12.3364   6
  10  -1 -46-12.0488 11.2352   6
  10   1 -45 2.44582 15.7676   6
  10  -1 -45 15.5786 10.4775   6
  10   1 -44-6.39161 14.6403   6
  10  -1 -44 21.4331 13.3580   6
  10   1 -43-11.4135 14.8940   6
  10  -1 -43 20.6155 13.8604   6
  10   1 -42 6.55205 12.1031   6
  10  -1 -42 13.4991 12.7411   6
  10   1 -41-1.40971 11.1914   6
  10  -1 -41 9.15792 12.7528   6
  10   1 -40-9.23396 11.6724   6
  10  -1 -40-3.73357 11.6586   6
  10   1 -39 4.67848 13.3687   6
  10  -1 -39 2.08338 9.53049   6
  10   1 -38-2.20987 13.8418   6
  10  -1 -38-5.73308 12.0727   6
  10   1 -37 9.65418 12.6267   6
  10  -1 -37-16.8485 12.5726   6
  10   1 -36-4.22408 10.8494   6
  10  -1 -36-1.53224 11.0914   6
  10   1 -35-0.07529 13.2090   6
  10  -1 -35 10.0091 10.9241   6
  10   1 -34-5.94732 12.9806   6
  10  -1 -34-2.66356 12.4295   6
  10   1 -33 2.03131 10.7638   6
  10  -1 -33 2.46029 9.57832   6
  10  -1 -32-12.6196 12.0383   6
  10   1 -32-11.9464 13.1303   6
  10   1 -31-1.99649 10.5711   6
  10  -1 -31-4.95064 9.25137   6
  10   1 -30-2.51392 12.3927   6
  10  -1 -30-5.65665 11.0049   6
  10   1 -29-7.06221 10.7958   6
  10  -1 -29 4.26878 10.6437   6
  10   1 -28-0.95736 11.9122   6
  10  -1 -28-6.70403 8.94674   6
  10   1 -27-1.45602 10.9978   6
  10  -1 -27 2.40273 10.5237   6
  10   1 -26-6.13060 10.3656   6
  10  -1 -26-4.64912 10.2129   6
  10   1 -25-3.70758 10.9545   6
  10  -1 -25-0.25035 9.67413   6
  10   1 -24-6.01599 11.7581   6
  10  -1 -24-1.45229 9.37846   6
  10   1 -23-3.71688 11.1826   6
  10  -1 -23-4.35107 9.02375   6
  10   1 -22-2.30002 10.1208   6
  10  -1 -22-11.4645 8.70749   6
  10   1 -21-1.87258 10.0477   6
  10  -1 -21-7.91752 8.84797   6
  10   1 -20-1.10061 9.47309   6
  10  -1 -20-8.61704 8.60034   6
 -10   1  20-3.47241 6.69887   3
  10   1 -19 0.58284 9.82858   6
  10  -1 -19-4.73475 7.58014   6
 -10   1  19-0.48091 6.86723   3
  10   1 -18-10.0949 9.60216   6
  10  -1 -18 0.24079 7.58653   6
 -10   1  18-0.64046 6.84951   3
 -10   1  17 1.33222 6.98482   3
  10   1 -17-6.23817 9.32268   6
  10  -1 -17-1.39322 7.07529   6
 -10   1  16 1.04464 6.39434   3
  10   1 -16-2.66023 8.61059   6
  10  -1 -16-1.28263 7.54738   6
 -10   1  15 1.45508 6.21579   3
  10   1 -15-7.23091 9.31804   6
  10  -1 -15-7.47112 6.65607   6
 -10   1  14 2.36321 6.71170   3
  10   1 -14-0.34846 8.18982   6
  10  -1 -14 3.23248 7.62033   6
  10   1 -13-10.4014 9.07780   6
  10  -1 -13 2.44527 7.76713   6
  10   1 -12-2.10059 6.99032   2
  10   1 -12-2.63956 8.68119   6
  10  -1 -12-7.06836 7.58761   6
  10   1 -11-4.58364 6.67030   2
  10   1 -11-7.07926 7.84971   6
  10  -1 -10-0.39261 5.47918   7
  10  -1 -10-19.5865 9.65989   2
  10   1 -10 0.17937 6.04212   2
  10   1 -10-1.45336 8.54207   6
  10  -1 -10 1.16216 8.79317   0
  10  -1  -9 4.16421 5.98415   7
  10  -1  -9-4.59765 9.70387   2
  10   1  -9 3.93226 5.74371   2
  10   1  -9 3.64425 8.83031   6
  10  -1  -9-1.81721 8.37340   0
  10  -1  -8-5.23717 9.61416   2
  10   1  -8-6.35972 6.25008   2
  10  -1  -8-0.31802 6.53104   0
  10  -1  -8-1.11481 6.06859   7
  10  -1  -7-2.36073 9.20759   2
  10   1  -7 5.88974 7.03179   2
  10  -1  -7 1.85166 7.45917   0
  10  -1  -7 2.48976 6.03402   7
  10  -1  -6-8.18860 9.20448   2
  10   1  -6-2.92927 6.71097   2
  10  -1  -6 10.7448 7.41792   0
  10  -1  -5-3.62179 9.20734   2
  10   1  -5-0.02950 6.55817   2
  10  -1  -5-0.38978 5.55298   0
  10  -1  -4 3.24474 8.76947   2
  10  -1  -4 11.9160 7.14172   0
  10   1  -4 4.70908 6.87469   2
  10  -1  -3 0.15446 9.06394   2
  10  -1  -3 4.69245 6.09353   0
  10   1  -3-1.53690 7.00252   2
  10  -1  -2-1.75929 9.17269   2
  10   1  -2-3.83866 6.90824   2
  10  -1  -2 9.16238 6.20149   0
  10  -1  -1-2.20731 9.73003   2
  10  -1  -1 13.1878 6.27211   0
  10   1  -1-1.57631 7.05707   2
  10  -1   0 4.70164 9.49698   2
  10   1   0 0.12140 7.42334   2
  10   1   1 7.12426 7.20524   2
  10  -1   1-2.29835 9.22428   2
  10   1   2 4.02659 6.68970   2
  10  -1   2 6.50158 10.0934   2
  10  -1   3 0.98061 10.3367   2
  10  -1   4 2.22136 8.06284   5
  10  -1   4 3.23694 9.45108   2
  10  -1   5-3.61171 8.71044   5
  10  -1   5 0.55258 9.57946   2
  10  -1   6-2.57534 10.0672   2
  10  -1   6-7.64088 9.30427   5
  10  -1   7 1.67642 9.23701   2
  10   1   7-3.45435 8.91889   5
  10  -1   7-2.50414 8.30018   5
  10  -1   8 9.81965 9.47481   2
  10   1   8-3.68715 10.0664   5
  10  -1   8-11.9820 9.52807   5
  10   1   9 2.70482 10.6679   5
  10  -1   9-0.98976 9.75422   5
  10   1  10-0.40559 9.59877   5
  10  -1  10-0.88572 8.96609   5
  10   1  11-0.54430 9.25866   5
  10  -1  11-5.51123 8.51308   5
  10   1  12-0.02232 10.4469   5
  10  -1  12-7.72222 8.81238   5
  10   1  13-4.21775 10.7439   5
  10  -1  13-1.46400 8.72535   5
  10   1  14 9.68211 8.48333   1
  10   1  14 2.51207 10.7596   5
  10  -1  14-6.50393 8.81659   5
  10   1  15 8.88611 10.4608   1
  10   1  15 1.45770 10.4319   5
  10  -1  15-5.84616 8.90639   5
  10   1  16-1.03224 9.46200   1
  10   1  16 7.48015 11.0461   5
  10  -1  16-2.11979 9.72291   5
  10   1  17 15.8237 11.0723   1
  10   1  17-1.08411 10.8903   5
  10  -1  17-0.06892 10.7380   5
  10   1  18 6.33483 10.2958   1
  10   1  18 4.21765 10.6625   5
  10  -1  18-5.28240 10.4738   5
  10   1  19 15.9921 11.6904   1
  10   1  19-8.24187 10.4931   5
  10  -1  19 3.69819 9.55717   5
  10   1  20 2.99775 11.3550   1
  10   1  20 7.05535 10.3553   5
  10  -1  20-5.46273 11.4273   5
  10   1  21 6.35389 11.6219   1
  10   1  21 0.46393 11.1666   5
  10  -1  21-5.39361 10.0639   5
 -10   1 -21-1.00473 10.0591   4
  10   1  22 2.79786 12.3264   1
  10   1  22 1.29268 11.9805   5
  10  -1  22 8.43029 11.1816   5
 -10   1 -22 5.81868 10.1891   4
 -10   1 -23 5.69404 11.6417   4
  10   1  23 12.2655 12.3989   1
  10   1  23 1.47342 10.0179   5
  10  -1  23-9.62645 9.97640   5
 -10   1 -24-0.45749 11.8012   4
  10   1  24-5.93793 12.8912   1
  10   1  24-6.62995 12.1407   5
  10  -1  24-2.51932 11.9522   5
 -10   1 -25-2.06096 11.1371   4
  10   1  25 12.5842 13.1841   1
  10   1  25-7.20804 11.7098   5
  10  -1  25-7.53913 10.5531   5
 -10   1 -26-6.16018 9.82172   4
  10   1  26 13.5800 13.9970   1
  10   1  26 6.55876 12.5007   5
  10  -1  26-11.2715 12.0743   5
 -10   1 -27 0.71548 10.0727   4
  10   1  27 18.9211 13.4471   1
  10   1  27 5.54575 11.5633   5
  10  -1  27 2.04831 12.2793   5
 -10   1 -28 2.65225 11.0349   4
  10   1  28 9.36925 14.2716   1
  10   1  28 2.08889 12.8188   5
  10  -1  28-2.85155 10.8727   5
 -10   1 -29-0.40382 11.8087   4
  10   1  29 9.47679 14.4584   1
  10   1  29-0.92057 10.5582   5
  10  -1  29-6.00839 11.7198   5
 -10   1 -30 1.92903 12.2256   4
  10   1  30-6.23019 13.6683   1
  10   1  30 3.46852 12.7677   5
  10  -1  30 6.55816 13.1237   5
 -10   1 -31 6.25980 11.5072   4
  10   1  31 3.73796 15.3556   1
  10   1  31 3.71470 13.0500   5
  10  -1  31-5.44043 13.1185   5
 -10   1 -32 0.58460 9.82729   4
  10   1  32-4.64218 12.4723   1
  10   1  32-13.1137 10.7589   5
  10  -1  32-9.80805 13.0519   5
 -10   1 -33 0.49161 9.73028   4
  10   1  33-0.80886 14.9072   1
  10   1  33 0.70538 13.2063   5
  10  -1  33 11.3690 11.1969   5
 -10   1 -34-4.39275 10.9832   4
  10   1  34 0.70948 11.7607   1
  10   1  34 24.9461 13.3621   5
  10  -1  34 15.6929 11.0780   5
 -10   1 -35-4.55079 10.7350   4
  10   1  35 5.18840 14.9393   1
  10   1  35-6.08513 12.3183   5
 -10   1 -36 6.52696 10.5910   4
  10   1  36-2.32557 12.9982   1
  10   1  36-2.29941 10.5965   5
 -10   1 -37-1.29217 11.3076   4
  10   1  37-13.1271 15.2314   1
  10   1  37 2.31435 11.9272   5
 -10   1 -38-2.17589 10.7154   4
  10   1  38-12.6149 14.9614   1
  10   1  38-3.00156 13.4397   5
 -10   1 -39 6.56602 10.2072   4
  10   1  39-9.55258 14.1768   1
 -10   1 -40 7.24502 9.79377   4
  10   1  40 11.8499 16.2710   1
  10   1  41 12.4800 13.7729   1
  10   1  42-16.2878 17.6240   1
  10   1  43 25.8872 14.6851   1
  10   1  44-6.60842 15.7848   1
  10   1  45 2.20783 15.3360   1
  10   2 -43 1.61294 11.6037   6
  10   2 -42 21.6816 14.2613   6
  10   2 -41 47.7311 15.2056   6
  10   2 -40-1.07968 14.3900   6
  10   2 -39 3.59292 12.8796   6
  10   2 -38 1.76837 10.9744   6
  10   2 -37-12.3271 13.0910   6
  10   2 -36-2.86842 13.8054   6
  10   2 -35 0.88828 10.7539   6
  10   2 -34 26.2299 12.1478   6
  10   2 -33 0.40112 12.2167   6
  10   2 -32 2.66225 11.0964   6
  10   2 -31 19.3022 13.4182   6
  10   2 -30-3.03240 11.4539   6
  10   2 -29 1.28097 11.2644   6
  10   2 -28 36.8522 12.3773   6
 -10   2  28 27.5633 11.2933   3
  10   2 -27 67.6728 11.1538   6
 -10   2  27 54.8127 10.6625   3
  10   2 -26 34.5669 11.4559   6
 -10   2  26 31.2540 11.2966   3
  10   2 -25 21.6837 11.0127   6
 -10   2  25 37.1573 11.7368   3
  10   2 -24 25.2343 10.5513   6
 -10   2  24 29.2620 11.0169   3
  10   2 -23-3.95742 9.26380   6
 -10   2  23 6.58391 10.4899   3
  10   2 -22 1.83228 9.09924   6
 -10   2  22 12.0470 9.98813   3
  10   2 -21 7.84981 8.98841   6
 -10   2  21 6.02348 9.39867   3
  10   2 -20 4.01945 8.49478   6
 -10   2  20 11.0551 10.2693   3
  10   2 -19 129.719 11.6061   6
 -10   2  19 130.373 12.2745   3
  10   2 -18 51.4023 10.7861   6
 -10   2  18 60.5814 11.2592   3
  10   2 -17 43.4926 10.7238   6
 -10   2  17 29.5070 10.4734   3
  10   2 -16 425.375 15.0435   6
 -10   2  16 436.534 15.5638   3
 -10   2  15 34.6219 9.78942   3
  10   2 -15 27.5535 9.93379   6
  10   2 -14 266.909 13.4373   6
 -10   2  14 294.218 14.0613   3
  10  -2 -13 558.090 11.9459   7
  10   2 -13 521.928 16.0856   6
 -10   2  13 503.307 15.8525   3
  10  -2 -12 129.373 9.94218   7
 -10   2  12 123.732 10.6275   3
  10   2 -12 127.371 10.7959   6
  10  -2 -11 18.4648 8.46069   7
 -10   2  11 18.0631 10.3637   3
  10  -2 -11 11.1908 10.0800   2
  10   2 -11 12.2471 9.52036   6
  10  -2 -10 148.525 10.1560   7
  10  -2 -10 155.185 11.8642   2
  10  -2  -9 78.2806 8.94312   7
  10  -2  -9 84.3698 11.1410   2
 -10   2   9 67.3558 6.63820   4
  10  -2  -8 6.22424 7.86563   7
 -10   2   8 2.44441 6.04014   4
  10  -2  -8-1.02742 10.2854   2
  10  -2  -7 39.5623 8.72578   7
 -10   2   7 43.5891 6.94357   4
  10  -2  -7 23.7547 10.4715   2
  10  -2  -6 706.630 16.7730   7
  10  -2  -6 684.841 18.5370   2
 -10   2   6 701.800 14.9816   4
  10  -2  -5 136.943 11.0617   7
  10  -2  -5 121.866 11.8876   2
  10  -2  -5 109.267 10.4243   0
 -10   2   5 119.536 8.54268   4
  10  -2  -4 612.491 17.3681   2
  10  -2  -4 605.237 15.0564   0
 -10   2   4 591.276 14.4192   4
  10  -2  -4 624.690 16.4528   7
  10  -2  -3 19.0543 9.57497   7
 -10   2   3 31.7865 8.26370   4
  10  -2  -3 10.2977 10.2760   2
  10  -2  -3 8.43811 6.33921   0
  10  -2  -2 15.7200 9.19340   7
  10  -2  -2 5.50768 9.85935   2
 -10   2   2 9.13231 7.56625   4
  10  -2  -2-6.61466 6.35213   0
  10  -2  -1 4.58512 10.2342   7
 -10   2   1 15.3629 8.07758   4
  10  -2  -1-7.58235 6.36396   0
  10  -2  -1-3.22105 10.1832   2
  10  -2   0 41.5920 6.17036   0
  10  -2   0 71.7305 7.92038   5
  10  -2   0 71.4546 11.3576   2
 -10   2   0 63.7921 8.45706   4
  10  -2   0 77.1235 11.3321   7
  10  -2   1 15.5617 10.3324   7
 -10   2  -1 5.02487 7.69676   4
  10  -2   1 7.89524 6.95775   5
  10  -2   1 1.70484 10.1615   2
  10  -2   2 231.946 13.5984   2
  10  -2   2 240.395 10.7064   5
 -10   2  -2 220.101 11.4940   4
  10  -2   2 232.405 12.8218   7
  10  -2   3 193.430 13.4413   2
  10  -2   3 211.076 10.2619   5
 -10   2  -3 181.401 11.3680   4
  10  -2   3 165.238 12.4341   7
  10  -2   4 415.777 16.0175   2
  10  -2   4 428.241 13.0151   5
 -10   2  -4 410.453 14.7473   4
  10  -2   4 422.877 15.8582   7
 -10   2  -5 48.7406 10.2145   4
  10  -2   5 54.9668 12.4198   7
  10  -2   5 40.0019 8.85034   5
  10   2   5 40.2081 8.05042   1
  10  -2   5 41.3292 11.1349   2
  10  -2   6 527.834 17.2401   2
  10   2   6 553.288 14.5195   1
  10  -2   6 539.866 14.2973   5
 -10   2  -6 501.779 15.9431   4
  10  -2   6 527.030 17.4772   7
  10  -2   7 65.4920 11.2808   2
  10   2   7 63.8669 8.65615   1
 -10   2  -7 61.2991 9.93026   4
  10  -2   7 70.5399 9.03949   5
  10   2   7 57.1233 9.77532   5
  10  -2   7 72.0943 12.9518   7
  10  -2   8 452.418 16.2338   2
  10   2   8 457.695 14.3935   1
  10   2   8 456.901 15.7560   5
  10  -2   8 448.877 13.6907   5
 -10   2  -8 435.582 15.1640   4
  10  -2   9 242.077 13.4533   2
  10   2   9 201.712 11.5528   1
  10   2   9 227.277 13.4693   5
  10  -2   9 229.105 11.4023   5
 -10   2  -9 222.465 12.8168   4
  10   2  10 189.852 11.5759   1
  10   2  10 199.437 12.9521   5
  10  -2  10 211.251 11.2905   5
 -10   2 -10 170.865 13.0594   4
 -10   2 -11 14.6198 10.2171   4
  10   2  11-4.02981 8.94005   1
  10   2  11 15.7919 9.22887   5
  10  -2  11 7.37924 8.43762   5
  10   2  12 537.176 16.8395   1
  10   2  12 559.444 17.2648   5
  10  -2  12 593.086 15.7648   5
 -10   2 -12 512.734 16.8833   4
  10   2  13 170.560 12.1413   1
  10   2  13 182.996 12.9450   5
  10  -2  13 172.361 11.0180   5
 -10   2 -13 182.153 13.6444   4
  10   2  14 130.409 11.9771   1
  10   2  14 137.570 12.3763   5
  10  -2  14 126.095 10.6013   5
 -10   2 -14 117.115 13.0029   4
 -10   2 -15 23.7802 11.3790   4
  10   2  15 17.2096 11.2890   1
  10   2  15 16.2843 10.7420   5
  10  -2  15 23.2864 9.30637   5
  10   2  16 198.012 14.3192   1
  10   2  16 208.085 13.2435   5
  10  -2  16 214.521 11.5951   5
 -10   2 -16 192.606 13.7838   4
 -10   2 -17 24.7962 10.2124   4
  10   2  17 24.7615 11.8732   1
  10   2  17 11.9850 9.77620   5
  10  -2  17 23.9063 9.79009   5
 -10   2 -18 7.51960 10.7803   4
  10   2  18-1.04641 11.4925   1
  10   2  18 4.87185 8.71761   5
  10  -2  18 5.59933 8.25036   5
  10   2  19 95.2844 13.7161   1
  10   2  19 77.2935 10.5952   5
  10  -2  19 79.7043 11.6662   5
 -10   2 -19 94.5239 12.3087   4
  10   2  20 226.216 15.8802   1
  10   2  20 249.167 14.2306   5
  10  -2  20 242.594 13.6529   5
 -10   2 -20 219.745 14.3832   4
  10   2  21 107.129 14.7051   1
  10   2  21 117.946 12.9141   5
  10  -2  21 107.139 12.2004   5
 -10   2 -21 106.123 13.2017   4
 -10   2 -22 9.18498 10.7314   4
  10   2  22-4.36715 13.2496   1
  10   2  22 3.33415 10.5847   5
  10  -2  22 9.04851 11.0368   5
  10   2  23 459.733 20.1061   1
  10   2  23 414.156 16.9953   5
  10  -2  23 437.416 16.4857   5
 -10   2 -23 462.069 19.0905   4
  10   2  24 240.671 17.9330   1
  10   2  24 211.207 15.1950   5
  10  -2  24 247.123 14.4863   5
 -10   2 -24 215.562 15.1019   4
 -10   2 -25 6.95345 12.2738   4
  10   2  25 5.80417 14.0459   1
  10   2  25 14.3073 10.2852   5
  10  -2  25 22.8031 11.7457   5
 -10   2 -26 26.8058 13.3439   4
  10   2  26 23.7658 13.3335   1
  10   2  26 33.1095 11.9728   5
  10  -2  26 24.9708 12.4298   5
  10   2  27 177.471 15.1687   1
  10   2  27 182.453 13.0892   5
  10  -2  27 179.778 13.9926   5
 -10   2 -27 191.985 16.1507   4
  10   2  28 107.208 15.1249   1
  10   2  28 96.8781 13.8374   5
  10  -2  28 98.4072 12.2046   5
 -10   2 -28 114.951 15.2080   4
 -10   2 -29 0.87439 10.9487   4
  10   2  29-4.95766 15.2014   1
  10   2  29-18.6515 10.7325   5
  10  -2  29-1.17433 9.78930   5
 -10   2 -30 59.9899 14.7034   4
  10   2  30 43.1457 14.7993   1
  10   2  30 52.8219 12.5278   5
 -10   2 -31 3.24854 11.5966   4
  10   2  31-0.31121 12.5205   1
  10   2  31-2.81560 12.5065   5
 -10   2 -32 65.4186 13.7345   4
  10   2  32 44.3369 13.2804   1
  10   2  32 40.0615 10.8238   5
 -10   2 -33 9.48548 13.4199   4
  10   2  33 10.9894 15.5153   1
  10   2  33 33.5351 12.4354   5
 -10   2 -34-2.74950 10.8247   4
  10   2  34-3.89958 15.4201   1
  10   2  34-13.9642 13.0907   5
 -10   2 -35 4.09588 13.7776   4
  10   2  35 10.7579 11.2022   1
  10   2  35-1.80960 11.9460   5
 -10   2 -36 8.55114 13.1974   4
  10   2  36-7.24126 15.7285   1
  10   2  36 12.8670 10.2799   5
 -10   2 -37 3.87825 10.4637   4
  10   2  37-3.89401 15.2139   1
  10   2  37 0.94289 10.5389   5
 -10   2 -38-7.67615 13.2131   4
  10   2  38 2.64738 11.1798   1
 -10   2 -39-13.1534 13.6855   4
  10   2  39-27.6274 15.6140   1
 -10   2 -40 27.8748 11.0174   4
  10   2  40 7.83345 14.8019   1
 -10   2 -41-5.24310 12.7757   4
  10   2  41-0.10039 14.3733   1
 -10   2 -42 38.1321 15.5463   4
  10   2  42-4.27056 20.6549   1
 -10   2 -43 21.3539 13.2792   4
 -10   2 -44 83.3634 9.49604   4
  10   3 -40 2.28813 11.6178   6
  10   3 -39-2.36650 8.85397   6
  10   3 -38 3.37103 11.5985   6
  10   3 -37-6.70118 12.8160   6
  10   3 -36-6.03569 11.4719   6
  10   3 -35-7.36656 12.0871   6
 -10   3  35-2.39385 13.6031   3
  10   3 -34 25.2205 13.0665   6
 -10   3  34-3.67103 13.7756   3
  10   3 -33 16.6736 11.3162   6
 -10   3  33-8.84316 11.8312   3
  10   3 -32 1.64609 10.9749   6
 -10   3  32 1.29640 14.1379   3
  10   3 -31 5.18546 11.2887   6
 -10   3  31-7.19249 10.2261   3
  10   3 -30 3.11461 10.4943   6
 -10   3  30 8.30528 14.3623   3
  10   3 -29-11.2024 11.6270   6
 -10   3  29 2.68175 10.4800   3
  10   3 -28-1.14312 8.65961   6
 -10   3  28 0.45201 13.6309   3
  10   3 -27-3.53216 10.5023   6
 -10   3  27-6.17347 11.4788   3
  10   3 -26 5.31183 10.9808   6
 -10   3  26-13.2095 11.7166   3
  10   3 -25 0.06272 10.1720   6
 -10   3  25-16.1035 13.1317   3
  10   3 -24-2.28960 8.87691   6
 -10   3  24-4.40206 11.0495   3
  10   3 -23-4.42038 8.81224   6
 -10   3  23-12.2773 11.9263   3
  10   3 -22-5.10261 8.17041   6
 -10   3  22-7.30359 12.5658   3
  10   3 -21-1.12465 7.98658   6
 -10   3  21 3.87459 12.8027   3
  10   3 -20-5.84543 7.67345   6
 -10   3  20 8.58240 11.6372   3
  10   3 -19-4.48482 7.65221   6
 -10   3  19-7.94572 11.1460   3
  10   3 -18-2.25425 8.33237   6
 -10   3  18 5.39165 10.7754   3
 -10   3  17-7.19104 11.3638   3
  10   3 -17-12.1674 8.11892   6
 -10   3  16 3.12789 11.7601   3
  10   3 -16-2.44574 7.10370   6
 -10   3  15 4.48194 11.7204   3
  10  -3 -15-5.81387 12.1930   2
  10  -3 -15-2.67279 10.4187   7
  10   3 -15 0.10231 8.07078   6
 -10   3  14 1.25383 11.7164   3
  10  -3 -14-5.18519 10.5559   7
  10  -3 -14-6.40317 11.6691   2
  10   3 -14 0.30114 6.91558   6
  10  -3 -13-5.49849 11.4344   7
 -10   3  13 3.44462 11.1412   3
  10  -3 -13-4.44025 10.5399   2
  10  -3 -12-1.51798 11.4543   7
  10  -3 -12-13.9352 11.6606   2
 -10   3  12 5.90637 10.4910   3
 -10   3  11 16.4898 11.4557   3
  10  -3 -11-1.54813 11.8148   7
  10  -3 -11 0.46640 9.97704   2
  10  -3 -10-8.97029 12.2245   7
  10  -3 -10 2.09984 11.6480   2
  10  -3  -9 1.99997 12.1811   7
  10  -3  -9 2.63455 10.3635   2
  10  -3  -8-2.67345 11.7171   2
  10  -3  -8-6.83568 11.4177   7
  10  -3  -7-1.87444 12.2023   7
  10  -3  -7-8.52054 10.1461   2
  10  -3  -6-1.68034 11.8834   7
  10  -3  -6-2.90673 9.97434   2
  10  -3  -5-5.84271 12.2019   7
  10  -3  -5-17.7991 11.1151   2
  10  -3  -4-5.02866 12.7062   7
 -10   3   4-2.96777 7.01886   4
  10  -3  -4 2.49913 10.0488   2
  10  -3  -3 7.87905 12.1288   7
 -10   3   3-7.54508 7.35713   4
  10  -3  -3 2.02463 8.93344   2
  10  -3  -2-6.61089 12.3854   7
 -10   3   2-0.07348 8.29362   4
  10  -3  -2-0.88438 9.06454   2
  10  -3  -1-2.21157 11.7744   7
 -10   3   1 4.62851 9.00123   4
  10  -3  -1-2.61903 9.90509   2
  10  -3   0 15.8984 13.1357   7
 -10   3   0 4.49826 9.03609   4
  10  -3   0-10.3191 10.3133   2
  10  -3   1 18.5072 13.4613   7
 -10   3  -1 2.83390 10.1952   4
  10  -3   1 10.6709 10.3995   2
 -10   3  -2 3.05221 9.77551   4
  10  -3   2 1.56885 10.5773   2
  10  -3   2 4.20372 14.0299   7
  10  -3   3 9.24538 14.5108   7
 -10   3  -3 0.73128 9.57164   4
  10  -3   3 10.0056 10.5443   2
  10  -3   4 18.3575 14.9094   7
 -10   3  -4 1.93424 10.1910   4
  10  -3   4 3.82304 10.0461   2
  10  -3   5 14.8615 14.1531   7
 -10   3  -5-11.2309 10.6938   4
  10  -3   5 5.13641 9.91347   2
  10  -3   6-8.06865 9.81662   2
  10  -3   6-0.02815 13.4269   7
 -10   3  -6-6.78594 10.9434   4
  10  -3   7-8.20717 13.8030   7
  10  -3   7 0.44583 9.58759   2
 -10   3  -7-4.26231 10.9627   4
  10  -3   8 3.78928 13.4437   7
  10  -3   8 15.5111 9.62679   2
 -10   3  -8 3.27373 10.4256   4
  10  -3   9 12.9236 13.3156   7
 -10   3  -9 2.24484 10.7199   4
 -10   3 -10-0.46377 10.9484   4
  10  -3  10 3.00153 12.8944   7
  10  -3  11-0.42090 13.3648   7
 -10   3 -11-3.37132 10.6421   4
  10  -3  12 11.1404 14.0006   7
 -10   3 -12-3.14637 11.4013   4
  10  -3  13 14.2887 14.3041   7
 -10   3 -13 4.05641 11.9880   4
 -10   3 -14-6.49912 11.1929   4
  10  -3  14-1.19960 15.2958   7
 -10   3 -15-6.99452 12.2796   4
 -10   3 -16 7.32601 12.8805   4
 -10   3 -17 5.83566 11.9765   4
 -10   3 -18 5.87209 11.2607   4
 -10   3 -19 2.38504 12.2973   4
 -10   3 -20-7.24999 13.8729   4
 -10   3 -21-4.16446 13.7771   4
 -10   3 -22-2.29563 11.5321   4
 -10   3 -23 9.86610 13.0863   4
 -10   3 -24-3.95410 13.9161   4
 -10   3 -25 7.15213 13.3003   4
 -10   3 -26-0.71148 12.7173   4
 -10   3 -27-19.9419 14.5415   4
 -10   3 -28-12.1677 12.4739   4
 -10   3 -29-4.89295 14.1922   4
 -10   3 -30 0.40359 14.7018   4
 -10   3 -31 8.99170 12.9636   4
 -10   3 -32-11.1485 15.8586   4
 -10   3 -33-5.55460 9.70768   4
 -10   3 -34-19.4943 15.3092   4
 -10   3 -35-9.34896 11.6764   4
 -10   3 -36 0.19814 15.8854   4
 -10   3 -37 5.13202 12.6070   4
 -10   3 -38-26.2480 16.2637   4
 -10   4  30-4.73829 15.4192   3
 -10   4  29 9.09617 13.2297   3
 -10   4  28 23.4445 16.1462   3
 -10   4  27 41.6881 13.1568   3
 -10   4  26 7.00517 15.9540   3
 -10   4  25 21.2933 13.4646   3
 -10   4  24 31.4670 15.0595   3
 -10   4  23 8.08692 16.4888   3
 -10   4  22-4.45545 11.6626   3
 -10   4  21-11.6586 14.9965   3
  10  -4 -21-12.5526 12.6674   2
 -10   4  20 13.7083 14.6369   3
  10  -4 -20 18.6181 12.7962   2
 -10   4  19 7.59902 12.2902   3
  10  -4 -19-10.0763 12.3877   2
 -10   4  18 40.1328 13.9158   3
  10  -4 -18-4.15943 12.2326   2
 -10   4  17 3.62702 14.6294   3
 -10   4  16 44.7906 15.6071   3
  10  -4 -16 20.0096 14.7104   7
 -10   4  15 78.3989 14.9034   3
  10  -4 -15 77.6208 13.8043   7
  10  -4 -14 57.5894 14.7571   7
 -10   4  14 83.3050 13.3461   3
 -10   4  13 55.9217 13.2980   3
  10  -4 -13 37.8200 14.0790   7
  10  -4 -12 11.0091 11.2372   7
 -10   4  12 69.1534 15.0228   3
  10  -4 -11 159.714 16.2789   7
  10  -4 -10 30.4162 13.9480   7
  10  -4  -9 24.4324 13.2842   7
  10  -4  -8 12.2451 11.8389   7
  10  -4  -7 63.3521 13.3807   7
  10  -4  -6 10.5243 14.3559   7
  10  -4  -5 25.9177 14.1680   7
  10  -4  -4 12.5057 13.8121   7
  10  -4  -3-6.24992 12.5223   7
  10  -4  -2 8.75398 12.1397   7
  10  -4  -1 42.3682 10.3762   7
  10  -4   0 0.21320 13.6343   7
 -10   4   0 21.3373 8.28408   4
  10  -4   1 6.88815 14.1616   7
 -10   4  -1 5.55613 9.75428   4
  10  -4   2-4.96191 15.3306   7
 -10   4  -2 15.7285 8.46801   4
  10  -4   3 1.34398 14.5981   7
 -10   4  -3 9.25777 11.1871   4
  10  -4   4 29.4780 15.8400   7
 -10   4  -4 5.12522 8.36266   4
 -10   4  -5 4.68566 11.4449   4
  10  -4   5 12.7865 15.7866   7
  10  -4   6 38.7822 16.9129   7
 -10   4  -6 53.3124 12.7866   4
  10  -4   7 65.1518 16.3290   7
 -10   4  -7 50.1796 11.6854   4
  10  -4   8 74.7037 16.9238   7
 -10   4  -8 69.9124 12.6029   4
  10  -4   9 12.7506 14.2174   7
 -10   4  -9 28.1753 13.7545   4
  10  -4  10 10.6065 13.7139   7
 -10   4 -10 25.6035 13.8096   4
  10  -4  11 27.2263 14.2667   7
 -10   4 -11 19.5851 13.0920   4
  10  -4  12 1.53735 13.3539   7
 -10   4 -12 23.2938 11.6921   4
  10  -4  13-7.31579 13.3871   7
 -10   4 -13 11.9234 11.7275   4
  10  -4  14 17.9802 14.1514   7
 -10   4 -14 40.8087 11.6892   4
 -10   4 -15 110.313 13.5169   4
  10  -4  15 126.560 16.0831   7
  10  -4  16 28.2988 14.4282   7
 -10   4 -16 19.2033 11.1591   4
  10  -4  17 59.3764 15.0746   7
 -10   4 -17 64.3629 12.2478   4
 -10   4 -18 74.1361 12.7000   4
  10  -4  18 62.9756 15.7626   7
 -10   4 -19 81.8064 15.5026   4
 -10   4 -20 50.8942 14.2901   4
 -10   4 -21 38.5893 15.3112   4
 -10   4 -22 22.3386 15.0935   4
 -10   4 -23 40.7946 16.6973   4
 -10   4 -24 100.811 17.9753   4
 -10   4 -25 153.609 17.7771   4
 -10   4 -26 117.946 15.9548   4
 -10   4 -27 3.76279 14.8209   4
 -10   4 -28 0.46520 16.9914   4
  10  -5 -17-8.15303 13.0610   7
  10  -5 -14 0.56575 16.1109   7
  10  -5 -13-17.0500 12.3376   7
  10  -5 -12 10.1115 17.9445   7
  10  -5 -11-3.94802 15.2108   7
  10  -5 -10-1.43014 16.0018   7
  10  -5  -9-22.1537 16.7775   7
  10  -5  -8-4.89117 13.4979   7
  10  -5  -7 16.3970 15.1693   7
  10  -5  -6 21.0098 17.4133   7
  10  -5  -5-1.05725 14.2742   7
  10  -5  -4-11.7745 16.5407   7
  10  -5  -3-18.3145 16.5737   7
  10  -5  -2 17.7553 16.8541   7
  10  -5  -1 33.7849 13.1723   7
  10  -5   0-15.9369 17.6491   7
  10  -5   1 19.7175 17.9620   7
  10  -5   2-6.64969 14.8412   7
  10  -5   3-10.4470 13.4979   7
  10  -5   4-4.35980 14.8309   7
  10  -5   5 35.3407 18.6320   7
  10  -5   6-10.4033 16.7559   7
 -10   5  -6 9.85616 11.0631   4
  10  -5   7-10.1584 18.0286   7
 -10   5  -7 12.6042 8.91149   4
  10  -5   8 11.1882 16.5585   7
 -10   5  -8 12.0171 10.2132   4
 -10   5  -9 26.7861 12.4022   4
  10  -5   9 25.8108 14.1891   7
  10  -5  10 15.2203 15.3353   7
 -10   5 -10 0.60715 9.93167   4
 -10   5 -11 2.32229 9.32758   4
 -10   5 -12 0.52903 11.5379   4
 -10   5 -13 3.84941 11.4473   4
 -10   5 -14-13.9439 11.9669   4
 -10   5 -15 14.0497 9.94814   4
  11   0 -46-7.40238 12.8253   6
  11   0 -45 18.2756 12.4806   6
  11   0 -44 1.90654 10.7854   6
  11   0 -43-0.50995 12.0173   6
  11   0 -42-3.38122 13.0809   6
  11   0 -41 8.32889 12.4248   6
  11   0 -40 2.57209 12.4988   6
  11   0 -39 9.34657 11.7628   6
  11   0 -38-10.1227 11.3707   6
  11   0 -37 1.82095 13.3180   6
  11   0 -36-8.67028 12.8186   6
  11   0 -35-10.5466 10.5664   6
  11   0 -34-4.43573 12.9753   6
  11   0 -33 0.13765 11.3043   6
  11   0 -32-0.23432 12.1015   6
  11   0 -31 1.98838 11.1005   6
  11   0 -30-2.25253 12.1072   6
  11   0 -29-0.80348 10.5466   6
  11   0 -28-11.7263 12.0794   6
  11   0 -27-0.29376 11.2093   6
  11   0 -26-0.22748 9.58438   6
  11   0 -25-4.13228 9.96159   6
  11   0 -24-10.2893 10.4758   6
  11   0 -23-4.97518 10.2625   6
  11   0 -22-1.33591 10.7037   6
  11   0 -21-10.0219 10.2846   6
  11   0 -20-7.65144 10.0414   6
  11   0 -19-4.04424 9.24713   6
  11   0 -18 1.42388 8.54388   6
  11   0 -17-2.49332 9.09404   6
  11   0 -16-6.66848 9.11088   6
  11   0 -15-0.32201 8.36610   6
  11   0 -14 3.26999 9.12945   6
  11   0 -13-5.38656 8.58388   6
  11   0 -12-5.70830 8.35649   2
  11   0 -12-9.05214 8.48482   6
  11   0 -11 0.38202 8.34681   2
  11   0 -11-4.87402 9.20228   6
  11   0 -10-4.57123 8.26979   2
  11   0  -9-1.27004 8.54143   2
 -11   0   9 3.75081 8.71205   0
  11   0  -8-8.09638 8.45769   2
 -11   0   8-3.10806 5.70320   0
  11   0  -7 2.36839 7.88512   2
 -11   0   7 0.22984 7.67434   0
 -11   0   6 6.77327 7.91672   0
  11   0  -6-2.28103 7.88139   2
 -11   0   5 2.94676 6.00632   0
  11   0  -5-0.05609 8.45273   2
 -11   0   4 9.42823 7.36678   0
  11   0  -4 6.01191 8.99969   2
 -11   0   3 0.42641 7.27118   0
  11   0  -3-0.09480 8.72858   2
 -11   0   2 2.14971 5.69224   0
  11   0  -2 4.44216 8.70762   2
 -11   0   1 0.22717 6.38111   0
  11   0  -1-0.27129 9.22983   2
  11   0   0 9.98130 9.85310   2
 -11   0   0 14.0219 6.99978   0
  11   0   1 0.08092 9.09751   2
 -11   0  -1 4.96155 5.72912   0
 -11   0  -2 9.43701 6.29970   0
  11   0   2 3.83379 9.99735   2
 -11   0  -3 2.76661 5.68677   0
  11   0   3 1.67247 9.85518   2
  11   0   4-9.25947 9.20194   2
 -11   0  -4 2.74544 5.43436   0
  11   0   5 6.61913 9.48911   2
 -11   0  -5 2.54940 5.09507   0
  11   0   6-9.28876 9.67327   2
  11   0   6 8.28971 10.2561   5
 -11   0  -6 5.52403 4.66249   0
  11   0   7-6.04720 9.20181   5
  11   0   8 5.31367 9.69199   5
  11   0   9 2.08993 10.2744   5
  11   0  10 7.19106 10.9565   5
  11   0  11-9.36999 11.4178   5
  11   0  12 0.52007 11.8037   5
  11   0  13-13.9050 11.9757   5
  11   0  14-9.48975 12.2094   5
  11   0  15-6.59154 11.5687   5
  11   0  16 2.03439 11.0428   5
  11   0  17-2.59123 10.8084   5
  11   0  18 5.85943 11.1598   5
  11   0  19 682.973 22.6850   5
  11   0  20-2.55807 15.8329   5
  11   0  21-0.57414 11.3068   5
  11   0  22-9.62248 12.2507   5
  11   0  23-3.20839 10.9828   5
  11   0  24-10.2907 13.0469   5
  11   0  25-2.94704 11.8094   5
  11   0  26-12.2454 13.9317   5
  11   0  27-6.57300 11.8800   5
  11   0  28 3.21762 13.2630   5
  11   0  29-0.42156 14.0890   5
  11   0  30 3.16407 11.9490   5
  11   0  31 12.6397 14.3440   5
  11   0  32 0.55506 13.8621   5
  11   0  33 3.75579 12.6963   5
  11   0  34 2.43547 11.6785   5
  11   0  35 14.3232 12.5892   5
  11   0  36-4.56091 14.0412   5
 -11   0 -36-0.03510 9.17954   4
 -11   0 -37 4.79999 9.98516   4
  11   0  37 11.8495 16.1966   1
  11   0  37-15.6748 14.3896   5
  11   0  38 18.1231 16.3956   1
  11   0  38 4.97775 13.9476   5
  11   0  39 18.7767 14.5275   1
  11   0  39-7.11060 13.4675   5
  11   0  40 9.81561 13.9350   1
  11   0  41 17.2487 17.4049   1
  11   0  42 8.42120 17.5916   1
  11   0  43-3.28068 14.4629   1
  11   0  44 12.7495 13.7762   1
  11  -1 -46-11.2995 12.4507   6
  11  -1 -45-6.28595 11.7866   6
  11   1 -44 15.7831 14.6131   6
  11  -1 -44-31.5805 11.9458   6
  11   1 -43 19.8862 15.4891   6
  11  -1 -43 3.23933 13.8331   6
  11   1 -42 2.75007 14.1811   6
  11  -1 -42 23.7661 13.6206   6
  11   1 -41 8.43249 10.3818   6
  11  -1 -41-3.42667 10.9109   6
  11   1 -40 11.1114 11.5700   6
  11  -1 -40-12.4890 9.78865   6
  11   1 -39 10.3777 13.0560   6
  11  -1 -39-0.42963 12.2690   6
  11   1 -38-6.98194 13.5194   6
  11  -1 -38 13.4085 13.3018   6
  11   1 -37-7.11410 11.1626   6
  11  -1 -37 3.72016 10.5985   6
  11   1 -36 8.25660 12.4667   6
  11  -1 -36 0.64479 12.1106   6
  11   1 -35 4.89573 12.5471   6
  11  -1 -35 18.4457 12.2087   6
  11   1 -34 24.3412 10.9987   6
  11  -1 -34 29.2354 10.8653   6
  11   1 -33 74.4211 14.3248   6
  11  -1 -33 72.5867 13.3556   6
  11   1 -32 57.5507 13.7486   6
  11  -1 -32 26.1431 10.6375   6
  11  -1 -31 275.460 16.8485   6
  11   1 -31 267.608 17.5414   6
  11   1 -30 240.345 16.5994   6
  11  -1 -30 226.922 15.6416   6
  11   1 -29 355.009 18.5254   6
  11  -1 -29 341.405 15.7378   6
  11   1 -28 252.152 15.3883   6
  11  -1 -28 279.101 15.7107   6
  11   1 -27 206.032 15.9070   6
  11  -1 -27 229.198 14.5914   6
  11   1 -26 37.2011 12.1686   6
  11  -1 -26 27.1056 9.85929   6
  11   1 -25 25.0844 11.0402   6
  11  -1 -25 25.0168 9.18333   6
  11   1 -24 89.2486 11.8806   6
  11  -1 -24 106.537 10.4502   6
  11   1 -23 10.2820 10.8965   6
  11  -1 -23 11.9662 8.89936   6
  11   1 -22 266.849 14.9958   6
  11  -1 -22 254.033 12.6619   6
  11   1 -21 20.5448 11.7029   6
  11  -1 -21 19.0524 9.26420   6
  11   1 -20 404.747 16.3328   6
  11  -1 -20 431.537 15.0671   6
  11   1 -19 7.67732 10.0365   6
  11  -1 -19 5.90334 8.69214   6
  11   1 -18 48.2685 10.0049   6
  11  -1 -18 53.7673 8.61887   6
 -11   1  17 30.3911 6.71410   3
  11   1 -17 35.9437 9.83081   6
  11  -1 -17 27.5050 8.94206   6
  11   1 -16 2.38860 9.68658   6
  11  -1 -16-2.53283 7.46989   6
  11  -1 -15 125.504 10.5809   6
  11   1 -15 124.013 11.1481   6
  11   1 -14 52.8751 7.92437   2
  11   1 -14 58.5368 10.4299   6
  11  -1 -14 53.3181 7.92797   6
  11   1 -13 3.52628 7.39603   2
  11   1 -13 16.6939 9.50470   6
  11  -1 -13 18.3704 7.18630   6
  11  -1 -12 95.2078 11.3886   2
  11   1 -12 100.129 9.10279   2
  11   1 -12 89.5900 10.7616   6
  11  -1 -11 8.06761 9.59075   2
  11   1 -11 7.06553 7.16856   2
  11   1 -11 3.98014 8.59508   6
  11  -1 -10 229.240 13.1646   2
  11   1 -10 235.927 10.7056   2
  11  -1  -9 8.70487 10.6249   2
  11   1  -9-5.48705 7.46355   2
  11  -1  -8 150.981 12.2098   2
  11   1  -8 188.588 10.6595   2
  11  -1  -8 197.559 11.2660   0
  11  -1  -7 97.1515 12.1755   2
  11   1  -7 85.6630 9.21626   2
  11  -1  -7 116.520 8.61131   0
  11  -1  -6 1097.32 22.0141   2
  11   1  -6 1115.25 19.0572   2
  11  -1  -5 309.726 14.3216   2
  11   1  -5 323.544 12.4462   2
  11  -1  -4 12.7683 10.5373   2
  11   1  -4 1.84864 8.39885   2
[truncated: 848,184 more chars]
