# Supplementary material for: The crystal structures of three disordered 2-substituted benzimidazole esters
Source: Acta Crystallogr E Crystallogr Commun. 2021 Apr 9;77(Pt 5):473–9. doi: 10.1107/S2056989021003364 (PMC8100276; doi:10.1107/S2056989021003364)
Supplement: Supplementary file 2 [file e-77-00473-Isup2.hkl]

data_I                                                                          
_shelx_title ' b2cg'                                                            
_shelx_refln_list_code          4                                               
_shelx_F_calc_maximum      443.10                                               
_exptl_crystal_F_000      1408.00                                               
_reflns_d_resolution_high  0.8095                                               
                                                                                
loop_                                                                           
 _space_group_symop_operation_xyz                                               
 'x, y, z'                                                                      
 '-x, y, -z+1/2'                                                                
 'x+1/2, y+1/2, z'                                                              
 '-x+1/2, y+1/2, -z+1/2'                                                        
 '-x, -y, -z'                                                                   
 'x, -y, z-1/2'                                                                 
 '-x+1/2, -y+1/2, -z'                                                           
 'x+1/2, -y+1/2, z-1/2'                                                         
                                                                                
_cell_length_a    17.9470                                                       
_cell_length_b     4.5907                                                       
_cell_length_c    41.3050                                                       
_cell_angle_alpha  90.000                                                       
_cell_angle_beta   91.016                                                       
_cell_angle_gamma  90.000                                                       
                                                                                
_shelx_F_squared_multiplier     1.000                                           
                                                                                
loop_                                                                           
 _refln_index_h                                                                 
 _refln_index_k                                                                 
 _refln_index_l                                                                 
 _refln_F_squared_calc                                                          
 _refln_F_squared_meas                                                          
 _refln_F_squared_sigma                                                         
 _refln_observed_status                                                         
   4   0   0     156069.70     145441.83       779.99 o                         
   6   0   0      15644.05      14771.11        80.26 o                         
   8   0   0         49.29        109.03        13.10 o                         
  10   0   0       4724.70       4565.43       114.74 o                         
  12   0   0        528.45        560.90        20.05 o                         
  14   0   0         34.65         45.37        30.04 o                         
  16   0   0       1128.30       1051.10        46.14 o                         
  18   0   0        341.24        330.31        40.29 o                         
  20   0   0        197.90        191.60        36.56 o                         
  22   0   0         11.02         21.14        27.12 o                         
   1   1   0      14002.83      13560.30        88.60 o                         
   3   1   0       1902.62       1934.20        96.18 o                         
   5   1   0       2943.78       3246.90        58.39 o                         
   7   1   0       3489.77       3934.84        84.14 o                         
   9   1   0       1414.63       1490.89        30.02 o                         
  11   1   0         57.89        130.71        18.16 o                         
  13   1   0        311.86        327.23        27.32 o                         
  15   1   0        387.26        511.60        28.48 o                         
  17   1   0        215.58        181.29        22.67 o                         
  19   1   0         17.41         61.63        32.82 o                         
  21   1   0         59.31         57.74        28.08 o                         
   0   2   0       2636.31       2327.15        40.18 o                         
   2   2   0        300.95        381.16        10.15 o                         
   4   2   0        213.08        202.29         6.48 o                         
   6   2   0       1962.02       1993.34        46.18 o                         
   8   2   0        739.10        733.12        29.90 o                         
  10   2   0        172.92        161.31        13.59 o                         
  12   2   0        257.07        266.61        13.89 o                         
  14   2   0        505.05        584.91        22.40 o                         
  16   2   0         53.67         33.25        17.10 o                         
  18   2   0         11.84         39.04        18.87 o                         
  20   2   0         16.41         70.47        41.72 o                         
   1   3   0         23.74         50.30        16.45 o                         
   3   3   0         58.72         57.62        12.68 o                         
   5   3   0          4.91          2.58        10.00 o                         
   7   3   0         37.19         42.80        13.25 o                         
   9   3   0        755.95        751.68        30.18 o                         
  11   3   0         61.29         52.31        17.81 o                         
  13   3   0         11.21         -0.08        14.75 o                         
  15   3   0        109.44        102.24        36.89 o                         
  17   3   0          0.00        -24.08        30.56 o                         
   0   4   0          3.84         27.64        26.31 o                         
   2   4   0         37.54         52.20        19.63 o                         
   4   4   0         60.48         39.19        19.64 o                         
   6   4   0          1.27        -14.20        19.34 o                         
   8   4   0        243.60        192.03        36.60 o                         
  10   4   0         20.89         34.13        27.00 o                         
  12   4   0         73.94         82.94        41.78 o                         
  14   4   0          0.10         39.94        33.46 o                         
   1   5   0         29.24         55.55        24.10 o                         
   3   5   0         34.83         44.61        40.67 o                         
   5   5   0         82.79         49.34        40.28 o                         
   7   5   0         10.94        -22.06        45.43 o                         
   9   5   0          2.93         15.74        42.14 o                         
 -21   1   1          1.18          1.83        25.74 o                         
 -19   1   1        365.17        369.25        44.51 o                         
 -17   1   1        395.97        343.52        25.17 o                         
 -15   1   1       1482.58       1489.55        36.22 o                         
 -13   1   1        291.62        272.71        36.89 o                         
 -11   1   1        963.48        967.07        25.84 o                         
  -9   1   1       2603.28       2759.93        43.77 o                         
  -7   1   1       5745.22       6169.46        67.63 o                         
  -5   1   1       1119.94       1178.22        61.37 o                         
  -3   1   1      21505.85      21565.02       151.21 o                         
  -1   1   1       4460.76       4006.24        94.63 o                         
   1   1   1      11104.36      10654.63       100.49 o                         
   3   1   1       1586.07       1904.03       150.37 o                         
   5   1   1        117.78        137.25        18.26 o                         
   7   1   1         34.18         95.06        16.83 o                         
   9   1   1       4085.48       4377.15        97.62 o                         
  11   1   1       1345.83       1375.79        46.06 o                         
  13   1   1        312.68        271.54        22.19 o                         
  15   1   1        832.85        833.93        31.10 o                         
  17   1   1         40.50         74.91        37.97 o                         
  19   1   1         25.28         43.91        25.41 o                         
  21   1   1         23.85         88.06        27.42 o                         
 -20   2   1         22.28         17.96        41.90 o                         
 -18   2   1        510.69        446.31        65.75 o                         
 -16   2   1          6.45         -1.62        17.70 o                         
 -14   2   1       1796.65       1968.07        39.04 o                         
 -12   2   1         22.44         33.65        14.67 o                         
 -10   2   1          7.16          4.51        11.35 o                         
  -8   2   1        322.98        364.46        11.47 o                         
  -6   2   1       1935.83       1563.26        16.47 o                         
  -4   2   1          2.22          3.57         5.26 o                         
  -2   2   1        517.28        955.64        66.89 o                         
   0   2   1       2109.42       2090.88        55.26 o                         
   2   2   1         12.43         39.26        12.11 o                         
   4   2   1        487.13        501.86        14.87 o                         
   6   2   1          6.73          4.20         9.32 o                         
   8   2   1         76.83         54.65        10.18 o                         
  10   2   1         23.22         18.87        10.75 o                         
  12   2   1         99.13        116.18        12.51 o                         
  14   2   1       2008.72       2066.25       121.47 o                         
  16   2   1        228.13        220.46        19.89 o                         
  18   2   1        383.94        318.84        45.01 o                         
  20   2   1          4.05         51.48        33.79 o                         
 -17   3   1         47.59        111.77        38.82 o                         
 -15   3   1          8.86         10.19        24.70 o                         
 -13   3   1          3.47          9.78        14.59 o                         
 -11   3   1         57.00         30.55        15.03 o                         
  -9   3   1        345.37        341.79        17.91 o                         
  -7   3   1        119.62        158.18        16.66 o                         
  -5   3   1         48.90         77.04        16.21 o                         
  -3   3   1        122.56        115.21        11.23 o                         
  -1   3   1        285.35        317.23        19.35 o                         
   1   3   1         47.09         53.83        16.98 o                         
   3   3   1        331.08        277.22        14.56 o                         
   5   3   1        810.39        786.48        19.88 o                         
   7   3   1         11.22         -4.94        12.86 o                         
   9   3   1        162.08        198.07        18.88 o                         
  11   3   1        132.69        164.75        20.09 o                         
  13   3   1         39.14         39.48        16.70 o                         
  15   3   1        252.62        188.68        21.43 o                         
  17   3   1          9.91        -30.46        37.11 o                         
 -14   4   1         70.84        101.52        55.00 o                         
 -12   4   1         50.45         74.18        38.94 o                         
 -10   4   1         33.39        108.30        26.52 o                         
  -8   4   1          0.03          5.87        18.74 o                         
  -6   4   1          0.88         11.14        17.22 o                         
  -4   4   1         40.48         51.24        23.94 o                         
  -2   4   1         73.28         93.76        19.52 o                         
   0   4   1        111.41        118.51        52.21 o                         
   2   4   1         62.95         66.61        21.48 o                         
   4   4   1         70.88         62.25        19.37 o                         
   6   4   1          4.86         14.19        22.02 o                         
   8   4   1          1.68         27.98        18.49 o                         
  10   4   1          9.75         15.59        20.53 o                         
  12   4   1          0.15         36.25        38.56 o                         
  14   4   1          1.71         16.08        36.06 o                         
  -9   5   1          0.27         15.59        43.89 o                         
  -7   5   1         37.98         59.05        40.07 o                         
  -5   5   1         65.38         95.31        44.05 o                         
  -3   5   1        131.71        118.28        40.35 o                         
  -1   5   1         42.56         37.15        21.09 o                         
   1   5   1          4.60         12.86        34.90 o                         
   5   5   1        170.53        122.13        42.00 o                         
   7   5   1         23.00         21.01        42.81 o                         
   9   5   1         19.19         25.75        41.61 o                         
 -22   0   2         18.09         -2.19        39.24 o                         
 -20   0   2          0.11          6.82        35.60 o                         
 -18   0   2          7.29         -7.34        29.05 o                         
 -16   0   2        665.59        713.22        43.30 o                         
 -14   0   2        273.47        313.05        32.93 o                         
 -12   0   2        388.63        386.24        19.50 o                         
 -10   0   2       1873.75       2033.05        70.18 o                         
  -8   0   2         50.17         58.34        15.90 o                         
  -6   0   2         44.96         73.37        22.09 o                         
  -4   0   2      28054.72      26919.82        85.13 o                         
  -2   0   2      21126.52      21517.56       222.80 o                         
   4   0   2       2217.22       1870.22        27.53 o                         
   6   0   2       4195.37       4367.17        46.53 o                         
   8   0   2          0.66          1.43        20.76 o                         
  10   0   2        150.16        154.98        18.46 o                         
  12   0   2       4231.06       3816.76       171.11 o                         
  14   0   2         64.14         55.00        28.41 o                         
  16   0   2        843.82        923.77        44.55 o                         
  18   0   2        291.17        361.00        41.60 o                         
  20   0   2         36.90         54.16        26.86 o                         
  22   0   2         31.65         -6.88        38.06 o                         
 -21   1   2         89.41        126.41        25.55 o                         
 -19   1   2         82.22        104.32        41.03 o                         
 -17   1   2        482.21        437.60        68.25 o                         
 -15   1   2        270.63        334.15        25.90 o                         
 -13   1   2         38.75         39.37        18.40 o                         
 -11   1   2        245.01        248.08        19.69 o                         
  -9   1   2        206.98        344.77        28.37 o                         
  -7   1   2       4629.32       4659.08        39.83 o                         
  -5   1   2       2457.91       2154.83        52.45 o                         
  -3   1   2     115578.67     105829.87      1398.13 o                         
  -1   1   2      12218.66      11437.41       106.34 o                         
   1   1   2      23131.23      21048.99        53.86 o                         
   3   1   2       3896.48       5053.10       296.08 o                         
   5   1   2       5202.31       4967.55        96.32 o                         
   7   1   2       1960.16       2054.28        25.13 o                         
   9   1   2        646.55        811.90        37.05 o                         
  11   1   2       1209.62       1342.66        28.54 o                         
  13   1   2        985.08        923.83        61.18 o                         
  15   1   2          1.06          5.89        34.18 o                         
  17   1   2        628.42        591.75        29.42 o                         
  19   1   2          0.23         -7.81        24.88 o                         
  21   1   2          7.11         21.37        20.54 o                         
 -20   2   2          4.46        -14.82        39.65 o                         
 -18   2   2        109.47        159.90        44.72 o                         
 -16   2   2          0.44         22.70        18.86 o                         
 -14   2   2        304.05        361.35        25.52 o                         
 -12   2   2          5.37          9.57        14.25 o                         
 -10   2   2         13.74         12.45        10.07 o                         
  -8   2   2        110.93        101.19        12.64 o                         
  -6   2   2        443.16        394.57        21.37 o                         
  -4   2   2        354.78        337.68         7.73 o                         
  -2   2   2       8743.89       8340.33        46.98 o                         
   0   2   2        681.21        622.27        16.18 o                         
   2   2   2       4053.71       3952.33        48.59 o                         
   4   2   2       2406.12       2782.61        43.94 o                         
   6   2   2       1332.91       1350.37        19.84 o                         
   8   2   2        388.30        428.56        12.75 o                         
  10   2   2        602.98        592.33        15.33 o                         
  12   2   2        523.46        538.93        19.15 o                         
  14   2   2        626.24        697.18        22.53 o                         
  16   2   2        359.24        433.32        21.98 o                         
  18   2   2        182.85        198.52        25.15 o                         
  20   2   2         19.80         34.07        48.73 o                         
 -17   3   2         55.91         47.07        39.43 o                         
 -15   3   2         34.54         42.63        33.19 o                         
 -13   3   2         17.05         -9.31        15.37 o                         
 -11   3   2          1.30         -2.05        14.80 o                         
  -9   3   2        262.72        309.48        36.52 o                         
  -7   3   2        190.88        200.38        14.64 o                         
  -5   3   2       1097.23       1057.35        20.35 o                         
  -3   3   2         12.80         51.84        13.30 o                         
  -1   3   2        150.66        167.91        18.58 o                         
   1   3   2          8.12         43.31        23.64 o                         
   3   3   2        259.53        230.68        13.26 o                         
   5   3   2          0.25         24.35        10.92 o                         
   7   3   2        214.98        218.98        12.54 o                         
   9   3   2        314.79        327.85        19.45 o                         
  11   3   2       1570.65       1550.12        48.48 o                         
  13   3   2         18.80         18.11        17.38 o                         
  15   3   2        181.79        141.89        20.15 o                         
  17   3   2          1.65         68.41        39.99 o                         
 -14   4   2          0.63        -25.05        25.05 o                         
 -12   4   2         56.39        101.26        35.92 o                         
 -10   4   2          2.21         22.38        31.03 o                         
  -8   4   2        347.10        254.92        43.81 o                         
  -6   4   2          5.48         -2.48        28.38 o                         
  -4   4   2          2.39         -6.16        23.63 o                         
  -2   4   2          1.37          0.19        16.93 o                         
   0   4   2         87.40        143.08        34.14 o                         
   2   4   2         50.71         31.48        17.28 o                         
   4   4   2         25.75          4.96        18.09 o                         
   6   4   2          1.78         -1.42        19.58 o                         
   8   4   2         82.54        102.54        23.49 o                         
  10   4   2         23.88         21.39        26.44 o                         
  12   4   2          2.59         28.81        18.81 o                         
  14   4   2          1.70        -33.73        37.60 o                         
  -9   5   2          0.80         14.38        38.43 o                         
  -7   5   2          2.16         30.35        33.66 o                         
  -5   5   2         32.14          3.49        46.08 o                         
  -3   5   2         20.06         43.63        28.13 o                         
  -1   5   2         61.24         63.17        36.17 o                         
   1   5   2         53.01          9.48        24.46 o                         
   3   5   2          0.30         -8.50        41.91 o                         
   5   5   2        186.05        206.65        40.09 o                         
   7   5   2         21.39         -2.26        43.06 o                         
   9   5   2         66.55         71.13        36.54 o                         
 -21   1   3          4.74         -3.91        38.33 o                         
 -19   1   3         18.25         33.97        36.57 o                         
 -17   1   3        231.03        209.94        27.54 o                         
 -15   1   3         35.97         45.84        26.15 o                         
 -13   1   3        430.13        414.72        54.16 o                         
 -11   1   3       1011.32        977.81        50.34 o                         
  -9   1   3        383.93        393.04        12.16 o                         
  -7   1   3       8568.22       8226.65        86.53 o                         
  -5   1   3        555.45        728.42        21.64 o                         
  -3   1   3     196339.80     179968.14      2887.00 o                         
  -1   1   3         10.12       1133.58       190.89 o                         
   1   1   3      33855.50      29101.15       354.40 o                         
   3   1   3      11333.76      11915.19       365.44 o                         
   5   1   3        117.72        175.15        10.41 o                         
   7   1   3       1782.59       1792.70        32.98 o                         
   9   1   3       1252.04       1241.76        78.25 o                         
  11   1   3          4.68          9.07        29.72 o                         
  13   1   3        228.50        220.71        34.66 o                         
  15   1   3       1056.72       1159.42        34.44 o                         
  17   1   3        341.94        342.48        28.92 o                         
  19   1   3         79.71        105.79        25.14 o                         
  21   1   3        117.47        150.34        43.04 o                         
 -20   2   3          9.48          3.56        35.10 o                         
 -18   2   3        522.12        498.29        48.19 o                         
 -16   2   3         16.28         22.26        17.42 o                         
 -14   2   3        355.90        306.00        33.40 o                         
 -12   2   3        111.00        130.53        14.81 o                         
 -10   2   3          5.75         45.97        11.84 o                         
  -8   2   3        519.61        543.25        16.07 o                         
  -6   2   3          0.96        105.88        28.96 o                         
  -4   2   3        207.46        170.80        14.82 o                         
  -2   2   3        624.37       1003.73       252.87 o                         
   0   2   3       1127.64        969.55        20.90 o                         
   2   2   3        823.84        764.80        16.74 o                         
   4   2   3        189.75        210.08         8.27 o                         
   6   2   3       4377.52       4392.66        63.32 o                         
   8   2   3         27.92         55.81        10.51 o                         
  10   2   3        429.51        489.06        21.35 o                         
  12   2   3        103.34         91.79        14.88 o                         
  14   2   3        456.41        468.94        39.26 o                         
  16   2   3        290.30        333.20        22.37 o                         
  18   2   3        113.88        104.84        25.14 o                         
  20   2   3          2.33         24.18        17.98 o                         
 -17   3   3          3.32          6.58        37.93 o                         
 -15   3   3          1.77         11.27        35.10 o                         
 -13   3   3         33.32         15.38        20.71 o                         
 -11   3   3         30.79         63.66        14.93 o                         
  -9   3   3        688.94        577.30        19.10 o                         
  -7   3   3         90.08        101.86        13.42 o                         
  -5   3   3        126.33        110.77        10.12 o                         
  -3   3   3        876.80        907.79        22.27 o                         
  -1   3   3        720.95        798.33        51.16 o                         
   1   3   3        556.64        575.84        21.52 o                         
   3   3   3        364.89        344.67        17.39 o                         
   5   3   3        724.34        725.80        19.89 o                         
   7   3   3          1.14         -7.29        10.51 o                         
   9   3   3         62.55         88.84        16.88 o                         
  11   3   3        913.62        825.88        25.03 o                         
  13   3   3        152.08        184.47        19.44 o                         
  15   3   3        260.00        234.59        46.04 o                         
  17   3   3         29.19          8.61        20.01 o                         
 -14   4   3          0.48         -6.52        28.21 o                         
 -12   4   3        152.27        228.65        34.77 o                         
 -10   4   3         16.72        -15.98        32.01 o                         
  -8   4   3          0.08         -4.55        35.93 o                         
  -6   4   3        116.53         75.16        40.83 o                         
  -4   4   3        323.94        327.50        36.05 o                         
  -2   4   3          0.38          5.81        18.12 o                         
   0   4   3        739.42        760.53        27.86 o                         
   2   4   3          8.16        -12.80        42.65 o                         
   4   4   3         67.97         58.96        21.20 o                         
   6   4   3        115.15        115.58        23.63 o                         
   8   4   3         85.36         60.80        20.49 o                         
  10   4   3          0.28         14.89        22.70 o                         
  12   4   3        248.92        200.83        48.55 o                         
  14   4   3          1.37        -32.06        34.97 o                         
  -9   5   3          0.09         21.85        31.35 o                         
  -7   5   3         10.77          5.72        40.95 o                         
  -5   5   3         71.19         47.12        45.26 o                         
  -3   5   3          1.38         56.48        46.11 o                         
  -1   5   3         31.63         30.37        31.76 o                         
   1   5   3          0.72         -6.14        23.21 o                         
   3   5   3          4.07        -34.06        43.40 o                         
   5   5   3          7.14         72.20        41.29 o                         
   7   5   3         13.05         -7.71        37.55 o                         
   9   5   3          1.70         37.35        38.06 o                         
 -22   0   4         18.75         26.50        35.97 o                         
 -20   0   4        154.64         98.37        34.27 o                         
 -18   0   4         50.41         75.72        27.43 o                         
 -16   0   4        233.99        234.93        36.47 o                         
 -14   0   4        169.01        155.42        28.82 o                         
 -12   0   4       5795.16       5632.23       265.04 o                         
 -10   0   4       2380.15       2105.69        28.53 o                         
  -8   0   4       8962.35       8603.66        48.35 o                         
  -6   0   4       1634.32       1516.87        22.27 o                         
  -4   0   4      33280.30      30324.57        66.32 o                         
  -2   0   4       1645.45       2018.63       198.96 o                         
   2   0   4      23324.96      21600.83        64.25 o                         
   4   0   4        145.70         96.08        18.58 o                         
   6   0   4      10589.76      11003.88        70.55 o                         
   8   0   4       2074.50       2103.73        40.36 o                         
  10   0   4          2.35         20.97        17.31 o                         
  12   0   4        519.65        504.51        35.22 o                         
  14   0   4         79.88         63.22        29.47 o                         
  16   0   4          1.10        -11.00        30.60 o                         
  18   0   4        303.66        340.07        39.80 o                         
  20   0   4        779.68        794.89        48.44 o                         
  22   0   4         80.56         60.38        35.44 o                         
 -21   1   4          2.39        -15.69        34.82 o                         
 -19   1   4        160.10        119.13        33.19 o                         
 -17   1   4          1.73         10.29        20.27 o                         
 -15   1   4        285.34        282.97        31.26 o                         
 -13   1   4         14.10         46.35        28.34 o                         
 -11   1   4         12.70         17.11        16.79 o                         
  -9   1   4       1217.66        922.96        18.31 o                         
  -7   1   4       5186.02       5670.63        36.28 o                         
  -5   1   4      24491.66      24332.06       110.09 o                         
  -3   1   4       2689.58       2545.15        71.91 o                         
  -1   1   4      34233.07      31532.00       194.65 o                         
   1   1   4       1945.20       3154.81        31.54 o                         
   3   1   4        237.86        249.90        24.70 o                         
   5   1   4        459.79        558.06        67.19 o                         
   7   1   4          5.82         15.91         7.17 o                         
   9   1   4        423.76        516.26        21.19 o                         
  11   1   4        140.94        212.66        29.91 o                         
  13   1   4        473.91        443.19        24.20 o                         
  15   1   4        342.38        349.92        27.22 o                         
  17   1   4         81.29        107.47        23.71 o                         
  19   1   4        291.79        303.73        24.54 o                         
  21   1   4         12.35        -24.45        26.47 o                         
 -20   2   4          1.61         22.74        31.55 o                         
 -18   2   4        403.91        470.77        44.76 o                         
 -16   2   4         25.99          6.75        31.24 o                         
 -14   2   4        540.75        443.96        57.84 o                         
 -12   2   4         69.95         55.30        13.92 o                         
 -10   2   4       1484.37       1552.21        20.06 o                         
  -8   2   4       2763.41       2451.35        76.37 o                         
  -6   2   4      10530.00      10426.51        52.48 o                         
  -4   2   4       1248.28       1351.19        14.32 o                         
  -2   2   4       8779.99       8898.91       108.19 o                         
   0   2   4        146.21        171.12        48.55 o                         
   2   2   4         59.94        351.67        25.64 o                         
   4   2   4          0.71         19.40         7.48 o                         
   6   2   4       2337.61       2430.47        26.84 o                         
   8   2   4        163.65        152.11        11.42 o                         
  10   2   4       1142.98       1073.83        18.86 o                         
  12   2   4        220.13        246.19        17.15 o                         
  14   2   4        811.47        906.84        24.15 o                         
  16   2   4          4.24         30.66        17.53 o                         
  18   2   4        386.98        428.05        25.35 o                         
  20   2   4         21.22          6.53        22.45 o                         
 -17   3   4        271.94        293.59        38.83 o                         
 -15   3   4         10.13        -34.44        34.44 o                         
 -13   3   4          0.83         -1.41        21.58 o                         
 -11   3   4        106.57        171.37        22.15 o                         
  -9   3   4        354.59        302.54        16.45 o                         
  -7   3   4        222.72        226.84        13.99 o                         
  -5   3   4        282.88        268.17        11.80 o                         
  -3   3   4        845.74        877.35        17.74 o                         
  -1   3   4       1190.22       1066.31        25.34 o                         
   1   3   4        663.90        685.71        22.08 o                         
   3   3   4        342.98        362.66        19.92 o                         
   5   3   4          8.24          1.19        14.77 o                         
   7   3   4        448.12        395.98        17.34 o                         
   9   3   4         72.63         97.17        31.77 o                         
  11   3   4        862.64        867.52        25.38 o                         
  13   3   4        197.75        192.25        21.64 o                         
  15   3   4        406.55        385.80        22.86 o                         
  17   3   4          1.15        -20.80        25.90 o                         
 -14   4   4         23.18          8.62        21.61 o                         
 -12   4   4          6.73         38.89        33.74 o                         
 -10   4   4         12.42         31.97        35.31 o                         
  -8   4   4          0.84         17.25        37.72 o                         
  -6   4   4        193.04        198.33        25.70 o                         
  -4   4   4        190.43        223.56        39.90 o                         
  -2   4   4          9.10         35.65        17.98 o                         
   0   4   4        202.38        233.13        35.66 o                         
   2   4   4         67.18         78.85        22.91 o                         
   4   4   4         59.02         84.59        56.46 o                         
   6   4   4          7.97         -2.82        20.32 o                         
   8   4   4         51.87         92.11        23.17 o                         
  10   4   4          1.66         34.61        31.12 o                         
  12   4   4         24.01         31.23        21.25 o                         
  14   4   4          0.12          0.20        33.58 o                         
  -9   5   4          7.23        -11.18        41.49 o                         
  -7   5   4         53.40        -47.42        47.42 o                         
  -5   5   4         19.97         16.22        42.89 o                         
  -3   5   4        500.91        510.12        32.47 o                         
  -1   5   4          2.45        -18.77        22.85 o                         
   1   5   4         13.60         -0.41        25.15 o                         
   3   5   4         18.99         17.33        46.14 o                         
   5   5   4        151.21        195.26        46.55 o                         
   7   5   4         32.46         24.17        38.22 o                         
   9   5   4         47.42         17.14        42.77 o                         
 -21   1   5          2.48         -3.92        31.55 o                         
 -19   1   5         36.16         61.92        38.96 o                         
 -17   1   5        158.51        104.55        22.21 o                         
 -15   1   5        336.38        281.98        24.65 o                         
 -13   1   5        427.21        394.70        21.79 o                         
 -11   1   5        905.97        812.19        24.01 o                         
  -9   1   5        197.59        208.17        16.25 o                         
  -7   1   5        417.70        448.05        22.36 o                         
  -5   1   5        280.07        285.66        14.38 o                         
  -3   1   5       8956.10       8546.20       109.81 o                         
  -1   1   5      12148.62      12049.33       147.12 o                         
   1   1   5       4750.19       4504.55        33.22 o                         
   3   1   5         34.75        293.22        68.34 o                         
   5   1   5        134.34        136.08         7.55 o                         
   7   1   5        343.80        321.37        12.25 o                         
   9   1   5       3928.08       4034.35        39.96 o                         
  11   1   5          9.91        142.78        30.12 o                         
  13   1   5        796.19        888.54        49.89 o                         
  15   1   5         12.81         11.58        37.82 o                         
  17   1   5          9.23         16.59        20.92 o                         
  19   1   5         32.62         26.30        22.36 o                         
  21   1   5         44.41        104.46        27.54 o                         
 -20   2   5          0.71        -30.62        30.62 o                         
 -18   2   5         16.02         18.57        37.74 o                         
 -16   2   5         49.56         45.89        36.93 o                         
 -14   2   5        133.79        121.28        35.97 o                         
 -12   2   5          0.00          6.07        12.51 o                         
 -10   2   5        268.14        311.72        13.09 o                         
  -8   2   5        681.38        801.39        45.40 o                         
  -6   2   5       4939.02       4254.01        64.95 o                         
  -4   2   5          0.91          0.37         9.95 o                         
  -2   2   5       2361.04       2276.67       133.71 o                         
   0   2   5       3050.43       2617.68        18.77 o                         
   2   2   5       1832.45       1709.08        19.50 o                         
   4   2   5       3472.59       3084.38        32.88 o                         
   6   2   5        947.12       1123.65        64.57 o                         
   8   2   5       1062.27       1294.05        40.17 o                         
  10   2   5         86.05        113.40        11.17 o                         
  12   2   5        687.67        689.33        21.44 o                         
  14   2   5        513.67        523.76        24.56 o                         
  16   2   5         15.88         26.09        15.56 o                         
  18   2   5         33.11         56.12        21.05 o                         
  20   2   5         34.61         48.12        22.62 o                         
 -17   3   5        167.25        140.60        34.47 o                         
 -15   3   5         41.24         67.62        30.97 o                         
 -13   3   5          0.00          3.38        19.80 o                         
 -11   3   5         90.59        100.34        20.57 o                         
  -9   3   5        109.08        135.08        15.14 o                         
  -7   3   5         81.87         68.31        14.75 o                         
  -5   3   5        524.36        623.37        17.27 o                         
  -3   3   5        932.34        832.57        17.02 o                         
  -1   3   5       1885.36       1724.93        34.20 o                         
   1   3   5        529.35        685.42        32.69 o                         
   3   3   5        250.57        290.71        16.62 o                         
   5   3   5        137.59        170.49        12.16 o                         
   7   3   5        376.89        362.56        14.71 o                         
   9   3   5        680.95        750.77        22.47 o                         
  11   3   5        721.34        756.70        25.01 o                         
  13   3   5        988.55        952.85        41.49 o                         
  15   3   5        311.28        309.53        37.08 o                         
  17   3   5         55.47         19.33        20.12 o                         
 -14   4   5         18.76         40.44        25.46 o                         
 -12   4   5        102.80         63.38        38.72 o                         
 -10   4   5         18.63         66.25        36.21 o                         
  -8   4   5        556.82        528.74        47.34 o                         
  -6   4   5         40.12         77.19        27.04 o                         
  -4   4   5         55.84         96.66        38.20 o                         
  -2   4   5        354.66        304.48        61.18 o                         
   0   4   5        538.91        530.94        40.77 o                         
   2   4   5        496.42        519.65        47.42 o                         
   4   4   5        250.70        224.91        24.95 o                         
   6   4   5         48.03         39.69        21.44 o                         
   8   4   5        630.84        612.41        34.73 o                         
  10   4   5         22.65         20.68        23.68 o                         
  12   4   5        181.52        154.46        22.86 o                         
  14   4   5         50.11         56.13        39.84 o                         
  -9   5   5          1.35        -40.80        40.80 o                         
  -7   5   5          0.35          1.89        43.59 o                         
  -5   5   5         55.65         69.25        28.99 o                         
  -3   5   5          4.63         44.76        33.95 o                         
  -1   5   5         46.07         53.02        28.48 o                         
   1   5   5          4.24          6.32        27.61 o                         
   3   5   5         13.19        -14.02        43.59 o                         
   5   5   5         18.02        -19.38        42.54 o                         
   7   5   5          5.29        -13.26        34.02 o                         
   9   5   5          0.13         16.12        23.21 o                         
 -22   0   6        102.83        147.22        31.63 o                         
 -20   0   6         45.75        126.50        37.75 o                         
 -18   0   6        325.84        339.44        36.48 o                         
 -16   0   6        164.89        189.35        34.17 o                         
 -14   0   6         58.12         18.35        26.32 o                         
 -12   0   6         83.79         54.76        15.85 o                         
 -10   0   6        685.57        655.53        20.45 o                         
  -8   0   6       2635.43       2434.72        28.11 o                         
  -6   0   6       9005.89       7998.99        43.22 o                         
  -4   0   6      16891.52      15720.84        51.66 o                         
  -2   0   6        347.52        296.67        21.13 o                         
   0   0   6       1263.15       1437.63        17.26 o                         
   2   0   6         13.58         34.34        14.59 o                         
   4   0   6       2300.43       2162.89        31.99 o                         
   6   0   6       2356.71       1987.39        33.94 o                         
   8   0   6       2734.29       2758.39        45.05 o                         
  10   0   6         83.70         97.69        17.42 o                         
  12   0   6          8.89          0.11        19.04 o                         
  14   0   6        260.03        208.74        36.68 o                         
  16   0   6       1332.82       1197.63        54.11 o                         
  18   0   6        276.27        232.80        35.75 o                         
  20   0   6        304.83        417.38        47.95 o                         
 -21   1   6         18.05         56.21        35.39 o                         
 -19   1   6         30.55         91.07        39.25 o                         
 -17   1   6         33.12         29.96        18.85 o                         
 -15   1   6        657.94        561.24        86.54 o                         
 -13   1   6         32.99         55.00        21.98 o                         
 -11   1   6       3070.92       2831.24        36.83 o                         
  -9   1   6          6.70         42.52        11.52 o                         
  -7   1   6        289.64        326.31         9.81 o                         
  -5   1   6        441.64        583.67        24.12 o                         
  -3   1   6       6908.63       6393.93        43.63 o                         
  -1   1   6       7854.69       7398.15        42.65 o                         
   1   1   6       4735.95       4981.29        32.57 o                         
   3   1   6       1353.42       1440.87        76.33 o                         
   5   1   6        319.85        331.80         8.05 o                         
   7   1   6          0.21          1.28         6.20 o                         
   9   1   6          5.61         81.68        35.01 o                         
  11   1   6        170.83        214.68        19.29 o                         
  13   1   6         13.19         25.39        20.08 o                         
  15   1   6          1.84         41.10        28.63 o                         
  17   1   6        247.59        205.07        25.51 o                         
  19   1   6          6.07        -10.21        25.72 o                         
  21   1   6        285.43        327.13        33.43 o                         
 -20   2   6         49.39         19.90        33.97 o                         
 -18   2   6        111.62         72.56        41.39 o                         
 -16   2   6         47.92         48.39        40.45 o                         
 -14   2   6        370.50        273.26        36.23 o                         
 -12   2   6        112.21        109.55        12.51 o                         
 -10   2   6       1721.82       1786.61        24.46 o                         
  -8   2   6       1418.95       1524.78        26.40 o                         
  -6   2   6      18212.26      17345.94       131.22 o                         
  -4   2   6       3968.31       3664.88        25.29 o                         
  -2   2   6       6678.91       6231.00        30.05 o                         
   0   2   6       1153.03        925.45        35.07 o                         
   2   2   6       2494.18       2581.04        50.57 o                         
   4   2   6        338.82        357.27        18.36 o                         
   6   2   6        238.86        272.77         9.95 o                         
   8   2   6          7.98         33.87         9.41 o                         
  10   2   6       1315.12       1360.09        17.98 o                         
  12   2   6       1187.44       1281.32        25.72 o                         
  14   2   6       1302.30       1376.05        30.49 o                         
  16   2   6        216.36        282.74        17.72 o                         
  18   2   6        193.56        197.85        32.31 o                         
  20   2   6         51.70         69.78        23.18 o                         
 -17   3   6         50.76         55.61        38.45 o                         
 -15   3   6         46.29         82.86        33.38 o                         
 -13   3   6         66.02        134.97        23.41 o                         
 -11   3   6         53.24         86.62        21.75 o                         
  -9   3   6        869.05        845.73        28.64 o                         
  -7   3   6        365.97        364.89        14.30 o                         
  -5   3   6        723.22        785.95        18.60 o                         
  -3   3   6         46.62         86.94        23.01 o                         
  -1   3   6        290.83        253.01        19.45 o                         
   1   3   6        178.02        242.94        42.90 o                         
   3   3   6       1145.77       1181.99        23.63 o                         
   5   3   6          4.51          1.78        10.66 o                         
   7   3   6        292.68        295.50        16.67 o                         
   9   3   6         39.71         62.85        18.19 o                         
  11   3   6        300.34        389.54        21.89 o                         
  13   3   6          2.70         38.55        15.31 o                         
  15   3   6        345.51        339.80        30.49 o                         
  17   3   6         14.48         35.30        17.03 o                         
 -14   4   6          0.84         29.93        23.07 o                         
 -12   4   6         41.02         35.92        31.83 o                         
 -10   4   6         17.83         26.90        36.70 o                         
  -8   4   6        393.02        394.63        46.04 o                         
  -6   4   6        289.33        337.76        31.34 o                         
  -4   4   6       1112.55       1126.20        47.53 o                         
  -2   4   6        211.54        185.68        46.87 o                         
   0   4   6        864.02        865.79        55.49 o                         
   2   4   6          0.06          2.19        22.07 o                         
   4   4   6        176.70        203.51        24.07 o                         
   6   4   6         11.36         19.46        15.91 o                         
   8   4   6        244.09        277.75        26.50 o                         
  10   4   6        145.10        123.19        26.07 o                         
  12   4   6        117.11        116.51        25.69 o                         
  14   4   6          3.29         26.50        66.77 o                         
  -9   5   6          0.03         -5.92        38.98 o                         
  -7   5   6         59.47         74.74        41.16 o                         
  -5   5   6        133.64        167.92        64.28 o                         
  -3   5   6        216.92        224.70        36.14 o                         
  -1   5   6        261.61        285.62        30.92 o                         
   1   5   6          0.00          6.39        46.88 o                         
   3   5   6         11.13          8.95        23.34 o                         
   5   5   6          4.82         -9.53        41.46 o                         
   7   5   6         14.03         24.40        33.72 o                         
   9   5   6         49.53         57.48        21.97 o                         
 -21   1   7         50.00        128.89        38.23 o                         
 -19   1   7         40.54          1.62        35.72 o                         
 -17   1   7         88.36         71.93        20.66 o                         
 -15   1   7       1139.63        923.34       122.01 o                         
 -13   1   7        153.95        152.21        19.69 o                         
 -11   1   7        188.04        263.22        22.10 o                         
  -9   1   7       2070.59       2151.00        20.98 o                         
  -7   1   7         71.30         58.33         7.38 o                         
  -5   1   7       4376.12       4055.73        41.48 o                         
  -3   1   7        328.99        292.74        30.78 o                         
  -1   1   7      13855.89      12720.08       120.13 o                         
   1   1   7       2053.49       2507.04        25.58 o                         
   3   1   7       9164.71       8823.23       161.62 o                         
   5   1   7       1161.67        973.39        18.05 o                         
   7   1   7       1341.64       1250.76        17.62 o                         
   9   1   7         50.33        121.77        25.55 o                         
  11   1   7        632.96        661.73        20.17 o                         
  13   1   7        132.02        160.20        22.24 o                         
  15   1   7       1376.30       1395.65        29.96 o                         
  17   1   7         68.88         66.81        26.77 o                         
  19   1   7        103.21        127.13        29.49 o                         
  21   1   7         39.54         45.94        29.79 o                         
 -20   2   7          3.46         26.24        36.25 o                         
 -18   2   7        254.98        212.56        43.93 o                         
 -16   2   7         79.32         80.33        37.41 o                         
 -14   2   7        152.35        208.41        36.96 o                         
 -12   2   7         33.87         51.48        12.66 o                         
 -10   2   7         73.82         99.80        12.33 o                         
  -8   2   7       1167.52       1095.63        16.78 o                         
  -6   2   7       5672.63       6104.74        91.86 o                         
  -4   2   7       3760.30       3077.60       120.31 o                         
  -2   2   7         49.66         81.82        11.07 o                         
   0   2   7        305.93        332.28        10.18 o                         
   2   2   7        270.44        255.41        10.77 o                         
   4   2   7         16.56         31.36        11.09 o                         
   6   2   7       1536.26       1774.63        32.64 o                         
   8   2   7        632.47        643.88        17.04 o                         
  10   2   7        145.54        166.22        10.43 o                         
  12   2   7         27.08         33.01        13.82 o                         
  14   2   7         63.18        111.80        16.84 o                         
  16   2   7         32.80         25.47        16.92 o                         
  18   2   7        161.92        176.18        24.58 o                         
  20   2   7          8.53          7.39        23.21 o                         
 -17   3   7        200.38        226.58        43.53 o                         
 -15   3   7         11.62         59.97        34.05 o                         
 -13   3   7        257.66        274.72        24.86 o                         
 -11   3   7        935.37        844.82        30.52 o                         
  -9   3   7        323.14        321.90        24.27 o                         
  -7   3   7         38.99        119.95        13.64 o                         
  -5   3   7         97.53        159.38        19.97 o                         
  -3   3   7        166.16        192.87        26.84 o                         
  -1   3   7         48.62         96.52        26.75 o                         
   1   3   7        556.35        586.41        24.48 o                         
   3   3   7        305.78        280.02        16.85 o                         
   5   3   7         69.56         73.55        15.68 o                         
   7   3   7        432.86        416.12        17.66 o                         
   9   3   7        795.68        719.82        26.03 o                         
  11   3   7        225.29        270.53        20.39 o                         
  13   3   7         14.00         12.21        20.41 o                         
  15   3   7         63.04         52.47        16.86 o                         
  17   3   7          5.66        -21.37        21.37 o                         
 -14   4   7         52.03         99.21        33.56 o                         
 -12   4   7          3.15          4.00        28.98 o                         
 -10   4   7        214.56        161.93        34.20 o                         
  -8   4   7         72.71        127.22        39.37 o                         
  -6   4   7        467.92        533.09        31.76 o                         
  -4   4   7        798.04        836.36        46.87 o                         
  -2   4   7         96.83        117.92        33.95 o                         
   0   4   7         73.36         71.03        23.82 o                         
   2   4   7         86.00         92.21        25.17 o                         
   4   4   7          1.78         66.51        24.61 o                         
   6   4   7        167.96        159.39        16.57 o                         
   8   4   7        118.54         65.73        23.77 o                         
  10   4   7        149.21        143.55        24.29 o                         
  12   4   7        216.85        210.64        27.51 o                         
  14   4   7          3.76         53.18        21.65 o                         
  -9   5   7          1.80         58.32        35.77 o                         
  -7   5   7         83.38        145.76        39.82 o                         
  -5   5   7         11.75        -17.82        28.28 o                         
  -3   5   7        519.36        466.79        29.77 o                         
  -1   5   7          0.70         56.57        29.75 o                         
   1   5   7        109.92         96.68        26.36 o                         
   3   5   7          3.76         41.76        32.38 o                         
   5   5   7          8.55         75.16        43.88 o                         
   7   5   7         26.13         32.56        39.62 o                         
   9   5   7          2.94         23.88        30.75 o                         
 -20   0   8        634.80        758.32        50.07 o                         
 -18   0   8         62.41         39.76        32.63 o                         
 -16   0   8        107.49         81.51        30.91 o                         
 -14   0   8         83.22        108.71        27.24 o                         
 -12   0   8          0.04        -24.48        25.70 o                         
 -10   0   8        107.69         89.86        15.27 o                         
  -8   0   8       3298.48       3134.96        32.58 o                         
  -6   0   8        155.26        198.21        24.56 o                         
  -4   0   8       6393.51       6306.13       101.43 o                         
  -2   0   8        218.47        320.15         9.54 o                         
   0   0   8       3047.89       2866.61        27.23 o                         
   2   0   8        203.62        218.96        18.02 o                         
   4   0   8        154.41        170.52        19.86 o                         
   6   0   8      15239.02      15099.47        88.84 o                         
   8   0   8       6361.89       6156.98        66.70 o                         
  10   0   8       4662.38       4659.18        65.89 o                         
  12   0   8       4951.20       5241.85        75.81 o                         
  14   0   8        518.31        516.93        39.15 o                         
  16   0   8        644.16        661.75        47.83 o                         
  18   0   8        669.97        740.17        50.23 o                         
  20   0   8         34.52         10.98        36.55 o                         
 -21   1   8        144.68        135.38        38.81 o                         
 -19   1   8          3.65         19.92        32.31 o                         
 -17   1   8        127.56         92.48        20.94 o                         
 -15   1   8        282.08        302.46        79.79 o                         
 -13   1   8        693.49        657.42        24.86 o                         
 -11   1   8        429.52        467.47        31.50 o                         
  -9   1   8       3304.10       3224.25        21.08 o                         
  -7   1   8       1192.78       1093.58        12.65 o                         
  -5   1   8        548.29        441.64        10.93 o                         
  -3   1   8        140.18        125.25         7.74 o                         
  -1   1   8       1666.87       1444.15        20.60 o                         
   1   1   8       1160.50       1160.11        13.34 o                         
   3   1   8         83.89        106.93        22.23 o                         
   5   1   8        836.01        886.14        17.70 o                         
   7   1   8        166.13        255.79        17.32 o                         
   9   1   8          9.87        139.69        33.98 o                         
  11   1   8         65.33        102.76        22.48 o                         
  13   1   8        810.20        740.33        23.46 o                         
  15   1   8          0.22         52.46        26.36 o                         
  17   1   8        188.08        204.22        26.99 o                         
  19   1   8         89.35        102.74        26.08 o                         
  21   1   8         27.92         18.42        27.98 o                         
 -20   2   8          8.47         52.91        36.11 o                         
 -18   2   8        152.72        269.27        44.36 o                         
 -16   2   8         24.28         14.41        37.48 o                         
 -14   2   8        268.14        369.91        38.81 o                         
 -12   2   8         53.98         37.00        17.43 o                         
 -10   2   8         14.74          7.19        11.10 o                         
  -8   2   8        136.53        146.16         9.94 o                         
  -6   2   8       2953.69       2623.15        59.91 o                         
  -4   2   8        201.01        203.09        23.38 o                         
  -2   2   8        439.42        574.90       156.72 o                         
   0   2   8        162.84        148.91         8.54 o                         
   2   2   8         15.26         18.30         8.27 o                         
   4   2   8         34.04         29.87         7.74 o                         
   6   2   8        874.69        935.55        32.61 o                         
   8   2   8         32.93         28.63         9.48 o                         
  10   2   8       1083.97       1151.22        17.10 o                         
  12   2   8         69.95         82.94        13.96 o                         
  14   2   8          9.32         51.24        15.10 o                         
  16   2   8          0.54          7.58        15.37 o                         
  18   2   8        139.94        183.50        20.57 o                         
  20   2   8         44.53         89.81        27.96 o                         
 -17   3   8         15.62         29.97        40.61 o                         
 -15   3   8         17.74         11.64        31.03 o                         
 -13   3   8         40.02         46.00        29.05 o                         
 -11   3   8       1800.46       1660.09       152.16 o                         
  -9   3   8        434.60        463.34        27.65 o                         
  -7   3   8       1205.63       1054.34        25.45 o                         
  -5   3   8       1423.47       1294.76        26.99 o                         
  -3   3   8        173.29        177.10        32.07 o                         
  -1   3   8       1388.81       1285.35        42.98 o                         
   1   3   8        780.08        831.54        48.41 o                         
   3   3   8        889.80        931.97        32.86 o                         
   5   3   8        217.73        218.58        16.55 o                         
   7   3   8        111.06        155.80        25.98 o                         
   9   3   8        488.21        525.03        21.24 o                         
  11   3   8       1100.18       1039.65        26.58 o                         
  13   3   8         91.76        126.10        39.04 o                         
  15   3   8        425.01        360.20        59.11 o                         
  17   3   8          4.99        -14.91        18.04 o                         
 -14   4   8         48.63         79.53        29.89 o                         
 -12   4   8         34.06         58.22        23.30 o                         
 -10   4   8         23.95         31.30        30.26 o                         
  -8   4   8         17.76         57.57        22.75 o                         
  -6   4   8        254.79        271.33        28.78 o                         
  -4   4   8          7.81         40.04        37.33 o                         
  -2   4   8        138.31        154.89        32.65 o                         
   0   4   8         96.70        120.27        25.78 o                         
   2   4   8        146.20        164.54        24.67 o                         
   4   4   8        289.54        287.45        20.98 o                         
   6   4   8        321.07        288.49        20.39 o                         
   8   4   8         27.78         35.61        21.73 o                         
  10   4   8        157.73        183.26        25.84 o                         
  12   4   8         41.71        110.00        29.80 o                         
  14   4   8         79.64         93.92        44.24 o                         
  -9   5   8         31.89         88.66        44.22 o                         
  -7   5   8         65.63         17.57        45.41 o                         
  -5   5   8        189.09        209.92        31.18 o                         
  -3   5   8         35.00         29.66        25.42 o                         
  -1   5   8         45.65         59.36        29.79 o                         
   1   5   8         22.08         20.29        25.20 o                         
   3   5   8         11.06         10.24        22.01 o                         
   5   5   8         57.90        111.78        44.63 o                         
   7   5   8        101.94        101.81        41.87 o                         
   9   5   8         17.23         20.30        34.30 o                         
 -21   1   9          3.57          2.11        36.29 o                         
 -19   1   9         90.90        116.58        32.20 o                         
 -17   1   9         16.66         13.19        18.98 o                         
 -15   1   9        206.26        167.85        20.54 o                         
 -13   1   9         30.99         85.33        20.78 o                         
 -11   1   9          0.56          0.94        18.14 o                         
  -9   1   9       3957.34       3716.62        24.33 o                         
  -7   1   9        700.04        632.55        10.50 o                         
  -5   1   9       1178.42       1161.09        13.81 o                         
  -3   1   9       2099.04       2194.78        14.11 o                         
  -1   1   9        336.72        290.50         7.61 o                         
   1   1   9         57.61        136.91        12.44 o                         
   3   1   9          3.53         66.13        20.80 o                         
   5   1   9       6518.81       6093.19        50.72 o                         
   7   1   9       2737.87       2796.55        46.09 o                         
   9   1   9         82.42         74.26        17.78 o                         
  11   1   9       2001.23       2041.35        94.82 o                         
  13   1   9        163.17        163.81        22.44 o                         
  15   1   9         37.18         52.66        23.04 o                         
  17   1   9         39.07         36.89        25.50 o                         
  19   1   9          0.41         -6.89        32.45 o                         
  21   1   9         14.24         62.15        28.45 o                         
 -20   2   9         20.02         -8.04        35.81 o                         
 -18   2   9        392.98        431.29        43.41 o                         
 -16   2   9         13.30         13.43        38.68 o                         
 -14   2   9       1693.31       1656.42        55.44 o                         
 -12   2   9        272.35        362.35        35.42 o                         
 -10   2   9        120.99        190.02        12.62 o                         
  -8   2   9       1148.98       1116.53        20.55 o                         
  -6   2   9       5874.34       5682.39        43.84 o                         
  -4   2   9       4936.35       4657.33        38.55 o                         
  -2   2   9       6590.45       6641.05        45.03 o                         
   0   2   9       2691.58       2381.06        35.28 o                         
   4   2   9        309.34        394.16        42.53 o                         
   6   2   9         97.96        123.21        10.21 o                         
   8   2   9         52.25         75.20        11.12 o                         
  10   2   9        572.71        573.10        14.22 o                         
  12   2   9        959.53        926.34        50.66 o                         
  14   2   9         95.05         89.71        17.27 o                         
  16   2   9          0.68         11.91        17.22 o                         
  18   2   9        236.59        270.08        31.77 o                         
  20   2   9         63.46         92.05        30.45 o                         
 -17   3   9        109.33         85.72        40.15 o                         
 -15   3   9          6.90         16.88        27.41 o                         
 -13   3   9        323.12        339.11        37.48 o                         
 -11   3   9         53.97         89.61        22.03 o                         
  -9   3   9        982.19       1340.35        90.23 o                         
  -7   3   9        395.13        327.04        19.11 o                         
  -5   3   9        149.39        240.24        34.53 o                         
  -3   3   9        478.81        463.33        35.48 o                         
  -1   3   9        779.87        713.84        25.31 o                         
   1   3   9        863.83        827.25        26.37 o                         
   3   3   9        311.91        310.51        18.84 o                         
   5   3   9          1.51         14.95        20.15 o                         
   7   3   9        607.27        603.68        57.57 o                         
   9   3   9        291.30        433.20        27.99 o                         
  11   3   9        318.83        341.48        27.66 o                         
  13   3   9          2.68         -4.52        28.69 o                         
  15   3   9        193.31        184.39        20.34 o                         
  17   3   9          4.85          7.88        36.85 o                         
 -14   4   9         17.37         -8.08        33.04 o                         
 -12   4   9        129.07        134.08        28.85 o                         
 -10   4   9          7.80         62.45        33.96 o                         
  -8   4   9        530.05        464.03        28.15 o                         
  -6   4   9        416.88        385.94        39.89 o                         
  -4   4   9        728.41        745.54        47.19 o                         
  -2   4   9        301.77        295.63        27.07 o                         
   0   4   9         15.01          8.78        23.47 o                         
   2   4   9          4.05          9.77        23.51 o                         
   4   4   9        222.17        230.69        19.81 o                         
   6   4   9         38.68         29.45        17.54 o                         
   8   4   9        121.24        123.25        34.31 o                         
  10   4   9          3.71         52.63        25.27 o                         
  12   4   9        152.86        130.92        31.14 o                         
  14   4   9         16.05         31.44        26.43 o                         
  -9   5   9          9.89         -0.82        38.24 o                         
  -7   5   9        230.34        173.26        31.59 o                         
  -5   5   9         21.26         36.81        67.55 o                         
  -3   5   9        277.61        223.76        46.88 o                         
  -1   5   9         59.91         47.33        55.24 o                         
   1   5   9         25.27          2.27        26.35 o                         
   3   5   9          8.09         19.04        19.16 o                         
   5   5   9         10.61         16.37        43.26 o                         
   7   5   9          3.34         -7.20        42.48 o                         
   9   5   9         50.92         17.49        32.02 o                         
 -20   0  10        355.49        374.06        37.85 o                         
 -18   0  10         59.49         48.69        27.28 o                         
 -16   0  10        209.85        193.56        32.09 o                         
 -14   0  10        291.64        271.98        28.84 o                         
 -12   0  10       2509.28       2576.32        51.82 o                         
 -10   0  10         73.35         47.00        12.78 o                         
  -8   0  10       1629.48       1474.48        78.35 o                         
  -6   0  10        805.22        725.25        21.35 o                         
  -4   0  10      12319.49      10745.38        68.39 o                         
  -2   0  10       1102.25       1026.79        22.97 o                         
   0   0  10      13410.86      12228.25       109.98 o                         
   2   0  10        978.71       1089.24        25.71 o                         
   4   0  10       4059.56       3965.23        44.48 o                         
   6   0  10        202.93        158.44        18.97 o                         
   8   0  10       5478.91       6029.66        67.50 o                         
  10   0  10          7.03         -5.99        24.47 o                         
  12   0  10       3916.65       4043.60        69.25 o                         
  14   0  10         64.62         55.50        34.54 o                         
  16   0  10         35.08         67.89        35.95 o                         
  18   0  10        137.53        175.09        42.16 o                         
  20   0  10         27.41         42.76        42.80 o                         
 -21   1  10          0.00        -10.21        34.36 o                         
 -19   1  10         57.62         83.19        31.14 o                         
 -17   1  10         39.82         46.78        28.52 o                         
 -15   1  10          0.27         -9.55        18.12 o                         
 -13   1  10         13.07          3.08        16.73 o                         
 -11   1  10        501.43        596.37        21.23 o                         
  -9   1  10        356.28        516.30        12.05 o                         
  -7   1  10        804.07        971.81        22.73 o                         
  -5   1  10          4.66          8.76         5.97 o                         
  -3   1  10        420.13        507.40        32.62 o                         
  -1   1  10          0.40          0.69         6.04 o                         
   1   1  10          3.69         -4.41         8.71 o                         
   3   1  10       4547.63       4307.62        49.42 o                         
   5   1  10        155.73        174.66        10.03 o                         
   7   1  10        893.11        948.20        17.91 o                         
   9   1  10       5309.40       5359.81        47.95 o                         
  11   1  10        262.33        271.78        22.11 o                         
  13   1  10        626.22        627.56        27.44 o                         
  15   1  10        803.72        820.13        80.09 o                         
  17   1  10          2.57         27.21        34.11 o                         
  19   1  10         41.41          5.99        26.75 o                         
  21   1  10         12.57        -28.82        28.82 o                         
 -20   2  10          0.20          1.18        36.22 o                         
 -18   2  10        221.95        317.12        39.65 o                         
 -16   2  10          5.37         18.33        33.58 o                         
 -14   2  10        127.58        279.21        39.12 o                         
 -12   2  10         11.18         59.38        28.62 o                         
 -10   2  10        419.66        387.03        19.72 o                         
  -8   2  10         12.74         21.23         9.07 o                         
  -6   2  10        115.49        146.24        10.06 o                         
  -4   2  10        827.57        670.57        10.30 o                         
  -2   2  10       4381.09       4083.27        46.09 o                         
   0   2  10        867.15        964.84        21.99 o                         
   2   2  10        688.51        698.24        43.95 o                         
   4   2  10       1349.01       1344.08        30.52 o                         
   6   2  10          0.21          9.49         9.31 o                         
   8   2  10          1.38          1.87        10.87 o                         
  10   2  10        550.40        498.80        18.44 o                         
  12   2  10         65.59         73.38        13.02 o                         
  14   2  10         54.80         53.21        16.97 o                         
  16   2  10         47.13         52.73        17.19 o                         
  18   2  10          1.92          5.49        17.68 o                         
  20   2  10          5.54          8.10        22.05 o                         
 -17   3  10         68.65         81.01        40.73 o                         
 -15   3  10          7.72         31.21        27.83 o                         
 -13   3  10         66.08        109.53        32.95 o                         
 -11   3  10         14.05         26.85        26.17 o                         
  -9   3  10       3710.02       3852.14        47.86 o                         
  -7   3  10          0.94          5.37        11.48 o                         
  -5   3  10        505.15        502.47        36.23 o                         
  -3   3  10        621.10        616.12        37.20 o                         
  -1   3  10        310.86        397.17        36.64 o                         
   1   3  10       1432.64       1335.50        32.03 o                         
   3   3  10        646.46        689.88        30.37 o                         
   5   3  10        468.32        445.59        25.29 o                         
   7   3  10         82.44         87.62        22.75 o                         
   9   3  10         84.66        155.25        25.15 o                         
  11   3  10         54.42         85.91        24.01 o                         
  13   3  10        125.70        145.24        32.70 o                         
  15   3  10         48.02         68.35        29.38 o                         
  17   3  10          4.43        -17.41        19.62 o                         
 -14   4  10         11.69         15.40        36.51 o                         
 -12   4  10         97.46         96.04        23.15 o                         
 -10   4  10         15.52         77.75        35.65 o                         
  -8   4  10          2.18          7.01        22.86 o                         
  -6   4  10        262.11        229.40        35.84 o                         
  -4   4  10        118.43        195.17        40.12 o                         
  -2   4  10         41.71          4.40        24.98 o                         
   0   4  10        212.73        222.03        27.05 o                         
   2   4  10         15.05          6.04        21.55 o                         
   4   4  10          0.00         21.09        16.91 o                         
   6   4  10        141.93        137.28        28.02 o                         
   8   4  10          4.73         17.35        25.38 o                         
  10   4  10         17.43         46.21        24.87 o                         
  12   4  10         44.07         28.54        22.33 o                         
  14   4  10          3.56         -4.02        36.64 o                         
  -9   5  10         72.40         44.26        39.54 o                         
  -7   5  10          5.46         34.97        65.67 o                         
  -5   5  10        133.51        104.95        26.35 o                         
  -3   5  10         55.79         28.39        23.12 o                         
  -1   5  10         53.97          8.23        26.53 o                         
   1   5  10         58.16         54.91        27.90 o                         
   3   5  10        237.44        224.68        26.02 o                         
   5   5  10         28.81         64.47        41.60 o                         
   7   5  10        118.85        118.89        47.21 o                         
   9   5  10          1.89         25.00        24.70 o                         
 -21   1  11         14.88          9.19        34.02 o                         
 -19   1  11         19.11         12.68        30.41 o                         
 -17   1  11        125.97         93.32        33.02 o                         
 -15   1  11        126.77        100.00        20.32 o                         
 -13   1  11          0.24         21.19        16.84 o                         
 -11   1  11          1.99         16.25        12.20 o                         
  -9   1  11        129.72        268.13        26.59 o                         
  -7   1  11        715.08        688.09        13.88 o                         
  -5   1  11       4733.24       4550.81        21.42 o                         
  -3   1  11        543.55        541.37        11.20 o                         
  -1   1  11          0.66         90.07        10.70 o                         
   1   1  11       1757.72       1787.19        16.95 o                         
   3   1  11       2710.00       2541.55        62.03 o                         
   5   1  11       3960.57       4000.05        54.33 o                         
   7   1  11       5946.00       6082.08        37.29 o                         
   9   1  11       4483.25       4517.40        90.58 o                         
  11   1  11         67.67        113.89        20.46 o                         
  13   1  11        441.80        526.15        26.78 o                         
  15   1  11          6.31         17.33        25.14 o                         
  17   1  11        266.89        320.97        29.48 o                         
  19   1  11          3.18        -41.43        53.80 o                         
  21   1  11          9.95        -28.96        28.96 o                         
 -20   2  11         33.64         22.04        35.19 o                         
 -18   2  11        104.38        114.77        33.28 o                         
 -16   2  11        344.56        304.27        36.14 o                         
 -14   2  11        621.32        602.57        40.12 o                         
 -12   2  11        599.21        610.61        39.04 o                         
 -10   2  11          2.58         38.57        12.16 o                         
  -8   2  11        751.79        742.50        28.66 o                         
  -6   2  11         17.09         23.30         7.18 o                         
  -4   2  11        681.09        592.22        16.68 o                         
  -2   2  11       1245.55       1103.51        27.50 o                         
   0   2  11       1763.19       2066.12        19.27 o                         
   2   2  11        565.86        539.68        13.73 o                         
   4   2  11          0.18         17.17        10.79 o                         
   6   2  11         19.54         44.09        10.17 o                         
   8   2  11       1484.09       1321.99        39.82 o                         
  10   2  11         15.71         20.88        11.68 o                         
  12   2  11        243.99        279.23        29.37 o                         
  14   2  11         78.43         62.03        17.25 o                         
  16   2  11         82.33         92.84        20.67 o                         
  18   2  11         71.73         87.77        19.05 o                         
  20   2  11        107.80        133.28        26.52 o                         
 -17   3  11         97.22        149.41        40.84 o                         
 -15   3  11          0.17         28.72        30.38 o                         
 -13   3  11        116.46        122.49        30.26 o                         
 -11   3  11        216.42        187.67        33.23 o                         
  -9   3  11       2038.05       1962.26        47.15 o                         
  -7   3  11        266.45        251.55        79.14 o                         
  -5   3  11        790.81        881.13        42.20 o                         
  -3   3  11        108.13         76.68        32.91 o                         
  -1   3  11        615.59        563.36        24.87 o                         
   1   3  11        381.98        374.68        24.79 o                         
   3   3  11        591.86        639.55        20.73 o                         
   5   3  11        148.59        143.22        21.64 o                         
   7   3  11         16.33         32.58        22.31 o                         
   9   3  11         50.88         65.81        23.78 o                         
  11   3  11         24.42         52.33        24.66 o                         
  13   3  11         21.76         18.35        31.39 o                         
  15   3  11         47.90         64.47        32.18 o                         
  17   3  11         23.19         20.11        21.97 o                         
 -14   4  11        158.85        183.93        38.78 o                         
 -12   4  11        139.83        132.52        25.00 o                         
 -10   4  11        441.06        408.24        41.61 o                         
  -8   4  11        134.70        114.20        25.36 o                         
  -6   4  11        121.92        117.55        33.20 o                         
  -4   4  11        103.33         91.57        36.47 o                         
  -2   4  11         46.03         33.33        25.14 o                         
   0   4  11        630.24        712.34        36.04 o                         
   2   4  11          1.45          0.00        21.60 o                         
   4   4  11        290.67        316.78        21.71 o                         
   6   4  11        259.79        238.04        31.26 o                         
   8   4  11        173.83        159.51        31.38 o                         
  10   4  11         50.58         59.41        24.66 o                         
  12   4  11         83.44         93.59        23.30 o                         
  14   4  11          2.97         -3.27        33.04 o                         
  -9   5  11         11.35        -27.54        44.16 o                         
  -7   5  11         86.19         93.37        37.28 o                         
  -5   5  11         24.80        -26.74        26.74 o                         
  -3   5  11         41.91         19.96        24.40 o                         
  -1   5  11          0.44        -20.19        28.20 o                         
   1   5  11         37.69         56.25        26.80 o                         
   3   5  11         28.99         37.81        25.04 o                         
   5   5  11         19.39         58.41        40.38 o                         
   7   5  11          9.82         95.23        46.17 o                         
   9   5  11         30.05         68.21        29.11 o                         
 -20   0  12        158.44        128.20        35.73 o                         
 -18   0  12        142.14        153.47        33.48 o                         
 -16   0  12         66.07         74.24        26.28 o                         
 -14   0  12        293.29        300.13        30.06 o                         
 -12   0  12       1235.59       1125.32        38.09 o                         
 -10   0  12        243.16        219.74        25.11 o                         
  -8   0  12       1265.45       1266.49        59.44 o                         
  -6   0  12       1862.63       1682.43        89.43 o                         
  -4   0  12        110.36        160.27        12.97 o                         
  -2   0  12        813.84       1336.38        47.88 o                         
   0   0  12         89.53        101.89         7.17 o                         
   2   0  12      17861.84      16441.50        48.72 o                         
   4   0  12       3211.40       3230.22        42.11 o                         
   6   0  12      11396.71      10620.21        80.05 o                         
   8   0  12       4147.25       4336.53        59.39 o                         
  10   0  12       1519.53       1658.17        47.75 o                         
  12   0  12        478.27        594.36        39.79 o                         
  14   0  12        169.63        164.03        34.00 o                         
  16   0  12        278.04        251.13        38.01 o                         
  18   0  12        109.79        179.12        44.87 o                         
  20   0  12        145.89        147.91        44.78 o                         
 -21   1  12          5.26         78.89        37.10 o                         
 -19   1  12          0.69         24.98        32.05 o                         
 -17   1  12         95.62         85.52        36.14 o                         
 -15   1  12         81.04         85.37        17.29 o                         
 -13   1  12          2.13         16.17        16.04 o                         
 -11   1  12        246.12        244.87        15.16 o                         
  -9   1  12        260.90        381.59        25.69 o                         
  -7   1  12        749.74        807.76        30.28 o                         
  -5   1  12       3019.35       2789.98        26.78 o                         
  -3   1  12       2950.16       2662.16        20.75 o                         
  -1   1  12        233.13        300.62         8.21 o                         
   1   1  12       1348.55       1444.51        23.45 o                         
   3   1  12        260.42        246.58        21.30 o                         
   5   1  12       3168.66       3429.92        23.44 o                         
   7   1  12          2.24         17.70        12.45 o                         
   9   1  12       3586.24       3514.40       161.08 o                         
  11   1  12        166.51        169.69        21.24 o                         
  13   1  12        181.58        188.02        24.07 o                         
  15   1  12        417.39        413.16        27.65 o                         
  17   1  12        487.73        522.00        33.51 o                         
  19   1  12        157.08        207.43        37.78 o                         
  21   1  12          0.61         41.83        25.29 o                         
 -20   2  12          8.10         12.19        34.29 o                         
 -18   2  12         25.13         91.72        30.81 o                         
 -16   2  12          1.31         29.05        29.37 o                         
 -14   2  12          2.49         78.85        33.61 o                         
 -12   2  12       1314.95       1231.11        46.49 o                         
 -10   2  12        293.18        324.57        15.40 o                         
  -8   2  12        368.25        400.01        15.64 o                         
  -6   2  12       2646.04       2284.22       186.21 o                         
  -4   2  12         13.17         15.35         9.79 o                         
  -2   2  12       4424.58       4360.66        55.57 o                         
   0   2  12         22.51         18.25         7.37 o                         
   2   2  12       4207.21       4251.33        41.58 o                         
   4   2  12        845.47        960.51        21.12 o                         
   6   2  12        576.99        562.12        14.21 o                         
   8   2  12       1234.23       1177.33        24.92 o                         
  10   2  12       1319.89       1415.24        37.86 o                         
  12   2  12        466.01        472.89        27.54 o                         
  14   2  12          0.99         33.90        16.37 o                         
  16   2  12         48.79         29.53        18.52 o                         
  18   2  12         16.94         22.00        20.14 o                         
 -17   3  12         97.86        197.82        41.09 o                         
 -15   3  12          0.01         14.55        33.12 o                         
 -13   3  12          1.17         22.17        31.38 o                         
 -11   3  12        650.99        620.35        27.62 o                         
  -9   3  12        110.06        158.96        14.79 o                         
  -7   3  12       2075.10       1575.43       300.61 o                         
  -5   3  12         53.61         67.31        33.91 o                         
  -3   3  12         80.26         67.77        19.44 o                         
  -1   3  12          9.55         11.50        18.13 o                         
   1   3  12         79.31         72.87        16.06 o                         
   3   3  12          8.22         23.40        16.21 o                         
   5   3  12        323.35        312.46        43.28 o                         
   7   3  12         48.87         94.04        32.46 o                         
   9   3  12        637.18        588.16        29.69 o                         
  11   3  12          1.97         29.95        28.49 o                         
  13   3  12        310.52        314.99        37.74 o                         
  15   3  12         88.58        118.46        37.57 o                         
  17   3  12         58.59         44.43        29.83 o                         
 -14   4  12         16.08         69.76        35.20 o                         
 -12   4  12        261.11        285.21        34.83 o                         
 -10   4  12          2.41        107.56        74.31 o                         
  -8   4  12        120.56        181.87        45.79 o                         
  -6   4  12          0.81          3.67        29.10 o                         
  -4   4  12        567.25        562.39        64.46 o                         
  -2   4  12        142.71        144.16        27.21 o                         
   0   4  12        113.98        144.96        25.70 o                         
   2   4  12          9.24         26.95        24.01 o                         
   4   4  12         12.10         15.24        18.11 o                         
   6   4  12         57.71         47.33        17.73 o                         
   8   4  12         11.76         33.80        30.03 o                         
  10   4  12          0.60         33.58        27.81 o                         
  12   4  12          8.66         22.99        43.89 o                         
  14   4  12         11.23        -29.16        34.36 o                         
  -9   5  12         46.39         25.97        41.36 o                         
  -7   5  12         18.97         52.12        28.17 o                         
  -5   5  12         21.91         68.35        33.90 o                         
  -3   5  12         82.64         75.12        32.66 o                         
  -1   5  12        118.48         83.35        36.31 o                         
   1   5  12          0.85         23.37        24.48 o                         
   3   5  12        162.84        164.10        27.87 o                         
   5   5  12         80.08        166.05        37.15 o                         
   7   5  12          0.01        -29.99        43.40 o                         
 -21   1  13         23.44        131.29        37.33 o                         
 -19   1  13         71.30         62.25        34.17 o                         
 -17   1  13        224.35        256.44        37.28 o                         
 -15   1  13        262.38        216.74        28.81 o                         
 -13   1  13        304.56        293.15        20.23 o                         
 -11   1  13         64.42         32.25        11.58 o                         
  -9   1  13        141.61        264.64        22.60 o                         
  -7   1  13        330.26        237.07         8.71 o                         
  -5   1  13        551.78        404.81        38.68 o                         
  -3   1  13       2275.17       2478.12        57.37 o                         
  -1   1  13        500.37        630.29        10.17 o                         
   1   1  13       4828.37       4825.71        49.54 o                         
   3   1  13         92.70        187.55        17.49 o                         
   5   1  13         11.43         11.11         9.13 o                         
   7   1  13        660.42        668.28        17.09 o                         
   9   1  13         58.14         69.65        13.84 o                         
  11   1  13          0.01         30.82        23.91 o                         
  13   1  13        309.80        334.61        33.92 o                         
  15   1  13         42.68         51.59        25.05 o                         
  17   1  13        159.35        223.58        32.37 o                         
  19   1  13        322.98        353.40        32.93 o                         
 -20   2  13          7.34          5.82        34.34 o                         
 -18   2  13          3.66         21.65        26.78 o                         
 -16   2  13         10.06          7.43        30.94 o                         
 -14   2  13        424.69        359.18        38.17 o                         
 -12   2  13         34.98         79.19        31.41 o                         
 -10   2  13       1362.41       1367.66        40.92 o                         
  -8   2  13        121.93        174.48        10.30 o                         
  -6   2  13          0.82         44.21        24.45 o                         
  -4   2  13        160.92        170.88         8.67 o                         
  -2   2  13         64.21         81.21         7.50 o                         
   0   2  13          7.05         16.54         6.98 o                         
   2   2  13        127.85        170.12        12.64 o                         
   4   2  13       2101.37       1953.54        38.43 o                         
   6   2  13       6219.06       5988.30        58.54 o                         
   8   2  13          2.08          5.66        11.25 o                         
  10   2  13        386.87        451.08        15.74 o                         
  12   2  13         73.85         80.71        14.11 o                         
  14   2  13         22.79         35.57        17.34 o                         
  16   2  13          8.70         23.71        19.58 o                         
  18   2  13         27.62         21.08        18.95 o                         
 -17   3  13          1.72         30.71        35.68 o                         
 -15   3  13         41.17         56.46        35.45 o                         
 -13   3  13        207.33        181.01        35.69 o                         
 -11   3  13        101.31        138.21        32.53 o                         
  -9   3  13        841.18        741.30        61.41 o                         
  -7   3  13       1282.92        994.20       237.62 o                         
  -5   3  13         57.17         39.52        32.91 o                         
  -3   3  13         85.00         73.03        19.66 o                         
  -1   3  13          6.35          4.25        18.86 o                         
   1   3  13         39.90         24.77        15.65 o                         
   3   3  13        314.42        318.30        18.61 o                         
   5   3  13         36.95         32.31        20.40 o                         
   7   3  13        790.64        800.72        29.89 o                         
   9   3  13        331.92        382.34        28.96 o                         
  11   3  13         73.69        104.59        34.32 o                         
  13   3  13          0.04        -15.00        34.89 o                         
  15   3  13         99.10        113.43        36.83 o                         
  17   3  13         12.72         10.91        28.70 o                         
 -14   4  13        153.29        199.21        38.69 o                         
 -12   4  13        116.32        179.65        33.26 o                         
 -10   4  13        126.97        124.31        24.71 o                         
  -8   4  13         14.09        -10.47        22.81 o                         
  -6   4  13         72.82         99.13        33.76 o                         
  -4   4  13        396.47        425.39        29.62 o                         
  -2   4  13        209.52        168.35        25.75 o                         
   0   4  13       1087.87       1187.88        35.87 o                         
   2   4  13        689.41        654.93        30.76 o                         
   4   4  13         27.72         57.25        17.45 o                         
   6   4  13          2.26         29.74        19.79 o                         
   8   4  13        122.16        126.86        18.30 o                         
  10   4  13         12.08          7.51        24.59 o                         
  12   4  13        109.34        123.21        26.49 o                         
  14   4  13          0.25        -13.85        34.76 o                         
  -7   5  13         22.99         10.09        33.77 o                         
  -5   5  13          0.75         44.17        33.97 o                         
  -3   5  13        137.18        157.17        30.40 o                         
  -1   5  13         24.45         32.80        28.97 o                         
   1   5  13        106.75         74.51        26.93 o                         
   3   5  13         26.51         30.31        28.14 o                         
   5   5  13         30.58         19.08        23.20 o                         
   7   5  13         24.96         22.94        26.37 o                         
 -20   0  14         70.85         53.38        35.16 o                         
 -18   0  14         83.66         61.82        28.15 o                         
 -16   0  14         38.86          6.14        29.67 o                         
 -14   0  14         90.89        120.57        26.78 o                         
 -12   0  14          1.79        -13.25        16.14 o                         
 -10   0  14        326.78        305.87        24.75 o                         
  -8   0  14       4495.82       4044.01        91.87 o                         
  -6   0  14        699.76        620.90        27.98 o                         
  -4   0  14        158.33         87.37        13.98 o                         
  -2   0  14       8935.60       8638.54        85.31 o                         
   0   0  14        220.86        281.95         8.46 o                         
   2   0  14       1335.48       1301.64        26.11 o                         
   4   0  14       1484.77       1281.97        29.58 o                         
   6   0  14        788.47        842.44        31.22 o                         
   8   0  14       1970.96       1699.96        43.65 o                         
  10   0  14       1843.63       1716.69        47.80 o                         
  12   0  14          8.86         22.56        32.62 o                         
  14   0  14       4389.03       4814.41        86.85 o                         
  16   0  14        352.98        346.69        40.12 o                         
  18   0  14         30.00          5.87        36.05 o                         
  20   0  14         86.90         37.50        38.01 o                         
 -21   1  14          6.91         43.68        33.87 o                         
 -19   1  14          2.27          5.38        32.06 o                         
 -17   1  14         19.32         81.73        36.11 o                         
 -15   1  14        218.55        142.23        18.91 o                         
 -13   1  14         63.03         86.97        24.93 o                         
 -11   1  14        140.60        139.08        12.62 o                         
  -9   1  14        226.80        245.76        12.59 o                         
  -7   1  14        456.07        471.48        10.29 o                         
  -5   1  14       2165.89       2188.69        19.33 o                         
  -3   1  14       3012.81       2787.91        20.20 o                         
  -1   1  14        476.85        583.80        10.61 o                         
   1   1  14       1364.71       1541.85        31.71 o                         
   3   1  14        256.83        336.22        19.33 o                         
   5   1  14       3565.62       3376.20        24.38 o                         
   7   1  14       3269.98       3411.02        53.86 o                         
   9   1  14          2.36         27.03        13.48 o                         
  11   1  14        361.52        371.05        26.09 o                         
  13   1  14          3.09         12.34        21.33 o                         
  15   1  14        203.72        207.44        26.88 o                         
  17   1  14        750.20        791.71        36.85 o                         
  19   1  14          9.20          9.99        25.28 o                         
 -18   2  14          0.01         17.32        27.36 o                         
 -16   2  14         75.99         53.50        35.40 o                         
 -14   2  14        295.76        253.78        35.80 o                         
 -12   2  14        490.72        512.81        28.49 o                         
 -10   2  14        746.48        717.26        34.90 o                         
  -8   2  14         29.98         12.88         8.77 o                         
  -6   2  14         34.41         26.34         7.68 o                         
  -4   2  14       1941.26       1786.63        19.37 o                         
  -2   2  14         48.18         43.81         7.55 o                         
   0   2  14       1846.67       2079.03        17.68 o                         
   2   2  14          1.10         17.09         8.63 o                         
   4   2  14         46.48         58.94        11.71 o                         
   6   2  14       1265.00       1310.32        18.68 o                         
   8   2  14         39.12         43.38        11.06 o                         
  10   2  14        374.53        327.96        15.19 o                         
  12   2  14          4.35         62.51        13.76 o                         
  14   2  14        319.27        294.06        21.01 o                         
  16   2  14         17.11         24.54        17.30 o                         
  18   2  14          2.03          6.34        19.38 o                         
 -17   3  14         25.86         -8.01        36.86 o                         
 -15   3  14         68.76         84.50        36.83 o                         
 -13   3  14         26.26         32.65        33.18 o                         
 -11   3  14        279.43        254.46        22.81 o                         
  -9   3  14          1.75         11.78        13.63 o                         
  -7   3  14        123.87        137.08        43.12 o                         
  -5   3  14         96.60         75.80        19.68 o                         
  -3   3  14        105.97        125.45        20.92 o                         
  -1   3  14         82.59         93.54        19.95 o                         
   1   3  14        133.10        162.54        16.73 o                         
   3   3  14        152.62        160.50        22.57 o                         
   5   3  14        490.53        467.95        27.02 o                         
   7   3  14         17.30         34.06        21.98 o                         
   9   3  14         76.82         68.95        24.30 o                         
  11   3  14         56.46         66.34        32.89 o                         
  13   3  14          6.42          5.84        33.71 o                         
  15   3  14        109.88         53.24        34.47 o                         
  17   3  14         80.76         74.65        35.77 o                         
 -14   4  14        146.43        122.12        33.70 o                         
 -12   4  14        318.34        335.72        40.95 o                         
 -10   4  14        234.31        189.19        32.87 o                         
  -8   4  14        135.04         96.11        25.73 o                         
  -6   4  14         14.14         55.92        34.03 o                         
  -4   4  14         11.48          1.25        22.99 o                         
  -2   4  14        148.45        112.33        28.02 o                         
   0   4  14         34.74         29.21        23.40 o                         
   2   4  14        105.80        126.40        24.15 o                         
   4   4  14        142.07        137.62        19.90 o                         
   6   4  14        352.14        348.32        24.07 o                         
   8   4  14         21.24         20.07        17.77 o                         
  10   4  14         69.76         80.09        29.18 o                         
  12   4  14         30.09          2.67        23.47 o                         
  14   4  14          3.90        -34.88        34.88 o                         
  -7   5  14         79.41         46.87        29.09 o                         
  -5   5  14          4.05         21.20        39.74 o                         
  -3   5  14        120.55        115.93        58.57 o                         
  -1   5  14         90.03        105.74        24.98 o                         
   1   5  14         66.62         78.81        27.13 o                         
   3   5  14         45.82         80.38        30.75 o                         
   5   5  14        107.69         72.90        23.95 o                         
   7   5  14          0.22         19.32        29.28 o                         
 -19   1  15         24.44         19.49        31.45 o                         
 -17   1  15        260.23        217.63        36.02 o                         
 -15   1  15        263.43        189.11        24.35 o                         
 -13   1  15        267.05        210.75        24.57 o                         
 -11   1  15        310.43        319.01        19.62 o                         
  -9   1  15       1304.82       1125.06        18.81 o                         
  -7   1  15         54.70         99.22        13.67 o                         
  -5   1  15       4660.89       4550.38        61.57 o                         
  -3   1  15        399.93        492.91        12.61 o                         
  -1   1  15       9060.25       8880.48        38.17 o                         
   1   1  15        186.14        503.82        23.07 o                         
   3   1  15       5263.69       5261.52        27.81 o                         
   5   1  15       1922.24       2003.65        35.56 o                         
   7   1  15         70.72        101.91        11.75 o                         
   9   1  15        471.88        488.38        17.81 o                         
  11   1  15         23.09         11.88        19.52 o                         
  13   1  15         41.15         51.73        21.14 o                         
  15   1  15        204.35        240.60        27.04 o                         
  17   1  15          6.03         28.41        25.02 o                         
  19   1  15          0.42         48.39        77.97 o                         
 -18   2  15         17.49         15.42        28.03 o                         
 -16   2  15         60.23         52.42        36.21 o                         
 -14   2  15         39.39         43.53        29.31 o                         
 -12   2  15       1322.49       1290.70        32.38 o                         
 -10   2  15         70.94         80.27        17.82 o                         
  -8   2  15        372.69        340.40        11.93 o                         
  -6   2  15         69.24         45.76         8.27 o                         
  -4   2  15        145.52        170.62         9.02 o                         
  -2   2  15        768.21        882.47        20.23 o                         
   0   2  15       1074.10       1130.79        29.04 o                         
   2   2  15       2794.35       2748.41        57.16 o                         
   4   2  15        921.97        949.21        31.33 o                         
   6   2  15        585.14        540.24        14.30 o                         
   8   2  15       1182.75       1115.34        33.24 o                         
  10   2  15         34.27         51.75        13.51 o                         
  12   2  15         81.62         75.87        14.56 o                         
  14   2  15          2.70         12.16        12.66 o                         
  16   2  15         49.09         32.59        19.28 o                         
  18   2  15         21.67         58.24        22.14 o                         
 -17   3  15        103.79         80.89        35.80 o                         
 -15   3  15         23.52        101.45        36.78 o                         
 -13   3  15        404.75        413.85        40.19 o                         
 -11   3  15          2.55         -4.64        19.61 o                         
  -9   3  15        100.54        107.54        15.47 o                         
  -7   3  15          4.31         20.49        16.14 o                         
  -5   3  15          0.22         -6.78        11.61 o                         
  -3   3  15        287.49        307.28        23.78 o                         
  -1   3  15        653.95        612.40        33.17 o                         
   1   3  15          0.45         35.35        16.07 o                         
   3   3  15       1561.77       1491.40        34.84 o                         
   5   3  15        169.42        175.23        23.70 o                         
   7   3  15        320.46        319.75        26.45 o                         
   9   3  15        105.85        136.50        25.77 o                         
  11   3  15         10.88         23.75        32.40 o                         
  13   3  15         28.28         16.45        28.83 o                         
  15   3  15          2.98         13.34        30.19 o                         
  17   3  15          0.08         -7.46        35.55 o                         
 -14   4  15          0.12         23.79        31.75 o                         
 -12   4  15          3.43         -0.58        33.77 o                         
 -10   4  15        202.66        199.33        25.89 o                         
  -8   4  15          6.95        -21.59        25.00 o                         
  -6   4  15          0.97        -17.66        35.99 o                         
  -4   4  15         91.65         51.77        23.37 o                         
  -2   4  15        181.51        171.85        28.93 o                         
   0   4  15         14.54         17.21        23.42 o                         
   2   4  15         68.82         63.90        23.38 o                         
   4   4  15        109.53        116.38        22.70 o                         
   6   4  15        222.21        222.91        22.99 o                         
   8   4  15         99.25         59.44        18.70 o                         
  10   4  15        280.06        300.56        26.45 o                         
  12   4  15        166.41        176.22        37.37 o                         
  14   4  15         27.13         66.70        37.92 o                         
  -7   5  15         36.02         40.16        54.44 o                         
  -5   5  15         51.94         53.46        42.34 o                         
  -3   5  15        115.00         80.39        30.34 o                         
  -1   5  15         15.04         -3.75        24.74 o                         
   1   5  15         49.57         44.61        29.04 o                         
   3   5  15         28.54         46.17        30.21 o                         
   5   5  15          4.20         36.36        32.84 o                         
   7   5  15          0.04         18.08        30.38 o                         
 -20   0  16          7.09        -11.97        32.87 o                         
 -18   0  16        337.09        287.60        32.36 o                         
 -16   0  16        136.31        200.32        30.80 o                         
 -14   0  16         75.26         43.79        26.83 o                         
 -12   0  16         49.58         55.15        23.94 o                         
 -10   0  16        162.76        173.12        23.58 o                         
  -8   0  16        316.61        282.56        11.51 o                         
  -6   0  16       4154.85       4272.77       171.38 o                         
  -4   0  16        459.81        589.16        48.25 o                         
  -2   0  16       1066.70       1208.37        39.31 o                         
   0   0  16       2405.63       2546.38        20.94 o                         
   2   0  16       6790.27       7308.84        50.00 o                         
   4   0  16      10176.83       9829.02        76.61 o                         
   6   0  16        293.82        396.27        25.28 o                         
   8   0  16         84.53        141.01        26.15 o                         
  10   0  16        538.76        528.08        35.27 o                         
  12   0  16        188.84        170.05        32.27 o                         
  14   0  16       2811.46       2769.51        69.77 o                         
  16   0  16       1656.37       1715.07        59.50 o                         
  18   0  16        731.28        687.20        46.03 o                         
  20   0  16         29.69         33.52        43.42 o                         
 -19   1  16          2.40         30.65        33.72 o                         
 -17   1  16        183.11        116.52        32.17 o                         
 -15   1  16         37.82         52.96        22.35 o                         
 -13   1  16        533.68        439.45        58.66 o                         
 -11   1  16         17.70         -1.00        15.12 o                         
  -9   1  16          5.53         20.73        13.62 o                         
  -7   1  16       1094.82       1075.60        17.74 o                         
  -5   1  16         52.71         49.45         9.89 o                         
  -3   1  16       2413.23       2644.27        59.99 o                         
  -1   1  16        324.33        473.53        12.46 o                         
   1   1  16       2745.09       3020.29        31.37 o                         
   3   1  16       1407.19       1350.23        14.14 o                         
   5   1  16        993.31       1037.67        16.31 o                         
   7   1  16       1172.35       1207.98        21.69 o                         
   9   1  16       1618.30       1518.64        24.71 o                         
  11   1  16       1966.61       1768.61        42.39 o                         
  13   1  16          8.91         15.81        25.81 o                         
  15   1  16         72.95        114.88        25.06 o                         
  17   1  16         55.20         55.67        27.32 o                         
  19   1  16        272.19        273.89        32.43 o                         
 -18   2  16          8.20        -16.07        27.64 o                         
 -16   2  16        142.24        114.22        38.71 o                         
 -14   2  16          1.82         18.75        28.08 o                         
 -12   2  16        224.84        277.63        30.27 o                         
 -10   2  16       1260.47       1101.26        27.65 o                         
  -8   2  16         54.94         77.63        11.00 o                         
  -6   2  16         88.27         92.31        11.07 o                         
  -4   2  16         33.04         47.68         8.34 o                         
  -2   2  16        538.83        552.87        11.76 o                         
   0   2  16       1161.16       1081.08        14.84 o                         
   2   2  16        221.83        185.92        17.19 o                         
   4   2  16        588.12        755.17        32.21 o                         
   6   2  16         83.88         89.27        12.70 o                         
   8   2  16        135.30         80.24        12.29 o                         
  10   2  16        507.53        523.75        16.75 o                         
  12   2  16       1516.59       1489.07        32.24 o                         
  14   2  16         67.76         88.07        15.11 o                         
  16   2  16         13.52         14.14        18.00 o                         
  18   2  16         20.46         27.04        19.28 o                         
 -17   3  16         74.06        106.05        38.16 o                         
 -15   3  16         98.90        112.44        37.77 o                         
 -13   3  16         53.10         50.85        32.45 o                         
 -11   3  16        272.62        205.36        27.41 o                         
  -9   3  16         23.48         19.99        13.60 o                         
  -7   3  16        538.64        418.00        73.28 o                         
  -5   3  16        125.19         72.06        12.25 o                         
  -3   3  16        590.51        614.00        33.14 o                         
  -1   3  16        358.68        360.80        70.42 o                         
   1   3  16        402.46        385.85        19.78 o                         
   3   3  16        248.88        291.62        24.21 o                         
   5   3  16         22.74         29.70        22.75 o                         
   7   3  16          0.41         -5.74        22.16 o                         
   9   3  16         31.76          4.66        24.64 o                         
  11   3  16          5.92          8.95        28.01 o                         
  13   3  16         11.29         -7.86        28.31 o                         
  15   3  16         80.93         84.66        29.78 o                         
  17   3  16         80.28        113.42        40.25 o                         
 -14   4  16         60.15          1.62        31.40 o                         
 -12   4  16         29.90         25.13        33.06 o                         
 -10   4  16         58.02         81.88        31.67 o                         
  -8   4  16          0.00         -4.66        56.81 o                         
  -6   4  16         19.84         75.15        37.47 o                         
  -4   4  16         60.78         50.37        23.41 o                         
  -2   4  16        152.66        173.94        25.29 o                         
   0   4  16        131.40        150.90        26.93 o                         
   2   4  16        276.53        295.36        28.41 o                         
   4   4  16        156.68        215.61        21.51 o                         
   6   4  16        182.14        194.89        21.68 o                         
   8   4  16          8.04         10.58        25.27 o                         
  10   4  16         12.34         59.22        22.56 o                         
  12   4  16         28.20         43.70        32.34 o                         
  -7   5  16         30.79         30.55        27.44 o                         
  -5   5  16         49.45         31.17        38.62 o                         
  -3   5  16         26.46         33.77        25.57 o                         
  -1   5  16         48.77         35.30        28.22 o                         
   1   5  16        127.71        104.05        27.08 o                         
   3   5  16         53.60         66.01        28.57 o                         
   5   5  16        128.20        113.94        24.01 o                         
   7   5  16         68.52         75.40        30.23 o                         
 -19   1  17        120.83        150.93        34.95 o                         
 -17   1  17        171.28        164.94        31.01 o                         
 -15   1  17        931.77        755.79        73.82 o                         
 -13   1  17        413.89        317.58        31.17 o                         
 -11   1  17          3.69         79.65        12.04 o                         
  -9   1  17        250.76        288.78        15.50 o                         
  -7   1  17        685.38        704.86        16.01 o                         
  -5   1  17          9.06        119.36        23.08 o                         
  -3   1  17         65.58        100.05        13.65 o                         
  -1   1  17       6856.55       6916.96        35.41 o                         
   1   1  17       2435.45       2913.03        31.53 o                         
   3   1  17         14.63         14.44         7.85 o                         
   5   1  17       4434.47       4330.79        36.89 o                         
   7   1  17        198.29        234.23        13.29 o                         
   9   1  17          0.00         27.28        15.80 o                         
  11   1  17        472.00        470.52        20.37 o                         
  13   1  17        328.48        358.76        26.55 o                         
  15   1  17          5.38         30.41        24.29 o                         
  17   1  17         85.29         87.29        16.85 o                         
  19   1  17         17.26         18.15        25.50 o                         
 -18   2  17         41.37         65.03        31.31 o                         
 -16   2  17        151.61        126.15        36.84 o                         
 -14   2  17         88.83         85.17        30.91 o                         
 -12   2  17         12.45        129.77        20.33 o                         
 -10   2  17         71.22         95.76        19.15 o                         
  -8   2  17        228.78        241.16        13.72 o                         
  -6   2  17        705.70        615.65        15.67 o                         
  -4   2  17        278.67        274.42        23.00 o                         
  -2   2  17        218.17        257.34        10.15 o                         
   0   2  17       2105.93       2145.21        44.45 o                         
   2   2  17        356.27        400.61        19.64 o                         
   4   2  17       1459.53       1374.81        28.83 o                         
   6   2  17        101.89        140.69        12.86 o                         
   8   2  17          0.01         -1.43        11.72 o                         
  10   2  17         52.48         54.10        13.19 o                         
  12   2  17         10.31         10.61        14.88 o                         
  14   2  17        421.73        393.99        19.67 o                         
  16   2  17        168.67        168.67        21.11 o                         
  18   2  17         81.65         82.83        25.42 o                         
 -17   3  17         65.00         92.83        40.29 o                         
 -15   3  17         16.44         54.99        34.78 o                         
 -13   3  17         16.46        -23.60        28.81 o                         
 -11   3  17         30.85         12.77        17.07 o                         
  -9   3  17         10.34          0.86        13.92 o                         
  -7   3  17         15.08         13.48        16.81 o                         
  -5   3  17         92.04         38.42        15.12 o                         
  -3   3  17        136.42        156.56        20.42 o                         
  -1   3  17        756.52        708.10        26.99 o                         
   1   3  17         63.41        106.71        17.75 o                         
   3   3  17        530.41        569.51        26.06 o                         
   5   3  17        258.35        254.67        25.07 o                         
   7   3  17         50.73         68.62        22.98 o                         
   9   3  17          0.22         10.23        33.37 o                         
  11   3  17         52.68         48.69        28.35 o                         
  13   3  17          3.77        -13.64        35.46 o                         
  15   3  17         54.25         67.75        34.97 o                         
  17   3  17         43.49         57.54        32.39 o                         
 -14   4  17         27.55         17.12        28.50 o                         
 -12   4  17          5.42        -15.12        30.62 o                         
 -10   4  17          2.49          9.27        37.39 o                         
  -8   4  17          0.08         -8.92        38.92 o                         
  -4   4  17          1.47          8.13        24.80 o                         
  -2   4  17        163.94        161.76        25.36 o                         
   0   4  17          0.66        -15.41        23.17 o                         
   2   4  17          1.48         20.63        26.06 o                         
   4   4  17          4.94         16.35        19.54 o                         
   6   4  17        132.20        128.62        19.28 o                         
   8   4  17          7.40         29.30        18.78 o                         
  10   4  17        160.74        159.69        24.30 o                         
  12   4  17          1.38         -6.70        29.92 o                         
  -7   5  17         16.89          7.82        26.35 o                         
  -5   5  17         73.78         59.10        35.09 o                         
  -3   5  17          9.97         51.15        35.28 o                         
  -1   5  17          6.51          1.02        46.74 o                         
   1   5  17          8.85        198.68       125.32 o                         
   3   5  17         68.55         81.39        24.20 o                         
   5   5  17         35.29         26.61        36.71 o                         
   7   5  17        115.58        115.28        47.13 o                         
 -20   0  18        463.36        404.22        41.10 o                         
 -18   0  18          0.01         50.71        30.59 o                         
 -16   0  18        968.28        941.21        44.43 o                         
 -14   0  18        129.10        152.21        28.57 o                         
 -12   0  18        643.19        592.29        34.64 o                         
 -10   0  18        361.35        394.04        29.11 o                         
  -8   0  18       3319.76       2997.28        50.49 o                         
  -6   0  18       1549.98       1589.70        42.01 o                         
  -4   0  18       5687.94       5878.02        51.01 o                         
  -2   0  18      12028.83      11393.27        79.76 o                         
   0   0  18       4975.56       5558.25        46.90 o                         
   2   0  18       1736.46       2141.84        21.94 o                         
   4   0  18        551.66        686.15        96.26 o                         
   6   0  18      17420.17      16494.21       109.58 o                         
   8   0  18         18.25         16.60        25.47 o                         
  10   0  18        708.92        639.24        37.90 o                         
  12   0  18       2526.09       2493.12        62.32 o                         
  14   0  18         98.78         29.79        34.80 o                         
  16   0  18       1808.46       1922.79        63.13 o                         
  18   0  18        350.30        496.61        48.45 o                         
  20   0  18         41.59         42.81        33.82 o                         
 -19   1  18         27.72         40.99        31.21 o                         
 -17   1  18          0.63         -6.73        26.93 o                         
 -15   1  18        462.45        336.32        73.38 o                         
 -13   1  18        271.57        236.23        24.84 o                         
 -11   1  18        145.95        131.81        16.69 o                         
  -9   1  18         81.98         79.85        11.37 o                         
  -7   1  18        342.88        289.31        18.41 o                         
  -5   1  18        881.19        979.29        32.30 o                         
  -3   1  18       4191.25       4329.81        36.99 o                         
  -1   1  18        530.63        627.44        19.64 o                         
   1   1  18        962.33       1343.71        23.09 o                         
   3   1  18          0.43        127.22        15.67 o                         
   5   1  18       2206.97       1959.14        21.04 o                         
   7   1  18        681.16        738.89        16.34 o                         
   9   1  18       1985.92       2087.14        28.75 o                         
  11   1  18         23.06         38.37        16.41 o                         
  13   1  18       1530.87       1488.33        30.24 o                         
  15   1  18         34.72         42.59        26.14 o                         
  17   1  18          5.74         12.86        19.04 o                         
  19   1  18         18.22          5.86        25.28 o                         
 -18   2  18         29.52         22.82        32.93 o                         
 -16   2  18         59.94         19.72        32.77 o                         
 -14   2  18         37.21         63.36        19.56 o                         
 -12   2  18         10.41         16.42        18.29 o                         
 -10   2  18        125.43        143.58        19.91 o                         
  -8   2  18        121.60         91.27        11.80 o                         
  -6   2  18        202.60        215.46        12.56 o                         
  -4   2  18        671.17        610.08        38.19 o                         
  -2   2  18          4.19          7.80         8.58 o                         
   0   2  18          5.40         10.91         8.38 o                         
   2   2  18         22.71         20.87        11.58 o                         
   4   2  18        123.25        160.86        13.87 o                         
   6   2  18        100.27         89.23        12.59 o                         
   8   2  18        273.71        232.87        13.96 o                         
  10   2  18          4.57         11.34        12.18 o                         
  12   2  18         74.11         84.17        14.73 o                         
  14   2  18         73.64         82.69        15.79 o                         
  16   2  18         11.43         21.40        18.70 o                         
  18   2  18         12.01         18.50        27.82 o                         
 -17   3  18         15.53        -37.18        37.18 o                         
 -15   3  18         82.57         65.54        35.52 o                         
 -13   3  18          9.85        -25.86        25.86 o                         
 -11   3  18         56.63         46.95        35.84 o                         
  -9   3  18          0.13          0.00        16.90 o                         
  -7   3  18         81.94         46.95        16.19 o                         
  -5   3  18         54.42         63.09        16.42 o                         
  -3   3  18         35.01         32.49        11.99 o                         
  -1   3  18         17.10         39.13        21.52 o                         
   1   3  18          6.55         15.47        16.55 o                         
   3   3  18          0.02          4.87        20.40 o                         
   5   3  18         27.60         45.90        24.74 o                         
   7   3  18         25.18         33.58        25.11 o                         
   9   3  18        598.73        586.38        40.96 o                         
  11   3  18         10.08         21.43        34.32 o                         
  13   3  18          0.08        -30.66        35.49 o                         
  15   3  18         13.81         35.00        39.96 o                         
 -12   4  18         28.04         40.96        21.57 o                         
 -10   4  18         25.90         42.33        56.61 o                         
  -8   4  18         26.28         49.73        36.66 o                         
  -6   4  18          4.70         17.19        36.88 o                         
  -4   4  18         12.83         -6.95        31.63 o                         
  -2   4  18        114.69        120.55        25.04 o                         
   0   4  18         51.38         60.16        25.94 o                         
   2   4  18        125.69        109.10        26.49 o                         
   4   4  18          0.11         -6.12        19.52 o                         
   6   4  18          3.94          1.78        19.53 o                         
   8   4  18         78.03        109.66        31.30 o                         
  10   4  18        164.95        179.36        25.28 o                         
  12   4  18         22.69         40.59        29.58 o                         
  -7   5  18          1.28        -25.53        43.27 o                         
  -5   5  18          0.02         19.57        42.82 o                         
  -3   5  18          0.66         21.28        39.98 o                         
  -1   5  18         46.96         13.86        27.65 o                         
   1   5  18         39.71         83.09        23.46 o                         
   3   5  18        208.22        228.71        37.10 o                         
   5   5  18          3.31         -4.50        28.13 o                         
 -19   1  19         35.60         81.15        31.44 o                         
 -17   1  19          1.62          0.09        26.19 o                         
 -15   1  19         54.27         56.12        21.39 o                         
 -13   1  19        212.51        256.46        41.96 o                         
 -11   1  19         23.13         17.19        16.79 o                         
  -9   1  19        160.75        264.71        13.69 o                         
  -7   1  19         84.21        123.21        12.26 o                         
  -5   1  19        167.94        154.34        12.36 o                         
  -3   1  19       1313.38       1466.97        75.50 o                         
   1   1  19       9421.33      10016.99       101.80 o                         
   3   1  19        119.17        158.44         9.24 o                         
   5   1  19        325.21        332.47        15.42 o                         
   7   1  19         84.42         71.44        11.78 o                         
   9   1  19       1047.92       1014.97        26.17 o                         
  11   1  19       2302.04       2266.11        61.55 o                         
  13   1  19         40.72         69.55        20.09 o                         
  15   1  19       1145.21       1171.64        30.26 o                         
  17   1  19         17.00          2.55        17.28 o                         
  19   1  19          0.64          8.11        44.81 o                         
 -18   2  19          8.53         11.99        35.68 o                         
 -16   2  19         56.41         57.51        33.90 o                         
 -14   2  19         42.84         42.42        19.87 o                         
 -12   2  19         52.40         82.24        19.57 o                         
 -10   2  19        384.34        332.37        21.56 o                         
  -8   2  19          4.10          4.02        11.16 o                         
  -6   2  19         23.74         32.53        10.41 o                         
  -4   2  19       2270.61       2198.35       136.38 o                         
  -2   2  19         67.04        106.23        10.47 o                         
   0   2  19        313.93        398.82        11.69 o                         
   2   2  19        436.17        465.25        16.42 o                         
   4   2  19          1.58         41.80        15.04 o                         
   6   2  19         93.09         90.83        13.11 o                         
   8   2  19        670.96        591.55        16.93 o                         
  10   2  19        237.48        220.18        15.23 o                         
  12   2  19        249.00        235.52        16.25 o                         
  14   2  19         36.72         22.41        14.30 o                         
  16   2  19        432.43        494.08        24.46 o                         
  18   2  19          2.59          6.26        18.18 o                         
 -17   3  19          0.04        -37.12        37.12 o                         
 -15   3  19         16.79         49.10        32.14 o                         
 -13   3  19         38.94         37.80        26.23 o                         
 -11   3  19          0.10         23.01        18.18 o                         
  -9   3  19         81.00         67.32        17.44 o                         
  -7   3  19         15.64        -16.27        16.27 o                         
  -5   3  19        531.73        425.72       102.90 o                         
  -3   3  19          3.22          9.42        12.18 o                         
  -1   3  19         36.99         41.42        20.57 o                         
   1   3  19          7.26         19.88        17.14 o                         
   3   3  19         83.98         93.97        21.68 o                         
   5   3  19          2.89          4.37        22.05 o                         
   7   3  19        847.33        922.58        34.78 o                         
   9   3  19        102.93        115.46        29.84 o                         
  11   3  19         18.53         47.15        36.98 o                         
  13   3  19         43.78         20.78        32.87 o                         
  15   3  19         14.49        -10.95        21.48 o                         
 -12   4  19          2.58         38.14        24.65 o                         
 -10   4  19         18.93         -3.08        22.59 o                         
  -8   4  19         30.58         54.13        31.89 o                         
  -6   4  19         23.95         37.71        32.26 o                         
  -4   4  19          7.30         12.88        30.91 o                         
  -2   4  19         13.20         -7.92        24.76 o                         
   0   4  19        187.08        210.85        24.89 o                         
   2   4  19         62.69         98.77        55.49 o                         
   4   4  19          5.36         10.37        18.13 o                         
   6   4  19        142.47        183.88        21.90 o                         
   8   4  19          8.20         35.64        26.35 o                         
  10   4  19        202.89        209.11        39.63 o                         
  12   4  19         13.04          2.43        28.92 o                         
  -5   5  19          0.00         -1.52        42.69 o                         
  -3   5  19         77.76         93.19        40.80 o                         
  -1   5  19          0.14         54.86        29.94 o                         
   1   5  19         45.51         72.11        31.14 o                         
   3   5  19         39.93        117.36        55.43 o                         
   5   5  19          0.94         20.41        29.68 o                         
 -20   0  20         42.43         45.12        30.61 o                         
 -18   0  20       1259.93       1303.93        51.95 o                         
 -16   0  20         34.10         30.70        30.40 o                         
 -14   0  20        436.63        429.88        35.99 o                         
 -12   0  20        647.47        576.45        32.93 o                         
 -10   0  20         59.14         61.63        22.72 o                         
  -8   0  20       2375.54       2344.04        48.65 o                         
  -6   0  20        888.76        945.65        18.89 o                         
  -4   0  20      11239.47      10956.94        86.72 o                         
  -2   0  20       8292.22       9682.70        86.21 o                         
   0   0  20        211.51        304.30         9.68 o                         
   2   0  20      15246.67      16342.57       116.25 o                         
   4   0  20       6501.78       6596.20        84.16 o                         
   6   0  20       3036.63       3119.33        26.06 o                         
   8   0  20         53.76         73.43        28.00 o                         
  10   0  20         35.03          4.77        26.68 o                         
  12   0  20         89.29         68.87        31.72 o                         
  14   0  20        252.76        276.23        35.76 o                         
  16   0  20          0.03         -7.99        33.82 o                         
  18   0  20        153.86        183.85        46.17 o                         
  20   0  20         56.48         85.63        44.68 o                         
 -19   1  20        157.50        132.84        31.91 o                         
 -17   1  20         18.86         38.00        27.74 o                         
 -15   1  20        111.65        157.27        22.35 o                         
 -13   1  20          0.41         23.98        17.31 o                         
 -11   1  20        965.97       1072.66        34.24 o                         
  -9   1  20        109.04        151.31        15.21 o                         
  -7   1  20         55.23         69.82        11.86 o                         
  -5   1  20       1028.94       1009.19        16.27 o                         
  -3   1  20        949.15       1197.73        16.82 o                         
  -1   1  20          0.34         65.87         9.26 o                         
   1   1  20       1300.63       1044.70        37.97 o                         
   3   1  20       2046.81       2214.82        37.61 o                         
   5   1  20        105.50         99.70        11.17 o                         
   7   1  20         63.08         78.22        12.10 o                         
   9   1  20        193.89        131.82        13.77 o                         
  11   1  20        425.86        483.83        30.14 o                         
  13   1  20        237.76        262.17        20.37 o                         
  15   1  20        255.65        261.88        21.28 o                         
  17   1  20         47.64         26.49        17.38 o                         
  19   1  20          8.33         -3.03        25.05 o                         
 -18   2  20         23.33         28.03        40.20 o                         
 -16   2  20         24.95         37.67        31.55 o                         
 -14   2  20          2.84         -3.11        19.78 o                         
 -12   2  20          6.36         -2.96        18.15 o                         
 -10   2  20         11.18         18.42        16.73 o                         
  -8   2  20        397.75        389.92        16.55 o                         
  -6   2  20        249.96        277.01        13.41 o                         
  -4   2  20          6.54         23.57         9.00 o                         
  -2   2  20         23.07         23.12        10.23 o                         
   0   2  20        142.26        161.68        10.12 o                         
   2   2  20        375.96        346.76        20.47 o                         
   4   2  20        154.37        136.20        15.58 o                         
   6   2  20        234.67        179.75        19.02 o                         
   8   2  20        175.18        216.98        20.49 o                         
  10   2  20        618.40        602.52        18.49 o                         
  12   2  20          0.49          3.07        14.33 o                         
  14   2  20          4.49        -10.69        14.32 o                         
  16   2  20        167.75        147.42        20.14 o                         
  18   2  20         25.60         27.24        21.03 o                         
 -15   3  20         24.57         32.34        35.70 o                         
 -13   3  20         21.57         51.68        18.21 o                         
 -11   3  20         20.93         19.76        18.66 o                         
  -9   3  20          3.88        -14.60        14.97 o                         
  -7   3  20          3.73         15.93        17.21 o                         
  -5   3  20          7.54        -12.07        15.05 o                         
  -3   3  20         55.21         42.05        13.82 o                         
  -1   3  20          3.27         32.67        20.43 o                         
   1   3  20        155.70        153.02        22.28 o                         
   3   3  20          0.10         23.50        21.29 o                         
   5   3  20        233.20        298.40        64.97 o                         
   7   3  20        391.94        361.52        39.20 o                         
   9   3  20          0.07         15.96        31.51 o                         
  11   3  20        556.67        517.43        44.87 o                         
  13   3  20          7.51         22.00        29.22 o                         
  15   3  20          3.30        -12.67        30.57 o                         
 -12   4  20         27.87         36.90        26.66 o                         
 -10   4  20         28.36         41.74        24.62 o                         
  -8   4  20          4.99         13.91        36.16 o                         
  -6   4  20          9.12         22.83        36.72 o                         
  -4   4  20          0.19        -19.05        37.93 o                         
  -2   4  20          2.05         13.83        39.48 o                         
   0   4  20         18.17          9.29        25.78 o                         
   2   4  20          0.09         11.93        24.82 o                         
   4   4  20         11.33         10.73        20.95 o                         
   6   4  20        308.11        313.05        22.77 o                         
   8   4  20         14.50         10.95        25.75 o                         
  10   4  20        138.74        130.09        36.53 o                         
  12   4  20          0.01         -7.40        33.40 o                         
  -5   5  20         13.04         -4.02        34.12 o                         
  -3   5  20         44.16          4.31        33.41 o                         
  -1   5  20         86.44        109.87        29.64 o                         
   1   5  20         66.61         95.14        28.88 o                         
   3   5  20         40.75         34.64        27.89 o                         
   5   5  20         24.65         -4.65        26.98 o                         
 -19   1  21         53.66         46.72        31.99 o                         
 -17   1  21         25.95         18.01        30.72 o                         
 -15   1  21          5.64          1.41        20.28 o                         
 -13   1  21        115.66        145.60        18.98 o                         
 -11   1  21          2.04         50.39        18.57 o                         
  -9   1  21          8.73          6.52        12.26 o                         
  -7   1  21       1087.82       1068.49        19.45 o                         
  -5   1  21       1405.61       1299.96        20.42 o                         
  -3   1  21         18.59         85.10        11.39 o                         
  -1   1  21         73.16         98.99         9.61 o                         
   1   1  21          3.22         34.55         9.70 o                         
   3   1  21       1810.02       1684.36       148.45 o                         
   5   1  21        167.38        166.29        11.83 o                         
   7   1  21        437.71        396.95        14.94 o                         
   9   1  21       1343.73       1274.37        36.03 o                         
  11   1  21        171.65        174.72        18.76 o                         
  13   1  21       2139.89       2148.20        51.41 o                         
  15   1  21        122.50        204.76        26.38 o                         
  17   1  21        107.14         80.95        19.82 o                         
  19   1  21         16.88         52.57        35.33 o                         
 -18   2  21          4.35         34.89        39.17 o                         
 -16   2  21          7.75          2.19        27.67 o                         
 -14   2  21          0.06        -23.87        28.98 o                         
 -12   2  21         46.25         37.20        38.75 o                         
 -10   2  21          1.20         17.78        16.60 o                         
  -8   2  21        138.85        152.54        17.98 o                         
  -6   2  21         11.43         11.02        11.00 o                         
  -4   2  21        187.98        170.98        12.64 o                         
  -2   2  21        326.73        335.10        13.22 o                         
   0   2  21          0.87         16.86         9.24 o                         
   2   2  21        156.83        172.08        16.35 o                         
   4   2  21        480.44        523.20        20.06 o                         
   6   2  21         39.51         61.81        16.57 o                         
   8   2  21        307.72        277.69        15.06 o                         
  10   2  21        304.07        280.95        16.83 o                         
  12   2  21        556.98        500.01        19.57 o                         
  14   2  21          9.89          4.24        15.65 o                         
  16   2  21          9.49        -17.01        20.60 o                         
  18   2  21          5.66         32.96        19.78 o                         
 -15   3  21          0.00          7.67        35.72 o                         
 -13   3  21         45.00         35.84        16.07 o                         
 -11   3  21          9.23         39.18        21.40 o                         
  -9   3  21         55.32         36.64        16.14 o                         
  -7   3  21         42.32         65.00        17.01 o                         
  -5   3  21          0.05          5.21        14.89 o                         
  -3   3  21        258.56        229.42        33.53 o                         
  -1   3  21        211.52        204.58        23.68 o                         
   1   3  21          0.00          9.90        20.62 o                         
   3   3  21        374.07        358.08        26.50 o                         
   5   3  21         68.30         75.78        23.56 o                         
   7   3  21         14.77         45.93        31.68 o                         
   9   3  21         26.22         18.03        34.77 o                         
  11   3  21          8.45         23.76        28.01 o                         
  13   3  21        130.92        104.37        39.42 o                         
  15   3  21          0.44         28.03        36.88 o                         
 -12   4  21          1.79        -15.42        46.03 o                         
 -10   4  21          0.08        -24.74        24.74 o                         
  -8   4  21          3.25          1.38        38.82 o                         
  -6   4  21         85.69        144.80        42.75 o                         
  -4   4  21         53.14         12.99        38.42 o                         
  -2   4  21        236.99        231.37        27.16 o                         
   0   4  21          6.22         37.69        24.84 o                         
   2   4  21         84.44         96.91        27.59 o                         
   4   4  21         20.29          3.79        18.97 o                         
   6   4  21         13.12         26.55        19.76 o                         
   8   4  21          4.39         -0.76        25.44 o                         
  10   4  21         89.69         98.64        39.14 o                         
  12   4  21          3.31         -1.75        38.89 o                         
  -5   5  21          0.53         -9.99        39.34 o                         
  -3   5  21         92.18         33.03        43.35 o                         
  -1   5  21         24.75         -2.67        24.77 o                         
   1   5  21         33.81         88.83        39.79 o                         
   3   5  21         57.00         97.36        35.80 o                         
 -20   0  22          9.31         30.43        21.69 o                         
 -18   0  22         13.08         -0.46        29.62 o                         
 -16   0  22        148.76        142.45        31.57 o                         
 -14   0  22         35.94         59.30        30.08 o                         
 -12   0  22          5.92          8.29        23.32 o                         
 -10   0  22       1319.90       1276.10        42.62 o                         
  -8   0  22        325.95        291.96        28.70 o                         
  -6   0  22       5678.99       5798.03        70.72 o                         
  -4   0  22       1385.06       1240.87        44.31 o                         
  -2   0  22      12852.03      13008.34        46.20 o                         
   0   0  22         27.02         20.91         7.92 o                         
   2   0  22        359.96        790.45        34.12 o                         
   4   0  22       2123.38       2057.22        39.06 o                         
   6   0  22       2402.16       2237.92        49.61 o                         
   8   0  22          2.34          0.40        25.98 o                         
  10   0  22          9.50          6.43        34.72 o                         
  12   0  22        419.23        414.30        36.86 o                         
  14   0  22        646.88        565.33        41.48 o                         
  16   0  22         37.00         -7.12        38.79 o                         
  18   0  22          5.55         13.36        30.98 o                         
 -19   1  22         15.94         -3.26        33.77 o                         
 -17   1  22         37.98         43.67        33.69 o                         
 -15   1  22        173.13        124.84        20.84 o                         
 -13   1  22        286.83        343.65        22.91 o                         
 -11   1  22        722.19        663.36        24.73 o                         
  -9   1  22         11.19         59.22        13.02 o                         
  -7   1  22       1683.56       1856.21        34.48 o                         
  -5   1  22         90.93        113.06        12.39 o                         
  -3   1  22        389.18        433.64        20.61 o                         
  -1   1  22         87.16        304.82        23.95 o                         
   1   1  22       3712.18       3487.21        25.24 o                         
   3   1  22          1.62         12.84        10.64 o                         
   5   1  22        465.20        531.32        15.08 o                         
   7   1  22        388.84        346.15        15.73 o                         
   9   1  22         16.14         21.04        14.39 o                         
  11   1  22        214.12        171.64        18.74 o                         
  13   1  22         35.79         64.07        19.27 o                         
  15   1  22         13.94         17.04        20.18 o                         
  17   1  22         10.35          4.89        19.55 o                         
  19   1  22         66.72         93.35        26.07 o                         
 -18   2  22          3.16         11.15        34.79 o                         
 -16   2  22          0.03        -29.58        29.58 o                         
 -14   2  22         60.94         46.98        26.16 o                         
 -12   2  22          2.14         28.08        18.66 o                         
 -10   2  22          2.95         17.13        17.19 o                         
  -8   2  22         39.23         45.12        16.61 o                         
  -6   2  22          0.04         -3.72        11.15 o                         
  -4   2  22        104.72        120.25        12.46 o                         
  -2   2  22        841.47        895.36        17.24 o                         
   0   2  22          1.71         13.06        10.56 o                         
   2   2  22          9.88         23.07        15.73 o                         
   4   2  22        960.94        980.37        25.30 o                         
   6   2  22        382.64        311.21        32.54 o                         
   8   2  22       2844.36       2470.11        28.91 o                         
  10   2  22          5.60         12.00        14.40 o                         
  12   2  22       1016.20        966.70        23.21 o                         
  14   2  22         15.92         -0.22        15.20 o                         
  16   2  22         11.84         -6.83        15.63 o                         
  18   2  22         84.96         85.50        21.72 o                         
 -15   3  22         68.51         83.01        33.72 o                         
 -13   3  22          0.01          6.15        17.59 o                         
 -11   3  22          0.62         -7.66        18.41 o                         
  -9   3  22          8.08        -16.29        16.29 o                         
  -7   3  22         50.93         42.19        17.05 o                         
  -5   3  22        215.74        198.85        62.79 o                         
  -3   3  22        120.26         89.42        24.94 o                         
  -1   3  22        100.83         79.81        14.00 o                         
   1   3  22        180.59        189.09        32.60 o                         
   3   3  22        485.32        499.20        54.11 o                         
   5   3  22        114.00        129.91        23.90 o                         
   7   3  22       1179.70       1233.84        50.17 o                         
   9   3  22         41.07         28.98        34.06 o                         
  11   3  22         71.80         53.85        34.51 o                         
  13   3  22          3.01         39.76        36.44 o                         
  15   3  22         50.67         -7.03        37.85 o                         
 -12   4  22          1.69        -24.75        70.92 o                         
 -10   4  22          6.77        -11.39        29.81 o                         
  -8   4  22         49.33         35.29        33.52 o                         
  -6   4  22         88.88         89.96        37.49 o                         
  -4   4  22         49.38         58.67        31.99 o                         
  -2   4  22        219.02        262.01        42.16 o                         
   0   4  22         89.28        133.64        25.67 o                         
   2   4  22        130.97        147.26        26.63 o                         
   4   4  22         32.79         43.88        20.39 o                         
   6   4  22          1.73          8.41        18.62 o                         
   8   4  22         11.33         36.69        25.80 o                         
  10   4  22          1.03         57.10        38.58 o                         
  12   4  22          7.59          6.49        43.00 o                         
  -3   5  22         29.15        -31.96        38.56 o                         
  -1   5  22          0.98         14.35        38.81 o                         
   1   5  22          8.93        -27.41        27.41 o                         
   3   5  22         53.40         73.35        27.95 o                         
 -19   1  23          4.22         42.61        37.47 o                         
 -17   1  23         69.51         42.59        35.46 o                         
 -15   1  23         33.55         26.60        23.53 o                         
 -13   1  23         23.44         38.58        19.62 o                         
 -11   1  23         12.65         28.65        17.62 o                         
  -9   1  23         52.12         42.29        13.00 o                         
  -7   1  23        545.33        505.86        16.77 o                         
  -5   1  23        198.34        215.14        17.69 o                         
  -3   1  23        264.02        359.24        11.17 o                         
  -1   1  23       3730.05       3549.13        25.75 o                         
   1   1  23        599.79        826.58        23.25 o                         
   3   1  23       2202.60       2035.86       273.36 o                         
   5   1  23         21.89          7.14        12.85 o                         
   7   1  23         29.53         32.14        12.43 o                         
   9   1  23        108.07        110.12        14.17 o                         
  11   1  23         37.88         63.03        16.17 o                         
  13   1  23         26.54         49.95        25.48 o                         
  15   1  23        146.72        175.27        21.68 o                         
  17   1  23          0.02        -22.77        22.77 o                         
  19   1  23         32.83          8.97        27.32 o                         
 -18   2  23          3.37        -19.49        30.78 o                         
 -16   2  23          6.05         -0.41        30.73 o                         
 -14   2  23         10.14          5.74        25.19 o                         
 -12   2  23          8.66         83.95        30.20 o                         
 -10   2  23         27.05          2.52        17.75 o                         
  -8   2  23         67.46        123.17        18.96 o                         
  -6   2  23         18.85          5.53        12.53 o                         
  -4   2  23        196.09        205.38        13.93 o                         
  -2   2  23        645.50        564.42        20.69 o                         
   0   2  23       1244.08       1293.31        29.46 o                         
   2   2  23         27.72         48.03        14.77 o                         
   4   2  23        156.98        119.99        15.64 o                         
   6   2  23        112.55        127.10        18.73 o                         
   8   2  23          1.29         26.06        13.80 o                         
  10   2  23       1256.66       1129.00        25.91 o                         
  12   2  23        137.94        155.01        19.03 o                         
  14   2  23         12.79         -1.11        15.39 o                         
  16   2  23         50.20         40.48        14.67 o                         
  18   2  23         11.68         24.84        19.77 o                         
 -15   3  23          0.23        -22.96        31.20 o                         
 -13   3  23         38.67         60.52        21.91 o                         
 -11   3  23         19.16         26.65        17.33 o                         
  -9   3  23          6.98         -0.88        17.00 o                         
  -7   3  23         49.96         27.18        33.23 o                         
  -5   3  23       1239.06       1012.63       194.81 o                         
  -3   3  23        107.73         72.85        16.04 o                         
  -1   3  23        797.09        658.04        93.14 o                         
   1   3  23          4.77         27.63        19.44 o                         
   3   3  23         13.44         37.68        22.39 o                         
   5   3  23          7.97         51.41        34.09 o                         
   7   3  23          3.87         40.13        33.89 o                         
   9   3  23        158.61        138.64        32.28 o                         
  11   3  23        326.33        343.57        43.37 o                         
  13   3  23          1.28         51.43        29.52 o                         
  15   3  23         34.03         16.66        29.64 o                         
 -12   4  23         46.02         -4.16        24.75 o                         
 -10   4  23          3.80         20.67        42.15 o                         
  -8   4  23          2.54         14.76        35.92 o                         
  -6   4  23        208.17        168.95        38.68 o                         
  -4   4  23          1.19         53.02        37.77 o                         
  -2   4  23        423.28        358.65        42.24 o                         
   0   4  23          9.79          6.16        25.48 o                         
   2   4  23          0.40         50.15        25.51 o                         
   4   4  23        200.45        229.59        22.83 o                         
   6   4  23         31.53         69.34        26.72 o                         
   8   4  23        523.74        545.92        42.45 o                         
  10   4  23        121.74        104.28        42.68 o                         
  -3   5  23          8.35          1.46        39.29 o                         
  -1   5  23         39.49          0.60        43.52 o                         
   1   5  23         32.71         99.24        57.28 o                         
 -18   0  24          0.45        -21.44        26.04 o                         
 -16   0  24        657.49        638.67        29.46 o                         
 -14   0  24        289.28        295.92        35.97 o                         
 -12   0  24        409.26        412.21        33.27 o                         
 -10   0  24       1260.18       1254.60        42.81 o                         
  -8   0  24        465.66        339.07        29.82 o                         
  -6   0  24         56.74         22.17        24.96 o                         
  -4   0  24        495.65        502.81        30.59 o                         
  -2   0  24        219.23        253.72        25.24 o                         
   0   0  24         77.76         54.50         9.18 o                         
   2   0  24       1440.05       1207.56        28.60 o                         
   4   0  24         22.67         25.12         9.49 o                         
   6   0  24          7.41          0.49        23.73 o                         
   8   0  24        351.63        318.88        32.01 o                         
  10   0  24        492.73        431.79        37.08 o                         
  12   0  24          4.19          3.88        29.71 o                         
  14   0  24          0.10          6.19        32.91 o                         
  16   0  24         22.32        -28.93        38.04 o                         
  18   0  24         73.08        117.43        41.55 o                         
 -19   1  24         55.00         51.79        36.36 o                         
 -17   1  24         12.99         36.29        32.86 o                         
 -15   1  24         29.05         10.87        18.22 o                         
 -13   1  24        396.06        367.54        37.70 o                         
 -11   1  24        262.94        254.94        22.10 o                         
  -9   1  24        913.71        857.16        26.21 o                         
  -7   1  24        563.21        530.39        17.46 o                         
  -5   1  24        414.70        510.31        22.13 o                         
  -3   1  24        265.09        442.16        12.17 o                         
  -1   1  24        160.48        190.09        11.49 o                         
   1   1  24       1136.34       1110.55        16.66 o                         
   3   1  24        955.31        897.93        23.67 o                         
   5   1  24        131.40        126.36        13.43 o                         
   7   1  24        190.36        210.26        13.93 o                         
   9   1  24         45.36         42.55        13.90 o                         
  11   1  24        421.10        385.32        18.36 o                         
  13   1  24          8.40         40.37        18.54 o                         
  15   1  24        108.57        112.32        22.07 o                         
  17   1  24         28.37         37.48        21.30 o                         
 -18   2  24          7.42        -37.49        37.49 o                         
 -16   2  24          4.89         32.03        28.51 o                         
 -14   2  24         35.12         19.43        27.64 o                         
 -12   2  24         46.23          9.61        29.74 o                         
 -10   2  24          4.41         69.54        19.48 o                         
  -8   2  24        666.82        665.60        26.12 o                         
  -6   2  24        191.60        176.50        19.93 o                         
  -4   2  24       1211.15       1161.25        21.68 o                         
  -2   2  24        800.15        780.56        21.80 o                         
   0   2  24        359.35        347.56        26.17 o                         
   2   2  24         18.66         27.81        16.85 o                         
   4   2  24         98.43        102.05        27.45 o                         
   6   2  24        540.85        506.29        22.51 o                         
   8   2  24        408.85        397.35        18.06 o                         
  10   2  24        630.07        586.09        22.51 o                         
  12   2  24         44.90         76.51        16.31 o                         
  14   2  24         46.76         20.55        16.29 o                         
  16   2  24        240.09        222.28        29.75 o                         
 -13   3  24         23.01         14.03        21.66 o                         
 -11   3  24         78.46        115.85        20.27 o                         
  -9   3  24        166.84        161.76        19.56 o                         
  -7   3  24        132.36        135.59        20.55 o                         
  -5   3  24        589.07        654.12       164.53 o                         
  -3   3  24        110.33         84.32        31.72 o                         
  -1   3  24        799.89        666.70        52.64 o                         
   1   3  24          0.10         41.45        21.47 o                         
   3   3  24          0.11         17.68        23.40 o                         
   5   3  24        949.85        983.29        47.10 o                         
   7   3  24         11.55         -5.52        35.16 o                         
   9   3  24        420.61        380.03        42.51 o                         
  11   3  24        220.13        204.35        34.52 o                         
  13   3  24         16.14         -4.31        38.09 o                         
  15   3  24        172.70        224.64        46.27 o                         
 -10   4  24          0.11         80.43        38.49 o                         
  -8   4  24          4.86         15.53        39.81 o                         
  -6   4  24         34.69          1.10        41.23 o                         
  -4   4  24          0.25          1.99        34.91 o                         
  -2   4  24        189.18        189.74        37.99 o                         
   0   4  24         80.81        107.06        26.64 o                         
   2   4  24         63.26         56.64        26.02 o                         
   4   4  24         70.79         93.45        21.44 o                         
   6   4  24         62.30         72.42        32.93 o                         
   8   4  24         98.21         83.77        36.25 o                         
  10   4  24        205.29        257.68        45.95 o                         
  -1   5  24          1.22         20.76        35.61 o                         
 -19   1  25          8.30         12.41        29.37 o                         
 -17   1  25          1.87         -1.73        20.68 o                         
 -15   1  25          0.02          7.82        18.61 o                         
 -13   1  25        290.26        260.93        33.28 o                         
 -11   1  25         64.29         64.02        18.05 o                         
  -9   1  25        439.55        408.72        22.46 o                         
  -7   1  25          3.81          5.85        12.78 o                         
  -5   1  25       1970.81       1989.65        54.46 o                         
  -3   1  25        282.46        270.50        30.50 o                         
  -1   1  25         56.16         38.79        10.01 o                         
   1   1  25        195.50        146.84        13.72 o                         
   3   1  25        911.13        922.15        30.30 o                         
   5   1  25         54.08         52.36        20.19 o                         
   7   1  25        125.53        105.93        13.64 o                         
   9   1  25        907.68        852.79        20.47 o                         
  11   1  25        128.79        158.40        16.28 o                         
  13   1  25        236.83        225.56        20.57 o                         
  15   1  25         19.14         29.78        18.94 o                         
  17   1  25         95.13        101.34        22.63 o                         
 -16   2  25          2.52          6.03        24.27 o                         
 -14   2  25        117.85        137.91        33.72 o                         
 -12   2  25          1.60          0.49        29.92 o                         
 -10   2  25         33.66         75.10        20.53 o                         
  -8   2  25        852.96       1003.90        65.40 o                         
  -6   2  25        258.68        248.34        16.39 o                         
  -4   2  25        700.79        831.79        20.76 o                         
  -2   2  25         44.48         72.66        14.74 o                         
   0   2  25         38.78         56.64        11.98 o                         
   2   2  25        338.80        359.19        19.70 o                         
   4   2  25        122.28         92.66        27.69 o                         
   6   2  25         10.54          4.16        17.68 o                         
   8   2  25        472.82        518.21        18.35 o                         
  10   2  25          5.76         32.90        15.17 o                         
  12   2  25        597.53        571.37        23.48 o                         
  14   2  25          9.98        -12.52        16.17 o                         
  16   2  25         41.51         25.98        16.57 o                         
 -15   3  25          9.96          7.36        25.64 o                         
 -13   3  25         15.25         16.37        19.72 o                         
 -11   3  25         13.78         35.32        20.12 o                         
  -9   3  25        195.50        170.47        21.62 o                         
  -7   3  25         12.06         42.96        17.28 o                         
  -5   3  25       1222.35       1027.30       226.24 o                         
  -3   3  25          0.47         -1.28        16.64 o                         
  -1   3  25        224.46        190.56        20.81 o                         
   1   3  25        503.26        609.06        28.46 o                         
   3   3  25          9.87         40.30        32.87 o                         
   5   3  25       1154.83       1169.48        52.32 o                         
   7   3  25        172.14        333.02        31.51 o                         
   9   3  25        489.61        490.44        46.15 o                         
  11   3  25        120.84        171.23        40.27 o                         
  13   3  25          0.47         34.99        40.37 o                         
  15   3  25         34.38         97.17        38.93 o                         
 -10   4  25         47.14         54.43        34.42 o                         
  -8   4  25          0.56         -6.47        30.76 o                         
  -6   4  25         44.74         46.83        32.04 o                         
  -4   4  25         32.29         51.72        39.15 o                         
  -2   4  25          1.09          2.30        37.34 o                         
   0   4  25          4.16         32.18        33.73 o                         
   2   4  25          0.06         22.91        25.67 o                         
   4   4  25         70.00         74.04        20.40 o                         
   6   4  25        531.14        543.00        34.87 o                         
   8   4  25          2.26         46.62        38.66 o                         
  10   4  25        394.29        392.64        45.44 o                         
 -18   0  26         12.38         23.81        32.52 o                         
 -16   0  26         16.00        -16.18        33.72 o                         
 -14   0  26       1094.89       1051.11        46.19 o                         
 -12   0  26         88.70         76.91        32.34 o                         
 -10   0  26          0.52         -1.51        27.72 o                         
  -8   0  26         15.94         25.53        28.07 o                         
  -6   0  26         19.41         24.63        25.43 o                         
  -4   0  26        421.78        424.09        29.33 o                         
  -2   0  26        448.65        414.17        14.61 o                         
   0   0  26        369.87        385.41        11.59 o                         
   2   0  26         50.50         59.97         9.47 o                         
   4   0  26        142.86        106.44        16.74 o                         
   6   0  26        370.27        322.21        31.33 o                         
   8   0  26         17.77         53.91        29.18 o                         
  10   0  26       1173.75       1146.33        47.85 o                         
  12   0  26        516.88        549.86        39.66 o                         
  14   0  26        227.48        153.74        39.41 o                         
  16   0  26         95.49         83.88        33.04 o                         
  18   0  26         18.55         -2.07        26.79 o                         
 -17   1  26         27.66         19.49        18.93 o                         
 -15   1  26         91.47        132.76        24.70 o                         
 -13   1  26        118.89         88.77        20.55 o                         
 -11   1  26         82.57         80.96        19.58 o                         
  -9   1  26         26.73         35.70        19.90 o                         
  -7   1  26        717.75        693.59        21.92 o                         
  -5   1  26        309.23        384.96        24.98 o                         
  -3   1  26        762.91        740.89        23.06 o                         
  -1   1  26          0.83          2.73         8.82 o                         
   1   1  26          0.33          3.04         9.33 o                         
   3   1  26        832.34        764.96        33.53 o                         
   5   1  26         23.41         42.72        18.34 o                         
   7   1  26          1.76         41.36        13.60 o                         
   9   1  26        372.70        410.78        23.04 o                         
  11   1  26         17.12         21.89        15.04 o                         
  13   1  26        324.64        271.98        18.11 o                         
  15   1  26          1.13         13.37        20.04 o                         
  17   1  26         13.04         30.88        27.63 o                         
 -16   2  26         44.91         57.12        37.95 o                         
 -14   2  26          1.26         -6.57        29.62 o                         
 -12   2  26        423.92        389.27        35.54 o                         
 -10   2  26         82.99         84.10        20.56 o                         
  -8   2  26       2075.43       1983.31        55.97 o                         
  -6   2  26          7.31          6.81        19.02 o                         
  -4   2  26       3827.63       3383.36        37.97 o                         
  -2   2  26        198.21        168.93        16.67 o                         
   0   2  26       1618.06       1848.96        25.89 o                         
   2   2  26         64.97        110.96        18.30 o                         
   4   2  26         33.68         69.50        25.45 o                         
   6   2  26        221.75        184.41        27.71 o                         
   8   2  26        936.61        893.69        24.28 o                         
  10   2  26        101.76         69.75        16.27 o                         
  12   2  26        387.66        386.94        18.62 o                         
  14   2  26         23.90         33.50        16.04 o                         
  16   2  26        124.97        145.79        34.31 o                         
 -15   3  26         15.12        -27.65        27.65 o                         
 -13   3  26          0.19         52.50        22.23 o                         
 -11   3  26          6.74         25.62        19.30 o                         
  -9   3  26        119.94        100.35        22.11 o                         
  -7   3  26          1.07          3.91        16.78 o                         
  -5   3  26       1781.20       1368.53       220.81 o                         
  -3   3  26          0.07         15.42        16.65 o                         
  -1   3  26        245.81        181.50        31.89 o                         
   1   3  26         83.91         89.35        25.94 o                         
   3   3  26         20.73         51.88        33.51 o                         
   5   3  26        878.11        853.89        45.99 o                         
   7   3  26        190.25        236.68        35.55 o                         
   9   3  26         68.12         85.72        31.74 o                         
  11   3  26         10.89         79.92        40.88 o                         
  13   3  26        237.39        205.39        35.41 o                         
 -10   4  26          0.11         17.91        40.78 o                         
  -8   4  26         18.01         21.01        41.38 o                         
  -6   4  26         10.18         38.02        40.71 o                         
  -4   4  26          9.47        -16.02        38.28 o                         
  -2   4  26        163.84        186.74        35.71 o                         
   0   4  26         73.66         82.60        24.22 o                         
   2   4  26        365.40        298.80        45.60 o                         
   4   4  26         25.93         57.82        19.36 o                         
   6   4  26          0.45         -4.02        40.34 o                         
   8   4  26         16.45         21.01        41.12 o                         
  10   4  26        286.75        301.48        40.78 o                         
 -17   1  27         78.05         67.03        24.10 o                         
 -15   1  27         59.84         80.39        21.50 o                         
 -13   1  27         97.24         79.66        20.16 o                         
 -11   1  27        567.80        560.35        29.61 o                         
  -9   1  27        220.12        218.03        22.12 o                         
  -7   1  27       1673.41       1573.86        25.47 o                         
  -5   1  27        806.21        858.85        26.84 o                         
  -3   1  27        532.75        448.19        25.60 o                         
  -1   1  27        244.36        241.32        27.32 o                         
   1   1  27         30.77         25.56         9.41 o                         
   3   1  27          5.77          4.98        15.69 o                         
   5   1  27        424.82        411.77        17.64 o                         
   7   1  27        170.07        174.64        15.12 o                         
   9   1  27        401.91        403.09        18.25 o                         
  11   1  27          4.07         29.71        17.10 o                         
  13   1  27        163.08        197.75        19.33 o                         
  15   1  27          8.35         19.14        18.77 o                         
  17   1  27        138.72        160.58        19.64 o                         
 -16   2  27        141.23        124.09        25.19 o                         
 -14   2  27         52.19         48.13        27.55 o                         
 -12   2  27          0.99         30.83        29.23 o                         
 -10   2  27        173.72        157.53        19.70 o                         
  -8   2  27       1172.01       1182.68        49.80 o                         
  -6   2  27        114.59        112.61        19.78 o                         
  -4   2  27        930.53       1062.82        37.06 o                         
  -2   2  27        695.54        661.35        22.12 o                         
   0   2  27       1109.03       1061.90        21.37 o                         
   2   2  27         32.78         45.68        17.55 o                         
   4   2  27        917.11        926.21        42.35 o                         
   6   2  27        357.72        327.73        30.27 o                         
   8   2  27         16.29         60.27        23.09 o                         
  10   2  27        514.69        466.89        18.48 o                         
  12   2  27          0.00         28.26        16.83 o                         
  14   2  27        200.41        172.19        16.88 o                         
  16   2  27          7.50         15.91        16.81 o                         
 -13   3  27          0.11        -19.79        26.10 o                         
 -11   3  27         33.05         26.18        28.10 o                         
  -9   3  27         42.71         36.01        26.21 o                         
  -7   3  27          5.41         24.40        19.56 o                         
  -5   3  27         19.80         26.49        19.88 o                         
  -3   3  27         24.40         61.50        27.59 o                         
  -1   3  27          0.97         -4.34        16.45 o                         
   1   3  27          0.24         -9.81        16.48 o                         
   3   3  27        832.45        868.88        45.93 o                         
   5   3  27         18.13          6.28        31.59 o                         
   7   3  27       1852.41       2053.45        65.77 o                         
   9   3  27          8.78         10.94        37.14 o                         
  11   3  27        301.96        277.78        35.53 o                         
  13   3  27        128.99        140.04        41.28 o                         
 -10   4  27         45.97        106.56        33.63 o                         
  -8   4  27          0.02         43.41        34.63 o                         
  -6   4  27          1.45        -15.16        31.74 o                         
  -4   4  27         18.08          1.55        35.82 o                         
  -2   4  27          0.08         16.14        38.05 o                         
   0   4  27         10.88        -20.85        38.20 o                         
   2   4  27        125.83        148.41        72.28 o                         
   4   4  27         42.48         20.49        20.75 o                         
   6   4  27        121.89         93.65        37.80 o                         
   8   4  27         61.26         69.86        38.60 o                         
  10   4  27         13.00          9.62        37.88 o                         
 -18   0  28          0.04        -27.86        27.86 o                         
 -16   0  28          1.89          0.88        30.51 o                         
 -14   0  28          0.50         29.58        32.65 o                         
 -12   0  28         11.51         -6.76        25.38 o                         
 -10   0  28        378.29        358.87        32.11 o                         
  -8   0  28        910.72       1021.49        41.77 o                         
  -6   0  28       2817.60       2685.77        58.99 o                         
  -4   0  28         31.17         14.91        26.07 o                         
  -2   0  28         43.50         49.02        15.49 o                         
   0   0  28       1231.01       1276.35        26.47 o                         
   2   0  28         61.99         45.34        10.65 o                         
   4   0  28         61.71         42.36        16.93 o                         
   6   0  28       5497.90       5250.18        76.72 o                         
   8   0  28         62.48        137.58        32.45 o                         
  10   0  28       4564.23       3904.72        75.01 o                         
  12   0  28         92.60         93.18        34.60 o                         
  14   0  28        853.91        779.15        48.68 o                         
  16   0  28          5.37         -5.48        38.90 o                         
  18   0  28         23.12        -11.45        38.34 o                         
 -17   1  28        130.73        104.33        26.13 o                         
 -15   1  28         52.56         71.88        21.93 o                         
 -13   1  28        139.37        111.43        23.59 o                         
 -11   1  28        702.38        680.00        34.44 o                         
  -9   1  28         24.25         59.71        18.34 o                         
  -7   1  28       1284.06       1371.18        35.56 o                         
  -5   1  28          6.47          7.59        21.57 o                         
  -3   1  28          1.95         24.92        15.47 o                         
  -1   1  28         60.59         76.13         9.70 o                         
   1   1  28        240.93        212.00        23.79 o                         
   3   1  28          3.25          4.52        15.93 o                         
   5   1  28         40.17         62.29        18.41 o                         
   7   1  28        469.24        525.69        18.31 o                         
   9   1  28       1678.24       1570.52        26.19 o                         
  11   1  28        219.95        237.97        17.44 o                         
  13   1  28         39.81         54.72        16.14 o                         
  15   1  28         10.50         46.49        17.07 o                         
  17   1  28         30.48         39.28        17.16 o                         
 -16   2  28         97.73        104.56        37.56 o                         
 -14   2  28         28.27         17.98        30.88 o                         
 -12   2  28        294.12        301.95        38.16 o                         
 -10   2  28         85.75         81.78        21.32 o                         
  -8   2  28       1378.69       1279.47        43.40 o                         
  -6   2  28         10.86         22.39        19.84 o                         
  -4   2  28        303.50        274.53        17.27 o                         
  -2   2  28         14.96         30.47        14.94 o                         
   0   2  28         23.77         28.73        13.40 o                         
   2   2  28        402.81        327.21        21.15 o                         
   4   2  28        155.27        193.20        29.14 o                         
   6   2  28         66.16         59.07        17.71 o                         
   8   2  28        210.11        247.56        19.45 o                         
  10   2  28        259.89        265.41        17.80 o                         
  12   2  28          6.53         17.89        14.65 o                         
  14   2  28         16.18         16.59        17.14 o                         
  16   2  28         18.10         16.61        14.21 o                         
 -13   3  28          8.39        -31.58        31.58 o                         
 -11   3  28          0.07          7.59        19.29 o                         
  -9   3  28          0.52        -11.72        18.63 o                         
  -7   3  28         65.90        130.37        21.28 o                         
  -5   3  28         11.15         19.99        17.72 o                         
  -3   3  28        733.91        724.98       175.74 o                         
  -1   3  28         43.20         49.68        17.92 o                         
   1   3  28        130.05         84.39        18.04 o                         
   3   3  28        746.82        806.83        43.06 o                         
   5   3  28         54.75         29.79        35.65 o                         
   7   3  28       1500.08       1568.94        59.87 o                         
   9   3  28          3.23         -3.70        38.86 o                         
  11   3  28         41.54         23.50        38.42 o                         
  13   3  28         17.37          4.78        36.56 o                         
 -10   4  28         17.98         59.93        41.27 o                         
  -8   4  28          0.40         25.55        41.53 o                         
  -6   4  28          0.29        -36.76        42.67 o                         
  -4   4  28          0.32        -38.27        38.27 o                         
  -2   4  28        166.19        300.84        43.41 o                         
   0   4  28        133.97        120.48        35.18 o                         
   2   4  28         71.05         93.36        27.96 o                         
   4   4  28        162.66        139.72        26.99 o                         
   6   4  28          6.36          8.00        33.41 o                         
   8   4  28          0.08        -34.64        34.64 o                         
 -17   1  29        149.37        130.96        27.33 o                         
 -15   1  29         57.03         82.32        22.23 o                         
 -13   1  29          1.01          9.81        21.04 o                         
 -11   1  29        830.80        887.57        30.66 o                         
  -9   1  29         58.83        159.10        25.65 o                         
  -7   1  29       1648.33       1548.91        31.94 o                         
  -5   1  29        752.86        749.80        27.20 o                         
  -3   1  29         39.94         56.48        17.11 o                         
  -1   1  29         38.52         86.23        12.64 o                         
   1   1  29       1212.21       1198.21        20.67 o                         
   3   1  29        126.82        193.75        30.00 o                         
   5   1  29        971.02        882.21        27.14 o                         
   7   1  29        379.40        402.30        20.53 o                         
   9   1  29        562.22        494.84        25.37 o                         
  11   1  29          1.19         45.48        17.05 o                         
  13   1  29        475.66        428.43        21.15 o                         
  15   1  29         73.86        117.39        18.05 o                         
  17   1  29          0.00         -1.64        24.41 o                         
 -16   2  29          1.46        -30.06        30.06 o                         
 -14   2  29         18.27        -22.94        27.65 o                         
 -12   2  29        110.56        136.47        30.12 o                         
 -10   2  29          0.03          3.27        28.79 o                         
  -8   2  29       1873.40       1880.63        37.77 o                         
  -6   2  29          0.32         -0.10        18.72 o                         
  -4   2  29        354.65        324.88        16.93 o                         
  -2   2  29         46.75         54.99        16.29 o                         
   0   2  29        509.18        457.14        19.84 o                         
   2   2  29       1199.09       1173.47        55.23 o                         
   4   2  29        221.34        314.11        33.79 o                         
   6   2  29        453.66        467.15        61.80 o                         
   8   2  29        159.60        177.48        21.15 o                         
  10   2  29          3.84        -14.34        14.34 o                         
  12   2  29        206.32        210.65        20.89 o                         
  14   2  29          0.02         33.64        15.92 o                         
  16   2  29        192.56        163.06        19.32 o                         
 -13   3  29         23.41         15.90        31.57 o                         
 -11   3  29          3.56        -11.98        22.75 o                         
  -9   3  29         15.77          4.89        20.59 o                         
  -7   3  29         18.97         84.43        20.53 o                         
  -5   3  29         11.95         18.45        18.86 o                         
  -3   3  29        360.08        343.95        57.85 o                         
  -1   3  29          7.05         -0.42        18.55 o                         
   1   3  29        122.16         84.83        46.45 o                         
   3   3  29         96.37        125.45        34.84 o                         
   5   3  29         31.10         16.29        32.82 o                         
   7   3  29         17.79         25.76        31.42 o                         
   9   3  29         45.29         43.37        29.75 o                         
  11   3  29         13.46        -17.44        37.58 o                         
  13   3  29         30.16         16.38        35.06 o                         
  -8   4  29         58.63         61.06        34.17 o                         
  -6   4  29         18.23        -11.41        30.80 o                         
  -4   4  29         29.64         39.02        36.89 o                         
  -2   4  29          6.02         36.18        36.51 o                         
   0   4  29          1.76        -24.23        39.49 o                         
   2   4  29         71.16         75.59        38.10 o                         
   4   4  29        196.91        182.41        30.70 o                         
   6   4  29         91.79         48.36        30.64 o                         
   8   4  29         14.46         12.52        30.84 o                         
 -18   0  30        108.56        100.73        41.23 o                         
 -16   0  30         18.86         27.58        29.02 o                         
 -14   0  30        350.21        357.40        34.56 o                         
 -12   0  30        103.64         87.70        32.29 o                         
 -10   0  30       1701.36       1633.95        53.04 o                         
  -8   0  30        648.00        642.91        38.75 o                         
  -6   0  30        423.15        497.46        35.03 o                         
  -4   0  30        358.05        457.71        34.45 o                         
  -2   0  30        724.72        631.84        43.99 o                         
   0   0  30         39.12         46.82        19.39 o                         
   2   0  30        516.36        458.39        30.59 o                         
   4   0  30       1591.00       1464.46        28.40 o                         
   6   0  30       4770.79       4291.87        63.78 o                         
   8   0  30        728.46        685.44        41.35 o                         
  10   0  30       2690.88       2417.03        64.35 o                         
  12   0  30         67.55         50.68        36.18 o                         
  14   0  30        244.82        208.89        33.86 o                         
  16   0  30         34.28         11.26        33.30 o                         
 -17   1  30          0.33        -10.69        34.59 o                         
 -15   1  30        154.64        142.44        28.10 o                         
 -13   1  30          4.87         24.21        18.22 o                         
 -11   1  30        615.49        596.66        29.10 o                         
  -9   1  30        282.55        294.60        22.57 o                         
  -7   1  30        563.19        705.60        38.69 o                         
  -5   1  30         29.63         55.78        20.96 o                         
  -3   1  30        373.10        421.41        22.38 o                         
  -1   1  30         26.77         83.39        11.02 o                         
   1   1  30        778.45        689.34        17.63 o                         
   3   1  30       1456.89       1478.35        35.00 o                         
   5   1  30        288.43        294.44        22.61 o                         
   7   1  30       3918.53       3513.93        81.15 o                         
   9   1  30         62.50         63.96        15.68 o                         
  11   1  30        982.69        874.98        23.69 o                         
  13   1  30         11.53         24.86        16.38 o                         
  15   1  30         13.12         46.23        17.20 o                         
  17   1  30          6.31          9.89        18.64 o                         
 -16   2  30        102.64        111.24        35.57 o                         
 -14   2  30         16.96         29.09        26.96 o                         
 -12   2  30         12.17         26.33        29.74 o                         
 -10   2  30          0.48         -7.75        29.28 o                         
  -8   2  30        181.89        239.11        28.90 o                         
  -6   2  30         14.10          4.49        21.08 o                         
  -4   2  30          2.56         63.72        15.87 o                         
  -2   2  30          0.36        -10.22        16.35 o                         
   0   2  30        721.66        718.46        20.15 o                         
   2   2  30         31.02         18.34        18.22 o                         
   4   2  30       1922.67       1968.31        55.21 o                         
   6   2  30          3.09         -9.25        26.85 o                         
   8   2  30         22.62         44.87        19.96 o                         
  10   2  30        165.47        135.10        20.49 o                         
  12   2  30         20.26         42.35        16.21 o                         
  14   2  30        141.22        176.16        25.95 o                         
 -13   3  30        186.21        153.31        28.93 o                         
 -11   3  30          4.47        -13.81        24.49 o                         
  -9   3  30         39.83         62.81        21.44 o                         
  -7   3  30         51.16         41.63        21.80 o                         
  -5   3  30        104.55        107.82        51.08 o                         
  -3   3  30          3.54          5.03        36.51 o                         
  -1   3  30         13.96         -8.10        18.05 o                         
   1   3  30        151.65        128.97        18.87 o                         
   3   3  30          0.41         45.57        32.33 o                         
   5   3  30        226.96        209.26        33.19 o                         
   7   3  30         26.36         35.58        36.06 o                         
   9   3  30        100.59         81.43        38.77 o                         
  11   3  30          0.04        -14.15        34.62 o                         
  13   3  30         10.49         18.02        42.33 o                         
  -8   4  30          8.64        -42.42        42.42 o                         
  -6   4  30         89.66         52.19        43.59 o                         
  -4   4  30         12.23         -7.60        34.16 o                         
  -2   4  30         33.07        108.72        43.89 o                         
   0   4  30          1.99         14.74        38.24 o                         
   2   4  30          3.25         33.60        41.01 o                         
   4   4  30          2.86          3.40        26.44 o                         
   6   4  30         29.05          2.40        33.84 o                         
   8   4  30         31.84         39.86        39.67 o                         
 -17   1  31          1.62          7.26        34.21 o                         
 -15   1  31         49.87         63.62        23.39 o                         
 -13   1  31          0.06         21.57        21.42 o                         
 -11   1  31        664.62        694.62        31.06 o                         
  -9   1  31        301.95        318.73        25.46 o                         
  -7   1  31        274.69        323.08        23.65 o                         
  -5   1  31        312.54        307.83        37.13 o                         
  -3   1  31        125.32        212.31        21.19 o                         
  -1   1  31       1072.17        973.20        26.73 o                         
   1   1  31         11.37         81.18        12.47 o                         
   3   1  31       1916.84       1930.72        42.99 o                         
   5   1  31         79.43        108.82        21.02 o                         
   7   1  31        585.96        538.87        55.01 o                         
   9   1  31         13.78         30.36        15.37 o                         
  11   1  31        247.60        269.11        19.22 o                         
  13   1  31        174.03        207.44        20.20 o                         
  15   1  31          2.65        -16.98        17.11 o                         
 -16   2  31         12.22         37.50        35.14 o                         
 -14   2  31          0.61         14.64        34.17 o                         
 -12   2  31         35.39         33.77        29.44 o                         
 -10   2  31          4.54         49.34        34.30 o                         
  -8   2  31        103.85        119.57        22.99 o                         
  -6   2  31        139.13        127.30        19.99 o                         
  -4   2  31        186.92        232.70        34.77 o                         
  -2   2  31         76.62         77.93        17.35 o                         
   0   2  31        131.60        162.15        15.28 o                         
   2   2  31        911.17        924.34        30.13 o                         
   4   2  31       1427.76       1499.28        35.26 o                         
   6   2  31         68.58         68.55        32.83 o                         
   8   2  31        268.34        164.35        18.62 o                         
  10   2  31          6.88          0.31        17.98 o                         
  12   2  31        160.48        188.70        18.46 o                         
  14   2  31        102.94        116.29        19.86 o                         
 -13   3  31          0.66        -16.32        34.43 o                         
 -11   3  31          8.18         14.40        18.63 o                         
  -9   3  31          2.22        -12.14        19.86 o                         
  -7   3  31         10.76         19.05        19.15 o                         
  -5   3  31         55.94         41.18        19.73 o                         
  -3   3  31         95.34         69.28        20.92 o                         
  -1   3  31         85.25         47.67        18.38 o                         
   1   3  31         52.42         38.10        26.03 o                         
   3   3  31          2.12         -0.65        31.67 o                         
   5   3  31         57.45         92.61        35.14 o                         
   7   3  31         11.08         18.56        33.36 o                         
   9   3  31         24.96         26.99        34.95 o                         
  11   3  31         24.00          6.94        39.60 o                         
  -8   4  31          6.90        -22.91        29.94 o                         
  -6   4  31         59.71         71.03        37.10 o                         
  -4   4  31         10.33         96.37        44.04 o                         
  -2   4  31         35.72         82.57        36.50 o                         
   0   4  31         71.83        129.98        33.07 o                         
   2   4  31         16.53         -6.69        41.05 o                         
   4   4  31        148.98        144.81        40.49 o                         
   6   4  31         89.24        146.16        40.88 o                         
 -16   0  32          6.13        -21.38        34.31 o                         
 -14   0  32        619.71        567.28        41.75 o                         
 -12   0  32         21.70          3.86        32.86 o                         
 -10   0  32       1020.04        924.14        45.13 o                         
  -8   0  32         74.40         32.98        32.61 o                         
  -6   0  32          0.81         91.08        33.19 o                         
  -4   0  32        330.04        341.60        34.26 o                         
  -2   0  32       2187.14       2207.99       131.03 o                         
   0   0  32         61.71         56.51        19.37 o                         
   2   0  32       3241.96       3272.09        61.63 o                         
   4   0  32       1006.51        844.00        40.26 o                         
   6   0  32       3664.28       3296.05        94.05 o                         
   8   0  32        760.44        653.03        27.68 o                         
  10   0  32       2404.22       2097.06        62.87 o                         
  12   0  32          8.48          2.44        28.22 o                         
  14   0  32         13.60        -36.54        36.54 o                         
  16   0  32         32.80         82.88        42.23 o                         
 -17   1  32          0.14          7.54        31.20 o                         
 -15   1  32         17.76         23.09        20.29 o                         
 -13   1  32         79.16         43.19        19.96 o                         
 -11   1  32         45.57        108.50        40.14 o                         
  -9   1  32        289.34        277.60        23.03 o                         
  -7   1  32          1.30         25.84        20.61 o                         
  -5   1  32         12.29         28.58        19.60 o                         
  -3   1  32        302.47        131.80       132.48 o                         
  -1   1  32        300.05        352.84        17.52 o                         
   1   1  32        232.63        305.65        15.73 o                         
   3   1  32         76.94        118.98        20.89 o                         
   5   1  32        187.95        215.02        22.71 o                         
   7   1  32        414.90        365.01        19.63 o                         
   9   1  32        493.43        460.15        18.99 o                         
  11   1  32         16.03         36.40        16.12 o                         
  13   1  32         69.17         85.85        18.48 o                         
  15   1  32          0.96         28.87        20.52 o                         
 -14   2  32          0.35        -22.48        29.88 o                         
 -12   2  32         59.85         43.35        30.55 o                         
 -10   2  32         24.84          6.80        28.36 o                         
  -8   2  32        371.02        386.94        25.12 o                         
  -6   2  32        145.88        116.75        32.49 o                         
  -4   2  32         68.57        111.07        33.41 o                         
  -2   2  32         50.90         86.29        16.43 o                         
   0   2  32        448.16        497.87        20.03 o                         
   2   2  32        195.88        202.08        24.50 o                         
   4   2  32       1653.27       1598.31        36.49 o                         
   6   2  32         71.16         55.94        26.63 o                         
   8   2  32        517.39        456.10        23.53 o                         
  10   2  32        146.31        129.23        19.03 o                         
  12   2  32         36.76         45.62        17.25 o                         
  14   2  32          0.05         13.95        16.40 o                         
 -11   3  32        206.87        205.52        27.16 o                         
  -9   3  32          2.65         -2.51        22.44 o                         
  -7   3  32         99.46         81.65        41.25 o                         
  -5   3  32         54.26         58.98        18.59 o                         
  -3   3  32         24.55         10.65        17.81 o                         
  -1   3  32          7.41         13.20        19.66 o                         
   1   3  32         35.35         26.04        16.28 o                         
   3   3  32        226.98        268.51        31.91 o                         
   5   3  32        114.63        117.88        34.91 o                         
   7   3  32          5.57         21.44        29.18 o                         
   9   3  32         32.49         65.17        37.12 o                         
  11   3  32          0.13         -6.19        31.68 o                         
  -6   4  32         46.97         60.21        39.08 o                         
  -4   4  32         23.81        110.90        35.09 o                         
  -2   4  32        173.03        254.85        42.63 o                         
   0   4  32         11.29         -8.30        39.68 o                         
   2   4  32        127.33        140.91        33.95 o                         
   4   4  32          6.21          1.20        28.22 o                         
   6   4  32          0.26         20.11        40.26 o                         
 -15   1  33          0.18         -1.88        21.18 o                         
 -13   1  33         32.37         -0.32        21.58 o                         
 -11   1  33        178.53        187.75        24.97 o                         
  -9   1  33          0.20         11.55        22.43 o                         
  -7   1  33        103.20        113.05        22.94 o                         
  -5   1  33        107.77        122.55        20.77 o                         
  -3   1  33        382.85        352.61        37.53 o                         
  -1   1  33        204.37        409.31        31.78 o                         
   1   1  33       3705.24       3618.78        46.84 o                         
   3   1  33        815.31        853.63        28.25 o                         
   5   1  33        986.24        887.26        30.53 o                         
   7   1  33       2443.00       2236.87        48.10 o                         
   9   1  33         16.03          8.80        15.62 o                         
  11   1  33        461.01        428.30        22.44 o                         
  13   1  33         50.09         53.15        17.16 o                         
  15   1  33         93.80        114.26        19.56 o                         
 -14   2  33          2.25        -18.44        34.28 o                         
 -12   2  33         43.92         34.20        33.62 o                         
 -10   2  33          4.71          1.03        31.23 o                         
  -8   2  33        332.16        319.00        25.69 o                         
  -6   2  33         51.23         70.88        27.11 o                         
  -4   2  33        220.22        183.04        33.63 o                         
  -2   2  33          1.06         -6.04        15.46 o                         
   0   2  33         40.29         47.97        14.38 o                         
   2   2  33         50.95         53.47        15.30 o                         
   4   2  33          9.33         36.25        19.72 o                         
   6   2  33         22.79         25.96        31.63 o                         
   8   2  33         11.32         12.78        18.19 o                         
  10   2  33         82.21         47.91        20.10 o                         
  12   2  33         61.25         65.26        17.09 o                         
  14   2  33         18.65         31.05        17.75 o                         
 -11   3  33        165.13        165.77        29.21 o                         
  -9   3  33         21.04         11.54        29.54 o                         
  -7   3  33         65.83         37.31        19.62 o                         
  -5   3  33          4.48         -4.28        20.06 o                         
  -3   3  33          8.07         -7.54        16.88 o                         
  -1   3  33          5.36          3.48        20.15 o                         
   1   3  33         41.24         42.37        19.52 o                         
   3   3  33         44.08         43.67        20.51 o                         
   5   3  33         10.32         57.42        29.27 o                         
   7   3  33         65.32         67.03        36.32 o                         
   9   3  33          6.19          0.81        36.06 o                         
  11   3  33          8.79         -0.38        39.57 o                         
  -6   4  33          0.36         28.22        44.50 o                         
  -4   4  33         10.23         -1.34        36.14 o                         
  -2   4  33         65.96        100.04        47.46 o                         
   0   4  33          8.39         33.56        40.87 o                         
   2   4  33          9.13         56.45        37.27 o                         
   4   4  33          0.10         19.48        35.16 o                         
   6   4  33          0.41        -32.82        32.82 o                         
 -16   0  34         64.83        -13.90        36.60 o                         
 -14   0  34          4.88         11.29        31.82 o                         
 -12   0  34         56.76         15.34        33.27 o                         
 -10   0  34          8.74          7.75        26.26 o                         
  -8   0  34         11.75          0.92        29.66 o                         
  -6   0  34        628.63        573.92        40.77 o                         
  -4   0  34       1039.89       1054.55        47.30 o                         
  -2   0  34        951.77        958.20        28.34 o                         
   0   0  34        644.66        664.53        56.63 o                         
   2   0  34         93.74         96.47        19.74 o                         
   4   0  34         21.58         55.49        33.27 o                         
   6   0  34        408.60        411.72        42.94 o                         
   8   0  34        282.73        336.00        52.51 o                         
  10   0  34        453.36        372.99        39.70 o                         
  12   0  34          0.63          0.59        35.04 o                         
  14   0  34         25.91         71.00        33.63 o                         
  16   0  34         51.36         57.10        31.08 o                         
 -15   1  34          0.71         10.46        22.95 o                         
 -13   1  34          6.98         15.76        20.71 o                         
 -11   1  34         59.75         68.51        19.76 o                         
  -9   1  34         14.78          9.16        23.84 o                         
  -7   1  34         27.81         57.99        21.65 o                         
  -5   1  34         33.22         17.28        18.87 o                         
  -3   1  34          0.18         70.32        22.57 o                         
  -1   1  34       2382.25       2553.66        64.55 o                         
   1   1  34         81.39        287.32        24.86 o                         
   3   1  34       1676.19       1676.97        29.70 o                         
   5   1  34        204.64        171.63        20.15 o                         
   7   1  34        187.15        150.25        23.18 o                         
   9   1  34          1.17         -2.55        18.12 o                         
  11   1  34         14.51         15.83        16.93 o                         
  13   1  34          0.01         17.31        16.04 o                         
  15   1  34          7.29          2.06        17.45 o                         
 -14   2  34         36.05         -2.65        31.59 o                         
 -12   2  34        145.32        176.33        35.34 o                         
 -10   2  34         66.76         67.05        31.05 o                         
  -8   2  34         13.15         37.82        20.69 o                         
  -6   2  34        202.34        189.63        23.26 o                         
  -4   2  34          0.04         26.65        28.95 o                         
  -2   2  34        103.78        143.74        19.28 o                         
   0   2  34        696.63        633.20        21.20 o                         
   2   2  34        680.15        644.40        21.81 o                         
   4   2  34       1226.10       1069.46        32.97 o                         
   6   2  34        522.41        497.02        39.10 o                         
   8   2  34        312.26        307.39        20.69 o                         
  10   2  34          4.00        -17.22        18.75 o                         
  12   2  34          8.42         22.49        17.08 o                         
  14   2  34          0.00          5.60        16.92 o                         
 -11   3  34         47.64          6.16        33.78 o                         
  -9   3  34          5.86        -21.71        21.71 o                         
  -7   3  34        133.03        148.79        24.57 o                         
  -5   3  34          0.36          0.48        21.30 o                         
  -3   3  34          0.93         -1.48        27.26 o                         
  -1   3  34          9.43          2.27        21.10 o                         
   1   3  34        207.60        201.90        39.03 o                         
   3   3  34         27.46         21.65        16.82 o                         
   5   3  34        149.45        182.93        39.14 o                         
   7   3  34         37.29         57.83        31.20 o                         
   9   3  34          7.45         40.31        33.37 o                         
  11   3  34          4.17         -8.84        30.10 o                         
  -4   4  34          0.27         -4.84        41.49 o                         
  -2   4  34         19.29          7.67        35.20 o                         
   0   4  34         27.45         27.62        36.04 o                         
   2   4  34          5.35          6.36        42.28 o                         
   4   4  34          3.16         37.89        39.31 o                         
 -15   1  35          2.51         -4.01        22.88 o                         
 -13   1  35         40.03         21.15        33.80 o                         
 -11   1  35         15.18         30.07        22.37 o                         
  -9   1  35        230.37        234.38        52.05 o                         
  -7   1  35         64.18         72.36        20.50 o                         
  -5   1  35         13.87         15.89        18.78 o                         
  -3   1  35        243.67        276.25        33.08 o                         
  -1   1  35        272.63        437.19        26.98 o                         
   1   1  35        796.04        854.46        33.72 o                         
   3   1  35        118.09        157.33        25.16 o                         
   5   1  35        198.44        228.56        22.31 o                         
   7   1  35        649.45        624.87        30.06 o                         
   9   1  35          1.59         12.33        17.80 o                         
  11   1  35          2.13          7.43        15.62 o                         
  13   1  35          0.05         12.15        15.69 o                         
  15   1  35         20.25         47.56        17.00 o                         
 -14   2  35          0.04        -24.56        35.99 o                         
 -12   2  35         23.70         37.35        33.53 o                         
 -10   2  35         16.17          2.27        27.49 o                         
  -8   2  35        290.75        273.59        38.63 o                         
  -6   2  35          6.63         22.94        21.13 o                         
  -4   2  35         96.41         89.47        30.84 o                         
  -2   2  35         64.84        112.04        20.59 o                         
   0   2  35          1.03         15.60        19.81 o                         
   2   2  35         65.68         60.31        15.00 o                         
   4   2  35        140.85        125.50        21.66 o                         
   6   2  35          8.89         17.72        28.37 o                         
   8   2  35          7.95         -6.14        21.84 o                         
  10   2  35          1.48         11.51        17.96 o                         
  12   2  35         12.54         29.66        24.67 o                         
 -11   3  35         75.60         22.44        25.32 o                         
  -9   3  35         49.16         64.90        24.83 o                         
  -7   3  35         27.26         70.42        24.61 o                         
  -5   3  35          0.02         10.59        23.56 o                         
  -3   3  35         43.01         11.45        19.51 o                         
  -1   3  35          2.64        -13.22        24.98 o                         
   1   3  35         46.37         56.73        18.65 o                         
   3   3  35         13.00         -3.25        18.35 o                         
   5   3  35         83.45        166.06        34.36 o                         
   7   3  35         12.12         29.51        35.50 o                         
   9   3  35          2.32         13.52        36.18 o                         
  -4   4  35         27.62         25.47        38.99 o                         
  -2   4  35          8.83          3.31        33.72 o                         
   0   4  35         36.94         54.30        33.62 o                         
   2   4  35         41.06         85.31        42.63 o                         
 -14   0  36        558.78        592.50        40.50 o                         
 -12   0  36          0.90        -10.54        31.36 o                         
 -10   0  36         19.89         38.57        34.76 o                         
  -8   0  36        237.52        220.04        37.51 o                         
  -6   0  36        557.37        491.50        38.38 o                         
  -4   0  36       1833.90       1895.08        54.61 o                         
  -2   0  36       2308.65       2469.54        51.45 o                         
   0   0  36         52.46         68.89        24.69 o                         
   2   0  36        291.76        424.30        26.57 o                         
   4   0  36       3333.64       3246.53        68.64 o                         
   6   0  36        108.82         77.35        32.05 o                         
   8   0  36        811.81        697.71        48.33 o                         
  10   0  36         55.91         52.22        17.40 o                         
  12   0  36         95.20         63.23        22.89 o                         
  14   0  36          0.19         -7.10        35.51 o                         
 -15   1  36         38.17         70.75        22.66 o                         
 -13   1  36         19.49         40.44        22.38 o                         
 -11   1  36         11.16         11.24        22.20 o                         
  -9   1  36          1.06         13.92        23.37 o                         
  -7   1  36        182.98        166.72        22.93 o                         
  -5   1  36         81.92        128.22        21.68 o                         
  -3   1  36        156.11        153.62        22.39 o                         
  -1   1  36        362.07        404.38        26.55 o                         
   1   1  36       2167.54       2193.82        33.58 o                         
   3   1  36        377.33        321.27        24.66 o                         
   5   1  36        428.91        403.32        25.20 o                         
   7   1  36         48.38         70.82        21.63 o                         
   9   1  36         16.95         18.78        15.51 o                         
  11   1  36          0.80          7.23        16.36 o                         
  13   1  36          0.01         -7.18        16.98 o                         
 -12   2  36         15.09         52.35        37.12 o                         
 -10   2  36         12.49         -7.33        35.29 o                         
  -8   2  36          9.65         41.86        35.47 o                         
  -6   2  36          0.19         -9.24        21.72 o                         
  -4   2  36        181.14        186.11        32.28 o                         
  -2   2  36        351.23        372.24        37.59 o                         
   0   2  36        644.53        619.71        21.80 o                         
   2   2  36        282.68        263.61        17.50 o                         
   4   2  36        457.47        439.47        24.80 o                         
   6   2  36         15.26          7.31        31.05 o                         
   8   2  36         37.15         42.08        47.41 o                         
  10   2  36          5.64         15.55        18.42 o                         
  12   2  36         16.63         17.28        30.36 o                         
  -9   3  36          0.66          7.56        19.39 o                         
  -7   3  36         26.56         46.56        46.37 o                         
  -5   3  36         47.50         44.42        20.62 o                         
  -3   3  36         25.07          1.36        20.56 o                         
  -1   3  36          3.18          1.98        23.57 o                         
   1   3  36         44.09         69.00        22.85 o                         
   3   3  36         77.64         49.49        17.92 o                         
   5   3  36         65.02         12.06        22.16 o                         
   7   3  36          9.34        -27.80        35.84 o                         
   9   3  36         14.33         47.87        29.06 o                         
   0   4  36          3.27         32.08        38.78 o                         
 -15   1  37          2.28         55.82        61.78 o                         
 -13   1  37          0.30        -39.79        46.93 o                         
 -11   1  37         16.83         -3.98        19.65 o                         
  -9   1  37        328.36        332.39        27.07 o                         
  -7   1  37          7.54          2.34        22.47 o                         
  -5   1  37       1023.65       1043.56        32.98 o                         
  -3   1  37        308.48        301.53        25.44 o                         
  -1   1  37        288.61        323.47        24.89 o                         
   1   1  37        354.70        363.82        20.14 o                         
   3   1  37         48.40         31.57        23.66 o                         
   5   1  37        426.69        382.59        42.30 o                         
   7   1  37        192.95        179.83        24.01 o                         
   9   1  37          6.92        -18.88        18.88 o                         
  11   1  37         24.90         18.48        21.66 o                         
  13   1  37         49.52         61.88        17.78 o                         
 -12   2  37          0.64         29.89        29.98 o                         
 -10   2  37         25.50        -31.51        33.46 o                         
  -8   2  37         45.12         77.00        32.50 o                         
  -6   2  37         10.66         -8.57        20.61 o                         
  -4   2  37        128.01         84.79        28.82 o                         
  -2   2  37          0.02         23.08        31.73 o                         
   0   2  37          4.84         37.64        28.86 o                         
   2   2  37          3.26          1.73        15.26 o                         
   4   2  37          0.59         -8.32        21.21 o                         
   6   2  37          2.34          2.51        26.43 o                         
   8   2  37          0.00         -0.83        25.41 o                         
  10   2  37          1.40          2.04        17.06 o                         
  12   2  37         65.32         32.59        24.13 o                         
  -9   3  37         60.35         89.46        26.18 o                         
  -7   3  37        175.20        188.24        24.15 o                         
  -5   3  37          0.62         14.90        20.99 o                         
  -3   3  37         72.15         26.03        23.80 o                         
  -1   3  37         49.00         32.23        25.69 o                         
   1   3  37         41.05         14.68        22.44 o                         
   3   3  37         36.32          7.82        18.31 o                         
   5   3  37         33.60         29.15        32.75 o                         
   7   3  37          2.28         -7.72        36.46 o                         
   9   3  37         42.45         30.54        37.46 o                         
 -14   0  38         34.74         60.38        35.83 o                         
 -12   0  38        321.18        348.69        39.80 o                         
 -10   0  38         17.45         52.22        32.27 o                         
  -8   0  38          3.92        -10.25        27.25 o                         
  -6   0  38        788.17        822.30        45.25 o                         
  -4   0  38        269.05        278.99        37.39 o                         
  -2   0  38       6610.51       6800.53       102.01 o                         
   0   0  38         92.61         80.98        21.83 o                         
   2   0  38       2901.03       2887.64        54.37 o                         
   4   0  38         20.43         38.57        34.23 o                         
   6   0  38          0.21         57.47        38.00 o                         
   8   0  38        423.71        471.43        45.52 o                         
  10   0  38         17.03         51.16        38.52 o                         
  12   0  38         19.24         27.02        18.18 o                         
  14   0  38          0.57         42.94        20.94 o                         
 -13   1  38         43.72         32.82        21.50 o                         
 -11   1  38          1.49          8.42        26.06 o                         
  -9   1  38        193.91        164.87        25.24 o                         
  -7   1  38         99.59         70.09        25.09 o                         
  -5   1  38        323.69        388.29        25.61 o                         
  -3   1  38        134.69        134.13        22.94 o                         
  -1   1  38          0.74         22.29        20.21 o                         
   1   1  38        457.39        551.85        22.48 o                         
   3   1  38         66.65         53.20        17.37 o                         
   5   1  38        234.60        198.48        37.15 o                         
   7   1  38         21.97         15.71        20.29 o                         
   9   1  38         51.60         64.94        19.28 o                         
  11   1  38          2.62          3.21        17.90 o                         
  13   1  38          1.53         29.79        19.07 o                         
 -12   2  38        109.18        114.28        37.72 o                         
 -10   2  38         20.23          4.52        28.05 o                         
  -8   2  38         84.73        114.97        30.59 o                         
  -6   2  38          2.71        -11.99        20.07 o                         
  -4   2  38         72.84         70.84        31.02 o                         
  -2   2  38         27.91          7.76        31.64 o                         
   0   2  38         33.74         33.50        20.89 o                         
   2   2  38          0.00         -6.11        15.08 o                         
   4   2  38         25.22         28.23        18.86 o                         
   6   2  38          0.00          3.41        30.63 o                         
   8   2  38          6.27         27.62        31.24 o                         
  10   2  38          0.66         -5.33        21.82 o                         
  12   2  38         23.85          4.94        34.00 o                         
  -9   3  38          1.83        -25.57        31.12 o                         
  -7   3  38          8.27         25.84        24.94 o                         
  -5   3  38         51.33         53.32        22.69 o                         
  -3   3  38          3.11         -3.73        21.18 o                         
  -1   3  38         92.90        100.66        28.72 o                         
   1   3  38         12.97         45.54        24.69 o                         
   3   3  38          4.99          2.09        19.84 o                         
   5   3  38          6.85         23.16        29.63 o                         
   7   3  38         10.62         46.56        34.46 o                         
 -13   1  39         18.00         15.49        41.73 o                         
 -11   1  39          5.13         12.28        22.85 o                         
  -9   1  39          0.40         47.20        23.74 o                         
  -7   1  39        146.33        119.96        26.62 o                         
  -5   1  39        116.91        142.12        23.92 o                         
  -3   1  39          5.78         29.62        22.06 o                         
  -1   1  39         21.22         78.20        52.47 o                         
   1   1  39       1071.85       1057.75        34.62 o                         
   3   1  39          8.97          9.63        15.38 o                         
   5   1  39        128.49        112.50        44.99 o                         
   7   1  39         23.49         14.81        36.47 o                         
   9   1  39         28.47          4.09        21.02 o                         
  11   1  39          1.13        -14.41        22.89 o                         
  13   1  39         10.61        -13.51        17.37 o                         
 -12   2  39         11.84         58.08        39.88 o                         
 -10   2  39          7.22          9.18        32.92 o                         
  -8   2  39        474.46        574.48        44.77 o                         
  -6   2  39         16.05         36.47        23.66 o                         
  -4   2  39          9.43         17.00        30.10 o                         
  -2   2  39         28.53         34.69        27.41 o                         
   0   2  39         49.49         27.49        32.92 o                         
   2   2  39         26.60         26.13        17.87 o                         
   4   2  39        122.54        123.25        21.73 o                         
   6   2  39          2.52          8.86        22.70 o                         
   8   2  39          0.20        -26.95        26.95 o                         
  10   2  39          0.00        -26.31        26.31 o                         
  -7   3  39         79.39         91.13        24.76 o                         
  -5   3  39         35.41          9.12        24.91 o                         
  -3   3  39         13.68         28.85        22.94 o                         
  -1   3  39          6.82        -13.33        26.71 o                         
   1   3  39          1.84          7.65        24.78 o                         
   3   3  39          6.24          4.06        62.19 o                         
   5   3  39          5.24        -34.07        34.07 o                         
   7   3  39          1.26          3.64        35.17 o                         
 -14   0  40          4.41        -33.71        38.86 o                         
 -12   0  40         11.89         24.57        36.59 o                         
 -10   0  40          0.14         -8.05        34.75 o                         
  -8   0  40        199.06        198.39        33.28 o                         
  -6   0  40        146.64        136.75        32.77 o                         
  -4   0  40        706.27        640.40        44.78 o                         
  -2   0  40          6.05         78.73        36.56 o                         
   0   0  40       1044.51       1087.13        88.97 o                         
   2   0  40         30.07         60.56        23.40 o                         
   4   0  40         87.95        104.77        32.86 o                         
   6   0  40         88.29        129.78        34.01 o                         
   8   0  40         18.04          8.67        32.80 o                         
  10   0  40          1.64         26.74        41.05 o                         
  12   0  40         99.75        177.11        62.06 o                         
 -13   1  40         24.24         27.22        24.61 o                         
 -11   1  40          5.94         -4.28        30.16 o                         
  -9   1  40         30.16         36.55        21.91 o                         
  -7   1  40         70.86         98.68        25.92 o                         
  -5   1  40        446.70        416.40        28.39 o                         
  -3   1  40         24.09         49.40        40.68 o                         
  -1   1  40        209.11        231.40        23.26 o                         
   1   1  40         68.79         88.92        23.06 o                         
   3   1  40         51.71         43.26        15.58 o                         
   5   1  40         71.29         46.31        34.91 o                         
   7   1  40         40.31        -37.57        37.57 o                         
   9   1  40         39.99         31.10        23.33 o                         
  11   1  40          1.09        -18.18        18.18 o                         
 -10   2  40          0.97         -2.76        36.78 o                         
  -8   2  40        200.38        268.43        43.94 o                         
  -6   2  40         11.84        -21.53        23.73 o                         
  -4   2  40          5.71         57.06        34.66 o                         
  -2   2  40        103.82         86.28        28.59 o                         
   0   2  40         59.39         69.21        27.51 o                         
   2   2  40        160.28        129.98        20.39 o                         
   4   2  40         88.67        111.96        18.48 o                         
   6   2  40          4.51        -16.14        20.38 o                         
   8   2  40          4.30         10.85        33.50 o                         
  10   2  40         35.56         49.39        25.61 o                         
  -7   3  40         27.08         31.69        21.54 o                         
  -5   3  40          5.59         -3.18        40.39 o                         
  -3   3  40         16.34         24.97        25.20 o                         
  -1   3  40          1.77          8.49        24.90 o                         
   1   3  40         19.31        -11.80        19.19 o                         
   3   3  40          2.94         35.13        29.39 o                         
   5   3  40          0.29        -28.92        28.92 o                         
 -11   1  41         13.41          6.77        19.22 o                         
  -9   1  41         92.36        156.11        30.85 o                         
  -7   1  41         66.94         74.21        26.22 o                         
  -5   1  41        620.04        654.01        33.08 o                         
  -3   1  41          6.61         64.93        24.08 o                         
  -1   1  41        322.10        322.45        27.58 o                         
   1   1  41          0.43          4.83        21.21 o                         
   3   1  41          4.49          6.81        16.45 o                         
   5   1  41        183.57        152.86        24.71 o                         
   7   1  41          0.61        -24.25        31.54 o                         
   9   1  41          6.52         24.06        38.17 o                         
  11   1  41          2.09        -24.78        24.78 o                         
 -10   2  41        159.63        122.01        38.87 o                         
  -8   2  41         76.23        125.11        41.00 o                         
  -6   2  41        119.71        123.85        39.09 o                         
  -4   2  41         46.57         33.28        43.02 o                         
  -2   2  41        317.12        356.55        38.94 o                         
   0   2  41         23.84         28.81        34.50 o                         
   2   2  41        172.25        197.60        36.53 o                         
   4   2  41          0.95         17.89        18.01 o                         
   6   2  41          8.37          9.63        20.11 o                         
   8   2  41         14.41         13.13        31.25 o                         
  10   2  41          7.68         -7.22        24.41 o                         
  -5   3  41         13.17          5.72        23.82 o                         
  -3   3  41         91.76         81.73        23.93 o                         
  -1   3  41          1.17          8.98        19.89 o                         
   1   3  41         18.14          9.95        23.33 o                         
   3   3  41         10.38         12.42        17.92 o                         
   5   3  41          0.58          2.22        35.76 o                         
 -12   0  42          0.82         41.46        35.80 o                         
 -10   0  42         60.19         71.74        29.39 o                         
  -8   0  42         27.17         81.87        35.59 o                         
  -6   0  42         16.68         44.90        33.94 o                         
  -4   0  42          0.80        -35.02        36.42 o                         
  -2   0  42        403.48        487.48        39.47 o                         
   0   0  42        174.31        204.83        33.49 o                         
   2   0  42         19.77          0.71        22.47 o                         
   4   0  42         25.34         21.80        20.52 o                         
   6   0  42         41.63         30.31        35.57 o                         
   8   0  42          1.88         23.32        37.83 o                         
  10   0  42         12.90         13.95        33.04 o                         
  12   0  42         51.35         70.15        34.98 o                         
 -11   1  42         46.24         34.43        26.86 o                         
  -9   1  42          1.28         32.69        22.83 o                         
  -7   1  42        233.59        233.84        27.52 o                         
  -5   1  42          7.90          0.88        26.32 o                         
  -3   1  42        290.43        406.80        27.19 o                         
  -1   1  42         47.95         21.23        24.53 o                         
   1   1  42          2.05         -6.75        21.90 o                         
   3   1  42         20.03         21.44        15.76 o                         
   5   1  42         16.33         47.98        40.90 o                         
   7   1  42         16.33         -4.70        39.06 o                         
   9   1  42          3.51        -38.71        38.71 o                         
  11   1  42         39.32         43.64        38.52 o                         
 -10   2  42         59.76         55.42        36.45 o                         
  -8   2  42          1.76         31.41        36.69 o                         
  -6   2  42         20.36         50.40        38.46 o                         
  -4   2  42          4.28        -19.39        35.89 o                         
  -2   2  42         62.32        123.68        38.42 o                         
   0   2  42         41.21          9.96        32.14 o                         
   2   2  42         22.50          3.52        26.44 o                         
   4   2  42         47.95         13.88        18.21 o                         
   6   2  42         41.90         28.88        30.14 o                         
   8   2  42         33.59         23.52        24.90 o                         
  -3   3  42         14.99         30.99        24.46 o                         
  -1   3  42        191.88        164.78        32.88 o                         
   1   3  42         97.08        138.84        28.96 o                         
   3   3  42         34.77         37.97        19.15 o                         
 -11   1  43         23.86         28.35        26.37 o                         
  -9   1  43         25.56         83.22        23.03 o                         
  -7   1  43          6.67         11.13        24.46 o                         
  -5   1  43         36.61         57.74        25.42 o                         
  -3   1  43        120.12        182.83        24.76 o                         
  -1   1  43         13.11         31.34        22.70 o                         
   1   1  43          2.97          1.15        20.50 o                         
   3   1  43          1.59         10.53        23.39 o                         
   5   1  43         14.35         26.36        20.07 o                         
   7   1  43          6.03        -15.58        31.39 o                         
   9   1  43        139.41         96.18        35.30 o                         
  -8   2  43        129.00        183.96        43.50 o                         
  -6   2  43          5.01        -33.28        39.20 o                         
  -4   2  43        103.57         72.22        37.87 o                         
  -2   2  43         14.44          2.20        32.14 o                         
   0   2  43          7.83         46.65        28.79 o                         
   2   2  43         22.79         -4.28        34.97 o                         
   4   2  43          0.00        -11.88        19.51 o                         
   6   2  43         22.42          7.10        33.08 o                         
   8   2  43          3.29         41.40        33.08 o                         
  -1   3  43         24.71         18.90        27.88 o                         
   1   3  43         33.20         28.09        22.90 o                         
 -10   0  44          0.00         29.33        28.17 o                         
  -8   0  44         13.81         32.31        28.56 o                         
  -6   0  44         45.87         36.00        36.57 o                         
  -4   0  44          0.22         -6.99        31.18 o                         
  -2   0  44          4.98          7.10        29.57 o                         
   0   0  44        106.52        130.12        32.80 o                         
   2   0  44          1.65         13.25        20.33 o                         
   4   0  44         22.61          0.74        24.74 o                         
   6   0  44          0.31         -0.21        39.78 o                         
   8   0  44         24.00         -6.62        30.68 o                         
  10   0  44        121.33        211.95        48.82 o                         
  -9   1  44         10.22         75.34        36.75 o                         
  -7   1  44          0.67        -12.06        24.37 o                         
  -5   1  44          0.10        -18.71        22.58 o                         
  -3   1  44         65.73         95.69        25.38 o                         
  -1   1  44          5.13          4.31        24.07 o                         
   1   1  44         17.40          0.29        21.45 o                         
   3   1  44         24.55         43.25        16.31 o                         
   5   1  44         16.62         57.03        29.18 o                         
   7   1  44          7.02         42.17        27.29 o                         
   9   1  44          0.26        -45.43        45.43 o                         
  -8   2  44         13.51         54.54        43.26 o                         
  -6   2  44          2.46          1.32        34.75 o                         
  -4   2  44          4.19         30.82        32.24 o                         
  -2   2  44          0.00        -12.95        28.24 o                         
   0   2  44          7.35         32.90        34.56 o                         
   2   2  44         19.96         -4.38        27.94 o                         
   4   2  44          9.63         22.57        20.27 o                         
   6   2  44          9.29         61.16        36.73 o                         
  -9   1  45          4.35         -4.49        22.05 o                         
  -7   1  45          0.01        -24.03        24.03 o                         
  -5   1  45         28.74         57.30        22.04 o                         
  -3   1  45         29.96         38.28        22.98 o                         
  -1   1  45          4.32         -0.92        36.69 o                         
   1   1  45          0.67        -18.22        23.72 o                         
   3   1  45         90.90        110.34        42.91 o                         
   5   1  45         12.91         21.68        16.83 o                         
   7   1  45         25.35         12.31        25.28 o                         
   9   1  45          6.16        -33.86        33.86 o                         
  -6   2  45        179.82        171.15        41.93 o                         
  -4   2  45         32.83         97.77        31.36 o                         
  -2   2  45          0.47        -19.57        37.16 o                         
   0   2  45         59.93         85.33        33.22 o                         
   2   2  45         10.88         19.79        37.45 o                         
   4   2  45          0.30        -17.82        36.99 o                         
   6   2  45         96.87        134.56        31.92 o                         
  -8   0  46          1.62         -6.49        30.39 o                         
  -6   0  46         36.66         55.53        32.94 o                         
  -4   0  46          0.38         18.55        37.26 o                         
  -2   0  46          3.65         30.65        34.50 o                         
   0   0  46         44.43         90.17        30.79 o                         
   2   0  46         69.47         67.22        24.67 o                         
   4   0  46         12.80         33.83        23.57 o                         
   6   0  46        123.95         91.00        36.23 o                         
   8   0  46          1.30         30.19        42.81 o                         
  -9   1  46          8.71         24.52        22.85 o                         
  -7   1  46         25.09         -5.76        23.72 o                         
  -5   1  46          0.00         -1.19        22.48 o                         
  -3   1  46          2.97          5.88        25.90 o                         
  -1   1  46          4.20          0.92        22.83 o                         
   1   1  46          1.83          3.30        18.97 o                         
   3   1  46          6.95         16.82        24.42 o                         
   5   1  46          0.76         15.65        15.42 o                         
   7   1  46        136.55        168.51        43.29 o                         
  -4   2  46         38.42         32.13        35.11 o                         
  -2   2  46          5.68         32.55        35.53 o                         
   0   2  46         10.63         19.94        38.03 o                         
   2   2  46         30.56         68.82        31.45 o                         
   4   2  46          5.45         -1.44        32.44 o                         
  -7   1  47         16.27        -11.45        20.82 o                         
  -5   1  47          5.42         -3.82        25.00 o                         
  -3   1  47         37.32         46.74        40.83 o                         
  -1   1  47         11.27         24.14        22.17 o                         
   1   1  47         19.78         32.24        43.68 o                         
   3   1  47         10.87         -6.68        23.67 o                         
   5   1  47          0.23         34.49        16.34 o                         
   7   1  47          0.00          4.32        27.81 o                         
  -4   2  47         11.74          4.14        35.99 o                         
  -2   2  47         18.58        -16.71        31.19 o                         
   0   2  47          0.74        -31.68        34.23 o                         
   2   2  47         25.41         94.87        40.28 o                         
  -6   0  48          0.29         -9.74        35.45 o                         
  -4   0  48          0.37         42.35        38.09 o                         
  -2   0  48         10.59         34.32        37.00 o                         
   0   0  48         23.39         92.10        32.67 o                         
   2   0  48         12.55        -11.46        21.65 o                         
   4   0  48        159.10        226.75        28.67 o                         
   6   0  48         21.11         11.15        39.78 o                         
  -5   1  48          1.76         57.90        27.23 o                         
  -3   1  48         16.81         32.26        24.35 o                         
  -1   1  48          5.95         -3.54        55.13 o                         
   1   1  48         14.71         24.55        28.24 o                         
   3   1  48         56.95         70.85        33.50 o                         
   5   1  48         21.36         32.27        17.52 o                         
  -5   1  49          6.39         20.25        48.69 o                         
  -3   1  49          2.62         12.40        36.26 o                         
  -1   1  49         13.49         54.66        26.82 o                         
   1   1  49          0.83        -19.43        39.52 o                         
   3   1  49         12.19         41.72        37.42 o                         
  -4   0  50          9.08         12.64        27.70 o                         
  -2   0  50         49.65         43.74        40.46 o                         
   0   0  50        104.08        143.03        35.91 o                         
   2   0  50         76.30         94.20        32.55 o                         
   4   0  50         80.13        105.52        25.70 o                         
  -1   1  50         51.67         45.64        26.33 o                         
   1   1  50          5.72         33.94        41.14 o                         
                                                                                
