# Supplementary material for: The crystal structures of three disordered 2-substituted benzimidazole esters
Source: Acta Crystallogr E Crystallogr Commun. 2021 Apr 9;77(Pt 5):473–9. doi: 10.1107/S2056989021003364 (PMC8100276; doi:10.1107/S2056989021003364)
Supplement: Supplementary file 3 [file e-77-00473-IIsup3.hkl]

data_II                                                                         
_shelx_title ' b5cg'                                                            
_shelx_refln_list_code          4                                               
_shelx_F_calc_maximum      199.46                                               
_exptl_crystal_F_000       912.00                                               
_reflns_d_resolution_high  0.7952                                               
                                                                                
loop_                                                                           
 _space_group_symop_operation_xyz                                               
 'x, y, z'                                                                      
 '-x, y+1/2, -z+1/2'                                                            
 '-x, -y, -z'                                                                   
 'x, -y-1/2, z-1/2'                                                             
                                                                                
_cell_length_a    18.4670                                                       
_cell_length_b     8.6860                                                       
_cell_length_c    14.2420                                                       
_cell_angle_alpha  90.000                                                       
_cell_angle_beta   95.359                                                       
_cell_angle_gamma  90.000                                                       
                                                                                
_shelx_F_squared_multiplier     1.000                                           
                                                                                
loop_                                                                           
 _refln_index_h                                                                 
 _refln_index_k                                                                 
 _refln_index_l                                                                 
 _refln_F_squared_calc                                                          
 _refln_F_squared_meas                                                          
 _refln_F_squared_sigma                                                         
 _refln_observed_status                                                         
   3   0   0       9060.90       9016.57       148.51 o                         
   4   0   0        305.62        355.05         7.53 o                         
   5   0   0        138.27        139.41         2.48 o                         
   6   0   0        145.13        156.24         2.73 o                         
   7   0   0         56.49         55.08         2.22 o                         
   8   0   0         57.37         54.50         1.19 o                         
   9   0   0        480.22        498.66         6.19 o                         
  10   0   0          1.45          2.56         0.89 o                         
  11   0   0         39.86         48.55         3.23 o                         
  12   0   0        171.42        180.96         4.62 o                         
  13   0   0         43.72         48.20         3.64 o                         
  14   0   0        647.32        598.28        10.87 o                         
  15   0   0        526.93        482.79        10.68 o                         
  16   0   0       1338.43       1313.48        16.70 o                         
  17   0   0         42.58         75.73         8.03 o                         
  18   0   0        210.17        236.24         9.28 o                         
  19   0   0         36.80         43.49         6.65 o                         
  20   0   0         37.06         41.51         7.15 o                         
  21   0   0          1.73          2.50         6.95 o                         
  22   0   0         10.96         27.01         7.67 o                         
  23   0   0         19.44         13.77         6.98 o                         
   1   1   0       8356.09       7940.67        54.13 o                         
   2   1   0          2.43          6.09         1.40 o                         
   3   1   0        441.92        461.11         3.12 o                         
   4   1   0          8.71         13.82         0.88 o                         
   5   1   0       1716.07       1555.18         7.17 o                         
   6   1   0         68.60         75.02         0.90 o                         
   7   1   0       2015.00       2074.41         8.42 o                         
   8   1   0        280.12        284.73         4.98 o                         
   9   1   0          7.17          5.08         0.96 o                         
  10   1   0        223.46        267.95         3.13 o                         
  11   1   0         75.48         84.38         5.51 o                         
  12   1   0        183.11        193.95         3.64 o                         
  13   1   0        191.30        184.36         6.14 o                         
  14   1   0        207.69        199.35         4.41 o                         
  15   1   0        587.62        633.91         8.37 o                         
  16   1   0          8.89         10.76         4.72 o                         
  17   1   0        963.52        939.45        23.28 o                         
  18   1   0        214.47        218.80         6.59 o                         
  19   1   0         16.52         18.75         6.34 o                         
  20   1   0          2.96          7.28         4.66 o                         
  21   1   0          0.87         -4.75         4.75 o                         
  22   1   0         19.27         29.32         5.49 o                         
  23   1   0          0.07         -5.70         5.70 o                         
   0   2   0      12823.34      12597.10        22.49 o                         
   1   2   0       6157.07       6170.93        15.52 o                         
   2   2   0        707.19        733.48         4.29 o                         
   3   2   0        945.64        905.40         3.47 o                         
   4   2   0       2726.73       2678.98        23.42 o                         
   5   2   0         99.43        103.13         2.48 o                         
   6   2   0        407.24        444.51         3.97 o                         
   7   2   0        641.17        680.08         5.21 o                         
   8   2   0       2821.21       3011.01        12.32 o                         
   9   2   0         17.53         11.66         1.19 o                         
  10   2   0        149.51        126.57        10.32 o                         
  11   2   0        150.69        169.42         3.36 o                         
  12   2   0        341.76        335.70         9.77 o                         
  13   2   0         58.08         52.83         4.51 o                         
  14   2   0        162.06        154.68         4.03 o                         
  15   2   0         80.38         82.89         4.77 o                         
  16   2   0         32.43         28.02         4.62 o                         
  17   2   0        236.82        225.90        13.19 o                         
  18   2   0          0.25          3.18         4.26 o                         
  19   2   0         16.32         20.93         4.73 o                         
  20   2   0          1.97          7.14         4.49 o                         
  21   2   0          9.51         15.22         7.24 o                         
  22   2   0          0.60         -5.71         5.71 o                         
   1   3   0       1992.98       1970.18        22.44 o                         
   2   3   0       2383.97       2354.60        19.49 o                         
   3   3   0       2759.24       2502.44        46.70 o                         
   4   3   0        138.10        139.97         2.17 o                         
   5   3   0        682.69        683.55         3.85 o                         
   6   3   0        418.47        473.53         3.50 o                         
   7   3   0       1844.03       1976.59         7.01 o                         
   8   3   0        714.56        772.65        14.73 o                         
   9   3   0        666.29        695.46         7.77 o                         
  10   3   0         15.78          9.25         2.51 o                         
  11   3   0          1.86          0.61         2.52 o                         
  12   3   0          0.20          1.68         2.67 o                         
  13   3   0         46.65         49.82         7.53 o                         
  14   3   0        140.45        138.09        10.19 o                         
  15   3   0          0.01          3.01         5.41 o                         
  16   3   0         10.31          8.83         6.26 o                         
  17   3   0         24.05         21.29         5.91 o                         
  18   3   0         11.28          9.72         5.73 o                         
  19   3   0         20.91         19.04         6.23 o                         
  20   3   0          5.39          2.12         6.40 o                         
  21   3   0          0.68          4.90         6.72 o                         
  22   3   0          3.17          4.77         6.69 o                         
   0   4   0        459.63        434.35         8.35 o                         
   1   4   0         40.69         36.91         1.05 o                         
   2   4   0        347.23        322.35         3.11 o                         
   3   4   0        947.63        904.62         5.40 o                         
   4   4   0        370.79        381.40         5.98 o                         
   5   4   0        206.26        209.44         3.55 o                         
   6   4   0         16.65         18.76         1.58 o                         
   7   4   0          3.07          5.31         1.59 o                         
   8   4   0        345.75        353.06         3.61 o                         
   9   4   0        157.37        153.51         6.19 o                         
  10   4   0          0.90          1.89         2.36 o                         
  11   4   0          3.52          3.78         2.61 o                         
  12   4   0          0.00          1.02         2.77 o                         
  13   4   0         14.90         18.96         3.38 o                         
  14   4   0          0.85         -1.21         5.20 o                         
  15   4   0         40.16         37.73         5.88 o                         
  16   4   0          0.04          4.32         5.26 o                         
  17   4   0          4.48          6.11         7.01 o                         
  18   4   0          6.09          4.23         6.02 o                         
  19   4   0         20.55         31.87         6.09 o                         
  20   4   0         23.39         30.98         7.61 o                         
  21   4   0         26.05         11.88        11.16 o                         
   1   5   0        317.34        293.87         2.78 o                         
   2   5   0        436.50        465.63         4.58 o                         
   3   5   0        297.98        248.49        32.66 o                         
   4   5   0        520.61        519.16         6.01 o                         
   5   5   0        261.91        263.44         5.33 o                         
   6   5   0          2.95          2.18         2.52 o                         
   7   5   0          7.15          7.13         2.70 o                         
   8   5   0         61.55         48.18         8.91 o                         
   9   5   0         47.83         40.88         4.42 o                         
  10   5   0         20.82         17.33         4.03 o                         
  11   5   0          0.01         -1.65         4.08 o                         
  12   5   0         11.32          8.96         4.86 o                         
  13   5   0         10.64         13.71         4.86 o                         
  14   5   0        119.52        104.44         6.48 o                         
  15   5   0          0.00          5.79         5.44 o                         
  16   5   0          0.10          0.60         5.28 o                         
  17   5   0          4.06         10.21         6.35 o                         
  18   5   0          1.03          7.21         5.38 o                         
  19   5   0          4.87          9.47         7.11 o                         
  20   5   0          0.21          7.48         4.43 o                         
   0   6   0         52.93         67.11         6.82 o                         
   1   6   0         35.27         30.81         3.12 o                         
   2   6   0         39.40         37.31         2.58 o                         
   3   6   0          9.26          8.29         2.62 o                         
   4   6   0         49.95         43.03         3.28 o                         
   5   6   0          0.09         -1.27         2.83 o                         
   6   6   0         24.63         18.18         4.21 o                         
   7   6   0          7.70          6.81         4.31 o                         
   8   6   0          3.73          2.31         3.96 o                         
   9   6   0         25.46         19.09         4.54 o                         
  10   6   0         40.49         36.28         5.21 o                         
  11   6   0         12.34         13.09         4.69 o                         
  12   6   0          2.86         -4.77         4.77 o                         
  13   6   0          1.44         -2.60         5.13 o                         
  14   6   0          5.43          9.35         5.65 o                         
  15   6   0         46.21         34.92         6.24 o                         
  16   6   0         12.33         16.63         6.35 o                         
  17   6   0          1.74         17.53         6.46 o                         
  18   6   0          6.90         21.46         5.51 o                         
  19   6   0          9.82         17.62         7.37 o                         
   1   7   0          0.40         -0.16         2.30 o                         
   2   7   0         27.45         32.48         2.82 o                         
   3   7   0         38.37         43.13         2.95 o                         
   4   7   0        158.13        165.00         4.68 o                         
   5   7   0         19.31         18.30         5.41 o                         
   6   7   0         16.18         20.33         3.49 o                         
   7   7   0         60.56         59.45         3.93 o                         
   8   7   0         43.46         33.48         3.72 o                         
   9   7   0        175.36        180.46         5.47 o                         
  10   7   0         42.60         41.03         4.81 o                         
  11   7   0          2.24         -0.40         3.41 o                         
  12   7   0          5.74          1.64         3.63 o                         
  13   7   0          1.20          2.66         3.74 o                         
  14   7   0          1.21          2.55         3.96 o                         
  15   7   0          0.23         -6.28         6.28 o                         
  16   7   0          3.19         -5.07         5.72 o                         
  17   7   0          0.29         16.47         6.63 o                         
   0   8   0         71.73         59.62         5.86 o                         
   1   8   0          2.41         -0.57         3.43 o                         
   2   8   0         52.98         53.47         4.26 o                         
   3   8   0         44.83         36.64         3.25 o                         
   4   8   0          0.85         -2.95         2.95 o                         
   5   8   0          6.06         10.01         3.16 o                         
   6   8   0        198.21        186.97         5.58 o                         
   7   8   0        185.20        190.98         5.90 o                         
   8   8   0          9.06          8.94         4.01 o                         
   9   8   0         14.22         11.87         4.01 o                         
  10   8   0          0.21          0.55         3.98 o                         
  11   8   0          0.01          0.58         6.00 o                         
  12   8   0          2.11          3.14         6.00 o                         
  13   8   0          4.31          8.02         6.22 o                         
  14   8   0         10.04         12.84         6.35 o                         
  15   8   0          0.15          7.00         6.62 o                         
   1   9   0          3.25          0.05         4.30 o                         
   2   9   0          0.07         -3.12         5.69 o                         
   3   9   0          2.86         -0.85         3.93 o                         
   4   9   0          0.91          1.86         4.03 o                         
   5   9   0         55.48         62.09         4.67 o                         
   6   9   0         76.86         81.32         9.85 o                         
   7   9   0         72.27         95.84        10.10 o                         
   8   9   0          0.09         -3.20         7.05 o                         
   9   9   0         71.11         60.75         7.30 o                         
  10   9   0         22.29         24.87         7.08 o                         
  11   9   0          6.30          5.81         5.67 o                         
  12   9   0          4.12          4.88         6.52 o                         
  13   9   0          0.72         -1.68         6.72 o                         
   0  10   0          0.84         -2.92         5.53 o                         
   1  10   0          3.63          3.92         5.97 o                         
   2  10   0          1.13         -5.92         5.92 o                         
   3  10   0          1.84          4.35         6.35 o                         
   4  10   0          0.35          2.50         5.91 o                         
   5  10   0          4.05          8.80         7.42 o                         
   6  10   0         30.35         54.38         7.33 o                         
   7  10   0          0.13          5.61         7.34 o                         
   8  10   0          0.78         11.04         7.63 o                         
   9  10   0         11.82          8.70         7.31 o                         
 -23   1   1         20.48         32.90         5.96 o                         
 -22   1   1          5.68         14.86         5.17 o                         
 -21   1   1          4.70          2.10         4.97 o                         
 -20   1   1         16.34         22.45         5.89 o                         
 -19   1   1          6.70          3.68         4.68 o                         
 -18   1   1          0.01          3.77         4.50 o                         
 -17   1   1         89.99        110.73         5.87 o                         
 -16   1   1        232.38        246.33         6.72 o                         
 -15   1   1        181.45        184.07         5.81 o                         
 -14   1   1          7.07          3.07         3.59 o                         
 -13   1   1          5.97          3.24         3.11 o                         
 -12   1   1          3.28          4.21         2.90 o                         
 -11   1   1          5.02          4.25         2.66 o                         
 -10   1   1          5.52          4.28         1.23 o                         
  -9   1   1          0.64          1.37         1.17 o                         
  -8   1   1       2773.51       2867.32        66.60 o                         
  -7   1   1         90.69         91.85         3.78 o                         
  -6   1   1          0.15         -0.07         1.06 o                         
  -5   1   1       5158.55       5050.93        19.61 o                         
  -4   1   1         65.05         78.89         1.61 o                         
  -3   1   1       2822.70       2755.27        19.39 o                         
  -2   1   1        900.69        802.27        10.85 o                         
  -1   1   1      14788.15      13974.16       227.75 o                         
   0   1   1        139.73        193.41        11.85 o                         
   1   1   1       1140.82       1001.91         3.90 o                         
   2   1   1       5008.82       4185.08       154.95 o                         
   3   1   1          4.95          4.42         1.03 o                         
   4   1   1       4308.67       3995.08        14.22 o                         
   5   1   1        246.00        227.45         1.70 o                         
   6   1   1         23.27         29.23         1.02 o                         
   7   1   1          0.32          0.14         1.37 o                         
   8   1   1         30.47         28.57         1.70 o                         
   9   1   1         73.29         70.38         2.08 o                         
  10   1   1         12.71         15.11         1.85 o                         
  11   1   1        119.68        109.87         2.56 o                         
  12   1   1        169.90        152.00         2.99 o                         
  13   1   1         26.62         22.45         2.57 o                         
  14   1   1        797.46        795.08         7.93 o                         
  15   1   1        255.09        246.95         5.04 o                         
  16   1   1         21.71         18.42         4.24 o                         
  17   1   1         46.75         58.34         4.79 o                         
  18   1   1         18.73         16.86         6.01 o                         
  19   1   1        108.61        110.71         5.47 o                         
  20   1   1         20.77         25.71         4.83 o                         
  21   1   1          0.81         -4.62         4.62 o                         
  22   1   1          0.02         -3.20         5.17 o                         
 -22   2   1          0.07          2.26         5.02 o                         
 -21   2   1          0.83          5.19         4.47 o                         
 -20   2   1          0.46         -2.79         4.35 o                         
 -19   2   1         72.06         70.70         5.19 o                         
 -18   2   1        123.57        141.77         5.99 o                         
 -17   2   1        113.09        134.11         7.61 o                         
 -16   2   1         47.17         50.69         5.18 o                         
 -15   2   1        761.42        730.27        16.52 o                         
 -14   2   1          4.91          5.36         3.88 o                         
 -13   2   1         38.63         48.00         3.78 o                         
 -12   2   1          4.65          4.92         2.95 o                         
 -11   2   1         60.85         63.65         3.33 o                         
 -10   2   1          0.96          2.02         1.55 o                         
  -9   2   1         22.25         15.93         1.79 o                         
  -8   2   1        156.20        160.01         3.21 o                         
  -7   2   1        972.23       1003.91         7.85 o                         
  -6   2   1       1837.54       1767.11         6.40 o                         
  -5   2   1          0.46          0.69         1.22 o                         
  -4   2   1         17.84         16.79         1.90 o                         
  -3   2   1        206.40        212.42         2.88 o                         
  -2   2   1        467.10        408.95         3.63 o                         
  -1   2   1        310.68        344.48         4.46 o                         
   0   2   1          0.40         -0.39         1.06 o                         
   1   2   1      16212.12      15490.52       186.96 o                         
   2   2   1      22979.50      21000.30       146.19 o                         
   3   2   1       4740.07       4361.74         7.79 o                         
   4   2   1       1651.47       1470.88         9.57 o                         
   5   2   1         60.84         58.97         1.36 o                         
   6   2   1         40.30         49.98         1.43 o                         
   7   2   1        136.52        151.84         2.02 o                         
   8   2   1         35.30         45.36         1.31 o                         
   9   2   1        549.27        570.37         4.59 o                         
  10   2   1         61.02         54.85         2.98 o                         
  11   2   1        134.54        130.62         5.43 o                         
  12   2   1          0.43         -0.17         2.40 o                         
  13   2   1          5.93          6.78         2.58 o                         
  14   2   1         16.17         20.04         3.65 o                         
  15   2   1         63.39         60.12         4.72 o                         
  16   2   1         61.89         57.44         4.40 o                         
  17   2   1          3.42          4.18         3.93 o                         
  18   2   1         24.58         22.59         6.17 o                         
  19   2   1         15.94         13.21         6.52 o                         
  20   2   1         16.05         25.36         5.70 o                         
  21   2   1          0.63          2.79         6.99 o                         
  22   2   1         17.91         13.81         8.03 o                         
 -22   3   1          0.22         22.68         6.82 o                         
 -21   3   1          4.88          7.19         5.47 o                         
 -20   3   1          0.12         -5.98         5.98 o                         
 -19   3   1         20.65         38.67         6.59 o                         
 -18   3   1         13.21         10.71         6.74 o                         
 -17   3   1        110.42        119.34         8.20 o                         
 -16   3   1        260.94        257.46         9.21 o                         
 -15   3   1         69.99         81.72         7.16 o                         
 -14   3   1        204.45        209.72         8.00 o                         
 -13   3   1        220.29        226.23         7.61 o                         
 -12   3   1          8.93          9.26         4.30 o                         
 -11   3   1          4.60          6.73         3.89 o                         
 -10   3   1          2.88          2.35         2.15 o                         
  -9   3   1         17.90         18.11         1.70 o                         
  -8   3   1          7.70          5.47         1.57 o                         
  -7   3   1          0.06          1.10         1.67 o                         
  -6   3   1         50.39         60.25         2.77 o                         
  -5   3   1        116.95        111.36         2.29 o                         
  -4   3   1        114.13        101.05         3.68 o                         
  -3   3   1          0.31          1.09         1.80 o                         
  -2   3   1       1899.52       1841.25         8.08 o                         
  -1   3   1        280.07        284.66         4.33 o                         
   0   3   1        110.76        103.28         1.40 o                         
   1   3   1        280.51        227.64         3.19 o                         
   2   3   1       1934.30       1866.83         7.73 o                         
   3   3   1       2805.36       2744.41        15.09 o                         
   4   3   1       1355.18       1315.59         7.24 o                         
   5   3   1       1183.76       1151.00         5.89 o                         
   6   3   1        885.38        899.65         8.18 o                         
   7   3   1       2821.96       2853.91        10.16 o                         
   8   3   1        395.03        417.14         3.27 o                         
   9   3   1         35.20         56.77         2.73 o                         
  10   3   1         70.12         65.87         2.97 o                         
  11   3   1          5.84          7.43         2.64 o                         
  12   3   1         29.07         26.37         3.03 o                         
  13   3   1         20.25         26.72         3.26 o                         
  14   3   1          2.18         -2.02         3.34 o                         
  15   3   1          8.79          5.81         3.61 o                         
  16   3   1          9.70          3.12         3.69 o                         
  17   3   1         33.23         39.71         6.97 o                         
  18   3   1          6.58          8.30         5.62 o                         
  19   3   1         26.44         27.69         6.54 o                         
  20   3   1         66.86         75.51         4.97 o                         
  21   3   1          0.91          5.04         7.80 o                         
  22   3   1         15.21         32.33         8.69 o                         
 -21   4   1          0.41         -1.34         7.59 o                         
 -20   4   1          6.07          4.62         5.96 o                         
 -19   4   1          5.51         -0.93         6.30 o                         
 -18   4   1          2.04          0.69         6.37 o                         
 -17   4   1         19.91         26.11         5.96 o                         
 -16   4   1          1.01          0.58         6.01 o                         
 -15   4   1        161.00        142.73         7.80 o                         
 -14   4   1         15.82         13.89         5.36 o                         
 -13   4   1          4.42          1.05         5.05 o                         
 -12   4   1          2.52         -4.95         4.95 o                         
 -11   4   1         64.03         58.05         5.12 o                         
 -10   4   1        611.83        582.15        30.66 o                         
  -9   4   1         61.82         60.51         8.13 o                         
  -8   4   1        211.51        219.10         3.33 o                         
  -7   4   1        286.26        298.92         7.84 o                         
  -6   4   1        293.29        273.99         5.47 o                         
  -5   4   1         40.36         50.63         3.24 o                         
  -4   4   1          5.64          2.65         1.73 o                         
  -3   4   1         11.32         12.20         1.49 o                         
  -2   4   1       1321.75       1186.41        17.37 o                         
  -1   4   1         70.97         94.46         1.72 o                         
   0   4   1        789.54        732.80         6.59 o                         
   1   4   1        265.55        281.88         2.27 o                         
   2   4   1        449.01        400.62         2.29 o                         
   3   4   1        272.17        213.99        14.40 o                         
   4   4   1         12.08          7.22         1.38 o                         
   5   4   1        374.80        369.47         5.81 o                         
   6   4   1       1061.79       1011.58        11.01 o                         
   7   4   1       1233.70       1329.99        12.09 o                         
   8   4   1        375.50        375.10         5.97 o                         
   9   4   1         24.80         25.62         2.43 o                         
  10   4   1         47.32         55.35         2.89 o                         
  11   4   1         16.76         11.54         2.67 o                         
  12   4   1         11.04         13.41         2.95 o                         
  13   4   1         97.22        101.54         4.07 o                         
  14   4   1          0.03          2.24         4.76 o                         
  15   4   1          1.00          1.54         4.53 o                         
  16   4   1         11.09         13.59         3.90 o                         
  17   4   1          0.73          2.11         4.50 o                         
  18   4   1          5.15         12.62         5.22 o                         
  19   4   1          6.44         11.99         4.45 o                         
  20   4   1          4.33          9.42         4.54 o                         
  21   4   1          0.23          1.10        12.65 o                         
 -20   5   1          2.36         11.25         6.90 o                         
 -19   5   1          1.42          5.19         7.32 o                         
 -18   5   1          2.43         -5.46         5.46 o                         
 -17   5   1          0.16         -3.55         6.15 o                         
 -16   5   1         23.14         12.86         6.01 o                         
 -15   5   1         21.45         11.86         5.63 o                         
 -14   5   1         51.64         46.19         6.18 o                         
 -13   5   1          0.94         -1.55         5.34 o                         
 -12   5   1          8.62          6.86         4.67 o                         
 -11   5   1         12.45         13.40         5.04 o                         
 -10   5   1         81.09         80.08         5.55 o                         
  -9   5   1         28.51         34.88         4.78 o                         
  -8   5   1        133.29        118.01        27.70 o                         
  -7   5   1          0.29         -0.06         2.10 o                         
  -6   5   1         16.36         18.19         2.54 o                         
  -5   5   1        141.85        142.56         3.92 o                         
  -4   5   1          1.60          0.41         2.39 o                         
  -3   5   1          6.03          4.04         1.65 o                         
  -2   5   1         31.42         33.09         1.60 o                         
  -1   5   1        201.77        188.44         4.35 o                         
   0   5   1        553.86        588.76         7.84 o                         
   1   5   1        310.58        330.06         3.49 o                         
   2   5   1        604.52        555.93        18.08 o                         
   3   5   1        486.13        467.90         4.56 o                         
   4   5   1         60.51         58.58         2.57 o                         
   5   5   1        124.73        117.05         2.95 o                         
   6   5   1        330.48        332.85         4.42 o                         
   7   5   1         40.10         37.83         3.13 o                         
   8   5   1         82.40         77.49         5.26 o                         
   9   5   1          3.99          2.69         3.78 o                         
  10   5   1         58.53         59.79         4.76 o                         
  11   5   1         56.22         55.15         5.00 o                         
  12   5   1         22.32         24.61         5.04 o                         
  13   5   1         48.83         57.63         5.67 o                         
  14   5   1         16.31         20.36         5.21 o                         
  15   5   1         42.99         39.43         7.71 o                         
  16   5   1         19.97         14.97         4.35 o                         
  17   5   1          0.02          0.06         4.18 o                         
  18   5   1          1.67          1.72         4.81 o                         
  19   5   1          0.60         10.47         5.79 o                         
  20   5   1          5.93         23.62         6.74 o                         
 -19   6   1          3.35          9.31         7.51 o                         
 -18   6   1          0.48         -5.50         5.50 o                         
 -17   6   1          1.32         -1.86         6.33 o                         
 -15   6   1         10.71          1.69         6.20 o                         
 -14   6   1          4.12          2.12         5.62 o                         
 -13   6   1          9.92         13.36         5.44 o                         
 -12   6   1         23.27         24.00         5.50 o                         
 -11   6   1          3.15          4.73         4.87 o                         
 -10   6   1          1.26         -0.39         4.76 o                         
  -9   6   1         20.60         25.53         5.14 o                         
  -8   6   1         30.37         28.63         4.79 o                         
  -7   6   1          0.01          1.68         4.33 o                         
  -6   6   1         55.75         57.24         4.83 o                         
  -5   6   1          5.43          6.32         4.36 o                         
  -4   6   1         29.25         27.09         4.65 o                         
  -3   6   1        145.20        134.32         5.86 o                         
  -2   6   1        130.22        117.37         8.88 o                         
  -1   6   1        265.61        266.00         3.29 o                         
   0   6   1        354.27        354.69         6.53 o                         
   1   6   1        314.03        322.36         5.97 o                         
   2   6   1         90.63         83.89         2.98 o                         
   3   6   1         59.20         69.04         3.51 o                         
   4   6   1        375.73        394.73         6.81 o                         
   5   6   1        179.35        184.66         4.53 o                         
   6   6   1          0.86         -2.94         2.94 o                         
   7   6   1          0.00          0.99         3.05 o                         
   8   6   1          0.77          0.52         3.07 o                         
   9   6   1          0.58         -2.16         3.22 o                         
  10   6   1          7.67          8.65         5.38 o                         
  11   6   1          4.80          5.26         3.29 o                         
  12   6   1          1.13         -3.36         3.64 o                         
  13   6   1          0.34         -1.57         3.55 o                         
  14   6   1         19.16         21.25         4.91 o                         
  15   6   1         66.35         55.32         7.28 o                         
  16   6   1         45.25         54.85         6.65 o                         
  17   6   1         40.69         62.09         7.93 o                         
  18   6   1          5.40         10.68         5.71 o                         
  19   6   1          2.18          0.37         6.80 o                         
 -17   7   1          3.65          4.05         5.94 o                         
 -16   7   1         14.61          7.03         5.62 o                         
 -15   7   1          1.79         -1.52         5.03 o                         
 -14   7   1          7.60          7.02         5.15 o                         
 -13   7   1          1.21          4.12         5.48 o                         
 -12   7   1          1.76          0.92         5.33 o                         
 -11   7   1          0.02         -4.40         5.15 o                         
 -10   7   1         18.81         20.12         4.96 o                         
  -9   7   1         19.48         23.52         5.44 o                         
  -8   7   1         59.32         75.02         6.14 o                         
  -7   7   1         39.66         34.97         5.59 o                         
  -6   7   1         23.56         27.81         5.24 o                         
  -5   7   1         50.61         42.94         5.26 o                         
  -4   7   1         12.32          8.51         3.28 o                         
  -3   7   1          0.35          0.32         2.42 o                         
  -2   7   1         28.07         23.85         3.85 o                         
  -1   7   1        679.93        696.69         8.67 o                         
   0   7   1         86.65         70.74        13.36 o                         
   1   7   1          4.77          0.46         2.45 o                         
   2   7   1         11.47         12.19         2.54 o                         
   3   7   1          0.00         -0.99         2.57 o                         
   4   7   1          0.31          0.72         2.60 o                         
   5   7   1          0.52         -3.20         3.20 o                         
   6   7   1          1.07          1.78         3.20 o                         
   7   7   1          0.00         -0.82         3.22 o                         
   8   7   1          0.26         -0.57         3.63 o                         
   9   7   1         13.73         13.28         3.77 o                         
  10   7   1         43.37         43.50         4.13 o                         
  11   7   1         26.38         29.53         5.67 o                         
  12   7   1          0.18         -4.85         5.10 o                         
  13   7   1         46.10         41.38         6.31 o                         
  14   7   1          1.14          2.01         5.69 o                         
  15   7   1         43.37         27.71         6.50 o                         
  16   7   1          1.99         12.56         7.12 o                         
  17   7   1         14.62         21.22         6.40 o                         
 -15   8   1          6.98         12.08         7.15 o                         
 -14   8   1          3.87          5.46         4.19 o                         
 -13   8   1          0.52         -2.37         3.32 o                         
 -12   8   1          6.11          3.12         3.78 o                         
 -11   8   1          0.00          2.28         3.97 o                         
 -10   8   1          0.55         -3.70         3.72 o                         
  -9   8   1         35.91         39.63         9.34 o                         
  -8   8   1         64.57         61.18        11.20 o                         
  -7   8   1        261.55        241.92         6.12 o                         
  -6   8   1         23.83         35.73         3.99 o                         
  -5   8   1          1.68          4.86         2.88 o                         
  -4   8   1          0.27         -2.42         2.79 o                         
  -3   8   1          8.30          7.84         4.91 o                         
  -2   8   1         52.74         40.42         4.69 o                         
  -1   8   1        133.87        153.46         5.06 o                         
   0   8   1         28.78         33.18         3.98 o                         
   1   8   1          0.03          2.48         3.63 o                         
   2   8   1         46.95         49.98         3.85 o                         
   3   8   1         14.84         22.49         3.06 o                         
   4   8   1          5.63          6.09         3.02 o                         
   5   8   1          0.01          0.81         2.96 o                         
   6   8   1         43.72         61.67         6.93 o                         
   7   8   1        104.85         94.70         7.64 o                         
   8   8   1          1.19         -6.78         6.78 o                         
   9   8   1         32.75         36.40         6.84 o                         
  10   8   1         38.63         38.17         7.34 o                         
  11   8   1          0.79          3.99         5.49 o                         
  12   8   1          5.41         12.16         6.23 o                         
  13   8   1          0.00         -2.45         6.12 o                         
  14   8   1          0.00          2.76         6.56 o                         
  15   8   1          0.33          6.57         6.16 o                         
 -13   9   1          0.52          5.66         6.14 o                         
 -12   9   1          1.85         12.41         6.83 o                         
 -11   9   1          6.05          4.85         5.87 o                         
 -10   9   1         16.92         26.43        15.52 o                         
  -9   9   1          5.35          5.01         9.70 o                         
  -8   9   1          4.73          4.85         4.18 o                         
  -7   9   1        246.92        260.48        13.06 o                         
  -6   9   1         34.82         43.36         4.69 o                         
  -5   9   1          0.71          0.85         5.86 o                         
  -4   9   1          4.52          4.31         4.21 o                         
  -3   9   1          2.34         -3.66         3.66 o                         
  -2   9   1         15.56         12.53         3.98 o                         
  -1   9   1          2.57          1.38         3.78 o                         
   0   9   1          0.69          1.87         3.78 o                         
   1   9   1          0.05         -2.05         7.35 o                         
   2   9   1          1.45          1.76         6.09 o                         
   3   9   1          1.11         -0.50         6.25 o                         
   4   9   1          3.93         -2.30         6.74 o                         
   5   9   1         74.00         89.58         7.99 o                         
   6   9   1          4.44         16.21         4.87 o                         
   7   9   1         96.01        100.20         7.66 o                         
   8   9   1        191.51        175.67         9.41 o                         
   9   9   1         95.95         92.39         8.51 o                         
  10   9   1         11.01         15.47         7.14 o                         
  11   9   1          0.05          2.47         7.02 o                         
  12   9   1          2.59          5.61         5.59 o                         
  -9  10   1         17.57         13.02         6.46 o                         
  -8  10   1         12.49         25.49         6.75 o                         
  -7  10   1          4.90         23.54         7.26 o                         
  -6  10   1         41.64         61.80         7.76 o                         
  -5  10   1          0.37          0.69         4.45 o                         
  -4  10   1          8.63          6.70         5.88 o                         
  -3  10   1         14.33         20.46         5.76 o                         
  -1  10   1         11.27          7.61         6.42 o                         
   0  10   1          6.11         -0.50         6.10 o                         
   1  10   1          0.51         -5.42         6.45 o                         
   2  10   1          2.96          3.03         7.05 o                         
   3  10   1          0.02          2.40         5.28 o                         
   4  10   1          1.80          7.43         7.26 o                         
   5  10   1          1.08         10.66         7.37 o                         
   6  10   1         47.42         53.39         9.02 o                         
   7  10   1         93.40         99.94         9.15 o                         
   8  10   1         19.29         29.29         5.55 o                         
   9  10   1          4.06         -1.72        10.78 o                         
 -23   0   2          0.45          9.38         8.33 o                         
 -22   0   2          2.40         -4.71         5.89 o                         
 -21   0   2          2.56          1.61         7.01 o                         
 -20   0   2          9.96          3.96         5.67 o                         
 -19   0   2         10.23         13.74         6.25 o                         
 -18   0   2        121.64        124.01         8.20 o                         
 -17   0   2        264.64        221.57         8.97 o                         
 -16   0   2        180.98        151.66         8.42 o                         
 -15   0   2        306.56        279.73         8.94 o                         
 -14   0   2        193.45        204.14         7.46 o                         
 -13   0   2        125.28        115.95         5.94 o                         
 -12   0   2          0.51          2.02         4.09 o                         
 -11   0   2         82.72         69.96         4.58 o                         
 -10   0   2         98.56         83.25         4.53 o                         
  -9   0   2       2077.37       2329.14        15.23 o                         
  -8   0   2        146.86        148.91         4.72 o                         
  -7   0   2        640.20        653.88         7.30 o                         
  -6   0   2        250.73        204.63         4.22 o                         
  -5   0   2        509.93        557.72         5.96 o                         
  -4   0   2       8074.86       7762.55        18.32 o                         
  -3   0   2       3435.05       3322.96        13.40 o                         
  -2   0   2       8171.81       7853.33       140.29 o                         
  -1   0   2       5501.52       5233.41        39.15 o                         
   0   0   2       1065.23        728.37         4.74 o                         
   1   0   2          2.21          3.76         1.64 o                         
   2   0   2       3684.04       3579.52        42.97 o                         
   3   0   2        105.87         87.44         4.13 o                         
   4   0   2       3455.25       3402.87        10.32 o                         
   5   0   2       1345.61       1261.13         4.70 o                         
   6   0   2       1444.67       1338.56        24.63 o                         
   7   0   2        315.67        346.10         9.16 o                         
   8   0   2        895.59        855.00        10.44 o                         
   9   0   2        903.10        860.78         5.90 o                         
  10   0   2         44.28         51.04         1.72 o                         
  11   0   2        443.36        458.01         5.81 o                         
  12   0   2        123.90        124.02         4.07 o                         
  13   0   2        763.27        690.45        16.77 o                         
  14   0   2         86.45         84.35         3.49 o                         
  15   0   2         37.26         40.77         4.89 o                         
  16   0   2        196.26        191.82         6.08 o                         
  17   0   2        110.55        110.70         5.41 o                         
  18   0   2        236.26        264.54        12.44 o                         
  19   0   2         11.88         11.53         7.13 o                         
  20   0   2         33.23         21.58         6.43 o                         
  21   0   2          0.42         -2.57         7.20 o                         
  22   0   2         10.36          8.49         7.68 o                         
 -23   1   2         12.56         25.80         7.35 o                         
 -22   1   2          4.95          2.95         4.87 o                         
 -21   1   2          1.03         11.00         4.94 o                         
 -20   1   2          1.45          0.78         4.46 o                         
 -19   1   2         38.78         39.40         5.90 o                         
 -18   1   2         12.56          4.27         4.68 o                         
 -17   1   2        280.41        269.05         9.69 o                         
 -16   1   2        441.62        437.77        17.63 o                         
 -15   1   2        380.15        371.59         6.91 o                         
 -14   1   2        128.32        143.83         8.73 o                         
 -13   1   2         26.11         27.29         3.54 o                         
 -12   1   2         44.92         40.60         3.30 o                         
 -11   1   2        315.47        349.37         8.10 o                         
 -10   1   2        173.62        156.11         3.80 o                         
  -9   1   2       3234.37       3509.65        13.16 o                         
  -8   1   2        558.93        648.62         5.68 o                         
  -7   1   2        889.29        976.06         6.31 o                         
  -6   1   2         38.12         40.47         2.09 o                         
  -5   1   2        467.12        405.90         3.52 o                         
  -4   1   2        210.57        185.08         2.12 o                         
  -3   1   2        504.42        426.39         4.87 o                         
  -2   1   2       2036.55       2090.63        17.03 o                         
  -1   1   2       6783.80       6467.48        54.18 o                         
   0   1   2      13002.53      13874.29        60.06 o                         
   1   1   2       5964.59       5878.95        46.39 o                         
   2   1   2      19271.17      18281.99       185.97 o                         
   3   1   2      10064.14       9497.58        42.70 o                         
   4   1   2        418.69        384.23         3.61 o                         
   5   1   2        148.33        165.20         2.65 o                         
   6   1   2         29.89         31.43         0.94 o                         
   7   1   2        501.69        544.06         2.82 o                         
   8   1   2          8.19         11.22         1.22 o                         
   9   1   2        641.74        649.21         4.45 o                         
  10   1   2        311.76        311.11         3.71 o                         
  11   1   2         28.40         26.29         1.66 o                         
  12   1   2         13.21         15.89         2.14 o                         
  13   1   2        208.82        209.36         3.61 o                         
  14   1   2        567.72        561.61         7.43 o                         
  15   1   2        590.33        597.68         5.14 o                         
  16   1   2        316.36        287.80         4.55 o                         
  17   1   2          3.34          4.10         3.00 o                         
  18   1   2          4.25          4.47         2.94 o                         
  19   1   2          7.10          7.75         3.65 o                         
  20   1   2          0.38          4.97         4.58 o                         
  21   1   2          0.45         -6.76         6.76 o                         
  22   1   2          0.17         10.22         6.38 o                         
 -22   2   2          0.64          9.11        11.54 o                         
 -21   2   2          4.71          9.56         4.46 o                         
 -20   2   2          2.17          3.08         4.23 o                         
 -19   2   2          2.55          1.63         4.61 o                         
 -18   2   2          0.01          5.71         8.04 o                         
 -17   2   2        130.49        124.06        11.83 o                         
 -16   2   2        129.97        151.91         5.85 o                         
 -15   2   2        236.00        246.79         6.27 o                         
 -14   2   2          0.03          2.10         3.76 o                         
 -13   2   2         21.10         25.16         3.61 o                         
 -12   2   2          0.19          3.71         3.05 o                         
 -11   2   2         85.61        103.66         3.81 o                         
 -10   2   2         12.05         11.46         1.76 o                         
  -9   2   2        424.35        418.01         5.93 o                         
  -8   2   2        602.63        700.77         5.22 o                         
  -7   2   2       1183.38       1192.57         6.29 o                         
  -6   2   2         18.84         26.64         1.68 o                         
  -5   2   2         33.06         30.54         1.58 o                         
  -4   2   2       1492.56       1536.27        14.44 o                         
  -3   2   2         20.77         19.82         1.58 o                         
  -2   2   2        529.41        510.40         4.00 o                         
  -1   2   2      39783.86      38308.72       115.04 o                         
   0   2   2      24154.61      23797.67       153.12 o                         
   1   2   2         21.03         30.94         1.22 o                         
   2   2   2       5144.10       5135.41        19.74 o                         
   3   2   2       4949.71       4805.50        15.63 o                         
   4   2   2       2525.88       2406.75         7.68 o                         
   5   2   2        373.99        344.82         2.27 o                         
   6   2   2       2577.52       2584.44        11.15 o                         
   7   2   2         40.06         54.44         1.34 o                         
   8   2   2       1751.54       1866.35         7.73 o                         
   9   2   2         61.81         59.60         1.50 o                         
  10   2   2         30.54         24.81         1.63 o                         
  11   2   2          0.26          2.01         2.23 o                         
  12   2   2         12.52         16.26         2.49 o                         
  13   2   2          0.49         -0.76         2.74 o                         
  14   2   2         71.87         61.77         3.63 o                         
  15   2   2         62.76         56.71         3.19 o                         
  16   2   2          7.74          3.55         2.62 o                         
  17   2   2          1.84         -2.87         2.87 o                         
  18   2   2         27.66         34.50         3.46 o                         
  19   2   2         51.67         48.88         3.56 o                         
  20   2   2         48.33         48.52         4.94 o                         
  21   2   2         33.91         39.40         7.70 o                         
  22   2   2         16.88          4.88         6.97 o                         
 -22   3   2          0.06         -6.03         6.03 o                         
 -21   3   2          0.69         -5.87         5.87 o                         
 -20   3   2          5.08          7.67         5.98 o                         
 -19   3   2          4.25         10.28         6.80 o                         
 -18   3   2         60.17         64.76         7.96 o                         
 -17   3   2        153.86        165.49         9.00 o                         
 -16   3   2        130.22        135.45         8.15 o                         
 -15   3   2        749.38        761.56        13.47 o                         
 -14   3   2        148.28        154.78         8.05 o                         
 -13   3   2        189.74        191.45         7.47 o                         
 -12   3   2          1.78          5.54         4.75 o                         
 -11   3   2         16.33         14.86         4.51 o                         
 -10   3   2         29.84         31.51         2.52 o                         
  -9   3   2        382.50        363.20        41.80 o                         
  -8   3   2        146.93        147.91         2.54 o                         
  -7   3   2        133.55        153.46         7.72 o                         
  -6   3   2        317.80        324.08         4.29 o                         
  -5   3   2         42.54         33.08         2.44 o                         
  -4   3   2       1129.64       1082.14        10.38 o                         
  -3   3   2        737.46        694.87        17.39 o                         
  -2   3   2        855.22        921.75        15.26 o                         
  -1   3   2         41.38         38.48         1.34 o                         
   0   3   2       1659.77       1719.31        16.67 o                         
   1   3   2       1497.36       1583.23        15.90 o                         
   2   3   2        785.76        799.29         5.03 o                         
   3   3   2        773.50        772.72         7.38 o                         
   4   3   2         89.31         84.38         1.48 o                         
   5   3   2       1567.96       1628.38         7.98 o                         
   6   3   2         55.76         49.47         1.54 o                         
   7   3   2        137.49        155.97         2.07 o                         
   8   3   2        501.52        532.53         3.63 o                         
   9   3   2          4.03          2.96         1.16 o                         
  10   3   2         65.05         71.10         2.28 o                         
  11   3   2         23.55         23.16         2.17 o                         
  12   3   2          1.08          2.08         2.12 o                         
  13   3   2          8.19         10.65         2.44 o                         
  14   3   2          8.51          5.41         2.62 o                         
  15   3   2          0.01         -3.70         3.90 o                         
  16   3   2         17.01         14.73         3.07 o                         
  17   3   2          2.21          2.34         3.03 o                         
  18   3   2          4.41         12.39         3.72 o                         
  19   3   2          9.10         13.01         3.44 o                         
  20   3   2         15.16         14.66         4.59 o                         
  21   3   2         72.28         96.37         9.46 o                         
 -21   4   2          0.70         -2.36         7.35 o                         
 -20   4   2          0.31         -6.56         6.56 o                         
 -19   4   2          9.09          7.85         6.09 o                         
 -18   4   2         19.54         27.30         6.98 o                         
 -17   4   2         93.09         89.18         7.01 o                         
 -16   4   2         37.62         30.37         7.10 o                         
 -15   4   2         27.51         29.11         7.00 o                         
 -14   4   2        212.99        181.32         8.51 o                         
 -13   4   2        450.80        463.59        10.63 o                         
 -12   4   2        301.33        306.88         8.54 o                         
 -11   4   2         85.42         83.18         5.78 o                         
 -10   4   2        167.23        161.83         7.72 o                         
  -9   4   2        378.82        354.81         8.04 o                         
  -8   4   2          0.00         -0.66         1.77 o                         
  -7   4   2         28.61         27.63         2.10 o                         
  -6   4   2        217.56        203.83         4.24 o                         
  -5   4   2        163.88        180.32         9.40 o                         
  -4   4   2          8.63          8.41         2.50 o                         
  -3   4   2          0.12          4.26         3.39 o                         
  -2   4   2          0.86         -0.77         1.35 o                         
  -1   4   2        385.60        381.15         4.56 o                         
   0   4   2          6.79          7.41         1.19 o                         
   1   4   2         73.44         71.02         1.52 o                         
   2   4   2        419.26        408.55         3.40 o                         
   3   4   2       1784.80       1741.04         5.78 o                         
   4   4   2       2766.05       2669.62         6.27 o                         
   5   4   2       1076.12       1054.85         7.03 o                         
   6   4   2        782.90        777.56         4.35 o                         
   7   4   2          8.42         16.73         1.55 o                         
   8   4   2         98.91        101.04         2.05 o                         
   9   4   2         15.59         15.27         1.55 o                         
  10   4   2         29.89         34.55         2.45 o                         
  11   4   2          0.00         -1.14         2.29 o                         
  12   4   2         17.12         18.18         2.59 o                         
  13   4   2          2.85          6.07         2.63 o                         
  14   4   2          0.57         -1.34         3.01 o                         
  15   4   2         26.22         23.65         3.27 o                         
  16   4   2          2.61          0.70         3.12 o                         
  17   4   2          3.94          3.56         4.04 o                         
  18   4   2         30.87         39.04         3.66 o                         
  19   4   2         32.51         33.89         6.52 o                         
  20   4   2         34.93         44.08         6.55 o                         
  21   4   2          6.26         -0.02         5.64 o                         
 -20   5   2          0.14          3.22         6.46 o                         
 -19   5   2          1.73         -7.35         7.35 o                         
 -18   5   2          3.55          1.68         5.52 o                         
 -17   5   2          0.23          3.36         6.67 o                         
 -16   5   2         63.64         62.99         7.13 o                         
 -15   5   2         27.72         24.80         6.29 o                         
 -14   5   2         13.53          7.17         5.98 o                         
 -13   5   2          4.74         -1.33         5.72 o                         
 -12   5   2         42.45         48.15         5.41 o                         
 -11   5   2         56.10         63.12         5.95 o                         
 -10   5   2          0.36         -1.84         4.71 o                         
  -9   5   2        146.59        148.69         6.45 o                         
  -8   5   2         19.49         18.48         8.53 o                         
  -7   5   2         63.52         54.37        13.27 o                         
  -6   5   2          2.72          4.60         2.57 o                         
  -5   5   2          2.09          0.99         3.78 o                         
  -4   5   2         24.35         22.08         4.02 o                         
  -3   5   2         19.45         20.43         2.46 o                         
  -2   5   2         31.80         23.86         1.76 o                         
  -1   5   2        445.71        507.55         5.75 o                         
   0   5   2        307.72        313.85         5.60 o                         
   1   5   2        115.46        103.28         3.44 o                         
   2   5   2        221.63        179.52        17.09 o                         
   3   5   2          0.36         -0.10         2.48 o                         
   4   5   2        908.07        869.62        11.23 o                         
   5   5   2       1321.71       1321.52        20.15 o                         
   6   5   2        176.17        190.09         4.27 o                         
   7   5   2        168.55        179.66         6.18 o                         
   8   5   2        461.72        486.49        13.30 o                         
   9   5   2          8.47         10.72         2.95 o                         
  10   5   2         39.28         33.96         3.34 o                         
  11   5   2         76.78         60.88         6.25 o                         
  12   5   2        118.87        106.98         4.42 o                         
  13   5   2         64.68         61.24         4.00 o                         
  14   5   2         49.79         45.00         5.95 o                         
  15   5   2          8.74          5.31         6.63 o                         
  16   5   2          6.08          3.41         5.60 o                         
  17   5   2          1.34         -4.17         6.23 o                         
  18   5   2          4.97         25.27         5.79 o                         
  19   5   2          0.20          5.34         7.31 o                         
  20   5   2          9.72         -5.55         7.09 o                         
 -19   6   2          1.53          1.22         7.14 o                         
 -18   6   2          1.63         -0.25         6.09 o                         
 -17   6   2          2.18          1.69         6.74 o                         
 -16   6   2          0.10          4.69         6.07 o                         
 -15   6   2         16.61         23.99         6.50 o                         
 -14   6   2         13.79          3.87         6.12 o                         
 -13   6   2         64.25         59.49         6.68 o                         
 -12   6   2        148.88        145.19         7.27 o                         
 -11   6   2         24.80         23.17         5.75 o                         
 -10   6   2          2.04          2.15         5.32 o                         
  -9   6   2        248.16        239.59         7.77 o                         
  -8   6   2        419.44        403.92         9.13 o                         
  -7   6   2        121.53        119.95         6.35 o                         
  -6   6   2        214.80        207.85         7.10 o                         
  -5   6   2         61.89         51.23         5.40 o                         
  -4   6   2         32.34         29.94         4.84 o                         
  -3   6   2         13.12         11.29         4.26 o                         
  -2   6   2         26.76         24.96         2.22 o                         
  -1   6   2          7.48         11.33         2.19 o                         
   0   6   2          8.28          5.28         2.17 o                         
   1   6   2        369.52        378.28        15.30 o                         
   2   6   2         21.39         23.49         2.69 o                         
   3   6   2         80.98         81.01         5.07 o                         
   4   6   2        259.91        263.92        13.51 o                         
   5   6   2        107.31        111.92         6.97 o                         
   6   6   2          0.55          1.32         2.88 o                         
   7   6   2         20.35         21.76         3.05 o                         
   8   6   2         39.11         27.71         2.98 o                         
   9   6   2          0.03         -2.79         2.79 o                         
  10   6   2         36.09         38.08         6.16 o                         
  11   6   2         89.17         90.63         7.15 o                         
  12   6   2         44.20         35.32         6.23 o                         
  13   6   2         16.47         23.93         6.12 o                         
  14   6   2          1.59          5.00         6.28 o                         
  15   6   2          9.84         29.30         7.15 o                         
  16   6   2          8.75         -2.64         6.27 o                         
  17   6   2          0.12          1.20         6.10 o                         
  18   6   2          6.93         22.67         7.61 o                         
 -17   7   2          8.35         13.46         9.94 o                         
 -16   7   2          1.16          4.95         6.78 o                         
 -15   7   2          2.79          2.89         6.45 o                         
 -14   7   2         12.05          6.93         5.88 o                         
 -13   7   2          3.53          0.81         5.01 o                         
 -12   7   2          0.03          1.19         5.53 o                         
 -11   7   2         32.10         34.07         6.20 o                         
 -10   7   2         66.05         64.50         6.40 o                         
  -9   7   2         90.12         85.16         6.45 o                         
  -8   7   2         24.56         30.71         5.73 o                         
  -7   7   2         66.34         68.93         6.44 o                         
  -6   7   2        202.47        219.61         8.14 o                         
  -5   7   2          0.02         -1.60         5.15 o                         
  -4   7   2         34.03         31.99         5.33 o                         
  -3   7   2          0.89         -2.62         3.17 o                         
  -2   7   2        393.46        420.29         6.66 o                         
  -1   7   2         71.89         81.52        25.19 o                         
   0   7   2         16.21         13.45         3.69 o                         
   1   7   2         17.64         14.46         2.62 o                         
   2   7   2         18.20         16.46         2.58 o                         
   3   7   2          0.45          0.50         2.39 o                         
   4   7   2          6.52          9.35         2.51 o                         
   5   7   2        111.01         96.09        25.70 o                         
   6   7   2         55.99         51.26         6.11 o                         
   7   7   2         66.07         60.99         7.05 o                         
   8   7   2         36.08         31.44         7.13 o                         
   9   7   2         25.32         21.45         6.13 o                         
  10   7   2          1.61         -1.44         6.02 o                         
  11   7   2          7.24          3.91         5.43 o                         
  12   7   2         19.34         18.04         6.83 o                         
  13   7   2         13.44         18.42         7.02 o                         
  14   7   2          2.12         11.59         7.05 o                         
  15   7   2          4.19         10.36         6.90 o                         
  16   7   2         32.76         38.94         6.93 o                         
  17   7   2          4.50          5.17         6.75 o                         
 -15   8   2          0.00          1.88         6.36 o                         
 -14   8   2          0.04         -6.17         6.17 o                         
 -13   8   2          1.73          2.26         6.39 o                         
 -12   8   2          0.43         -2.02         5.99 o                         
 -11   8   2          0.00         -2.34         5.02 o                         
 -10   8   2          1.03          4.72         5.52 o                         
  -9   8   2         86.12        131.00         6.41 o                         
  -8   8   2         94.59         85.31         7.06 o                         
  -7   8   2         23.32         28.76         5.66 o                         
  -6   8   2          1.30          4.62         5.77 o                         
  -5   8   2         21.53         22.72         3.19 o                         
  -4   8   2          4.93          2.52         3.49 o                         
  -3   8   2         22.94         18.85         4.11 o                         
  -2   8   2          7.62          6.16         3.80 o                         
  -1   8   2          4.13          6.22         3.49 o                         
   0   8   2          7.07          1.18         3.01 o                         
   1   8   2          3.51          0.29         5.79 o                         
   2   8   2          0.94         -7.14         7.14 o                         
   3   8   2          9.43         11.40         3.70 o                         
   4   8   2          0.23          1.45         3.89 o                         
   5   8   2          1.93          1.77         5.48 o                         
   6   8   2          4.23          6.61        11.07 o                         
   7   8   2        208.32        215.28         9.91 o                         
   8   8   2          0.48         -4.41         6.94 o                         
   9   8   2        132.03        125.40         8.94 o                         
  10   8   2         13.10         12.61         6.55 o                         
  11   8   2         17.52         22.29         7.37 o                         
  12   8   2          1.55         11.33         6.95 o                         
  13   8   2          0.00          8.07         6.16 o                         
  14   8   2          1.67          7.30         6.27 o                         
  15   8   2          0.57          8.74         6.69 o                         
 -13   9   2          0.03          3.73        10.09 o                         
 -12   9   2          1.98         -4.42         4.42 o                         
 -11   9   2          0.00         -0.45         5.62 o                         
 -10   9   2          5.28          4.87         6.46 o                         
  -9   9   2          0.14         -3.81         3.81 o                         
  -8   9   2         40.43         30.52         7.34 o                         
  -7   9   2          9.63         22.23         3.55 o                         
  -6   9   2          9.62         13.38         4.45 o                         
  -5   9   2          0.21          3.18         6.04 o                         
  -4   9   2          1.51         -3.72         5.37 o                         
  -3   9   2          3.97         -3.43         5.85 o                         
  -2   9   2         10.17         12.00         6.36 o                         
  -1   9   2          0.63         -1.95         5.40 o                         
   0   9   2         27.12         28.47         6.06 o                         
   1   9   2         22.58         21.69         6.76 o                         
   2   9   2          1.05         -0.82         6.56 o                         
   3   9   2          0.25         -4.08         6.63 o                         
   4   9   2          3.25          2.07         6.38 o                         
   5   9   2         13.16         19.35        10.67 o                         
   6   9   2         10.31         23.64        11.22 o                         
   7   9   2         12.15         25.58        18.30 o                         
   8   9   2         83.12        113.46         6.74 o                         
   9   9   2          0.24         -6.85         6.85 o                         
  10   9   2          0.00          9.41         6.35 o                         
  11   9   2          0.22          6.42         7.38 o                         
  12   9   2          2.04         11.29         7.12 o                         
  -9  10   2          5.55          0.50         6.81 o                         
  -8  10   2          2.57         -5.21         5.60 o                         
  -7  10   2          0.51         -0.67         5.98 o                         
  -6  10   2          3.45          6.92         5.71 o                         
  -5  10   2          0.00          9.02         5.86 o                         
  -4  10   2          0.39          1.01         6.09 o                         
  -3  10   2          0.77          5.57         5.88 o                         
  -2  10   2          0.54         -6.45         6.45 o                         
  -1  10   2          0.20          9.31         7.14 o                         
   0  10   2         20.37         16.61         7.12 o                         
   1  10   2          0.93          0.76         6.86 o                         
   2  10   2         12.93         13.09         6.59 o                         
   3  10   2          3.36         -2.13         7.32 o                         
   5  10   2         29.95         35.36         8.12 o                         
   6  10   2         81.73         65.65         8.13 o                         
   7  10   2         75.35         96.38         8.78 o                         
   8  10   2         33.18         40.44         5.36 o                         
 -22   1   3          0.12         -1.59         4.93 o                         
 -21   1   3          0.00         -2.68         3.92 o                         
 -20   1   3          1.70          2.38         4.84 o                         
 -19   1   3          0.11         -2.91         4.60 o                         
 -18   1   3          0.62         -2.68         4.46 o                         
 -17   1   3          0.98         -2.50         4.54 o                         
 -16   1   3         13.78         16.48         4.37 o                         
 -15   1   3          6.15          2.73         3.89 o                         
 -14   1   3         45.35         42.37         3.99 o                         
 -13   1   3         73.65         75.20         3.97 o                         
 -12   1   3          5.22          6.19         3.02 o                         
 -11   1   3         15.68         20.94         4.24 o                         
 -10   1   3        234.35        260.60         3.67 o                         
  -9   1   3         55.26         75.04         3.26 o                         
  -8   1   3        170.35        165.85         2.48 o                         
  -7   1   3         69.95         57.95         2.16 o                         
  -6   1   3        204.97        211.23         2.39 o                         
  -5   1   3        110.17        105.44         2.21 o                         
  -4   1   3        394.32        363.74         8.94 o                         
  -3   1   3       1848.96       1759.72         6.08 o                         
  -2   1   3       4320.64       4333.93        15.20 o                         
  -1   1   3       3713.46       3829.12        60.42 o                         
   0   1   3      10266.28      10636.50       143.21 o                         
   1   1   3        177.02        222.55         4.71 o                         
   2   1   3       5864.52       5925.61        31.00 o                         
   3   1   3       3108.68       3073.12        27.70 o                         
   4   1   3         12.62         14.22         0.89 o                         
   5   1   3        458.58        563.09         4.91 o                         
   6   1   3        393.83        387.80         2.74 o                         
   7   1   3         84.77         88.25         1.43 o                         
   8   1   3         41.21         46.81         1.53 o                         
   9   1   3        227.64        257.52         4.63 o                         
  10   1   3        192.73        193.23         2.42 o                         
  11   1   3         74.06         72.55         2.19 o                         
  12   1   3          7.23          7.50         1.86 o                         
  13   1   3        160.85        159.76         4.33 o                         
  14   1   3        568.20        563.43         4.84 o                         
  15   1   3        205.74        189.67         3.57 o                         
  16   1   3         35.24         32.61         2.81 o                         
  17   1   3          0.65          0.34         3.33 o                         
  18   1   3          4.50          4.54         3.41 o                         
  19   1   3          7.59          7.18         3.58 o                         
  20   1   3          2.30          5.31         3.72 o                         
  21   1   3          2.96         -4.51         4.70 o                         
  22   1   3          4.12          0.48         7.17 o                         
 -22   2   3          6.31          5.77         8.42 o                         
 -21   2   3          7.39         -0.55         9.72 o                         
 -20   2   3          2.17          3.62         4.62 o                         
 -19   2   3         14.40         17.63         6.81 o                         
 -18   2   3         28.00         28.10         5.28 o                         
 -17   2   3        265.83        261.30         6.84 o                         
 -16   2   3        381.43        359.72         7.24 o                         
 -15   2   3         18.60         18.22         4.19 o                         
 -14   2   3         34.97         28.09         4.38 o                         
 -13   2   3         72.92         81.87         4.22 o                         
 -12   2   3        148.18        140.81         4.31 o                         
 -11   2   3        239.10        233.74         4.73 o                         
 -10   2   3        440.33        454.83         8.95 o                         
  -9   2   3        102.54         91.07         3.27 o                         
  -8   2   3       1443.58       1483.55        19.63 o                         
  -7   2   3        103.79        112.73         2.81 o                         
  -6   2   3          0.63          0.94         1.45 o                         
  -5   2   3         72.91         66.36         1.81 o                         
  -4   2   3        256.98        232.30         2.58 o                         
  -3   2   3       1178.48       1283.83        19.63 o                         
  -2   2   3      15400.98      15330.89        72.36 o                         
  -1   2   3      14654.15      15667.42       170.90 o                         
   0   2   3       4276.89       4359.75        21.11 o                         
   1   2   3       1173.95       1126.90        12.30 o                         
   2   2   3       1390.75       1368.52        12.84 o                         
   3   2   3        137.12        125.78         1.53 o                         
   4   2   3        690.10        630.89         4.32 o                         
   5   2   3        672.26        608.03         4.14 o                         
   6   2   3       2670.47       2803.11        11.41 o                         
   7   2   3          9.71          4.70         1.30 o                         
   8   2   3       1539.91       1577.41         5.88 o                         
   9   2   3         61.15         55.92         1.73 o                         
  10   2   3         34.78         32.47         2.03 o                         
  11   2   3         20.48         21.75         2.02 o                         
  12   2   3         60.93         66.93         2.55 o                         
  13   2   3        375.72        348.10         5.09 o                         
  14   2   3        207.42        205.34         4.44 o                         
  15   2   3          9.39          8.12         2.69 o                         
  16   2   3         25.67         25.85         2.85 o                         
  17   2   3          0.39         -1.48         2.64 o                         
  18   2   3          0.34          0.37         2.69 o                         
  19   2   3          6.83          8.84         4.19 o                         
  20   2   3          3.84          1.48         4.39 o                         
  21   2   3          0.04         12.98         5.23 o                         
 -22   3   3          1.09         -2.01         7.91 o                         
 -21   3   3         11.02         21.73         7.79 o                         
 -20   3   3          0.00         -6.19         6.98 o                         
 -19   3   3         10.69          5.07         4.44 o                         
 -18   3   3         38.34         36.50         7.34 o                         
 -17   3   3        225.28        254.83         7.04 o                         
 -16   3   3          0.22          6.54         4.46 o                         
 -15   3   3        323.00        295.30         6.78 o                         
 -14   3   3        227.93        224.07         5.79 o                         
 -13   3   3        259.30        217.10         7.74 o                         
 -12   3   3        217.68        205.17        12.14 o                         
 -11   3   3         37.52         32.23         3.41 o                         
 -10   3   3        133.06        125.95         3.45 o                         
  -9   3   3        583.06        548.46        14.69 o                         
  -8   3   3         59.60         63.36         3.99 o                         
  -7   3   3          7.74          2.93         2.18 o                         
  -6   3   3        464.90        469.57         5.19 o                         
  -5   3   3          8.77          9.85         1.94 o                         
  -4   3   3         84.55         77.71         2.31 o                         
  -3   3   3        274.10        281.37         2.88 o                         
  -2   3   3       1665.92       1616.62        23.67 o                         
  -1   3   3        178.94        177.70         3.24 o                         
   0   3   3       3581.42       4105.53        52.16 o                         
   1   3   3         89.58        100.23         1.30 o                         
   2   3   3        573.25        634.67         2.79 o                         
   3   3   3        126.60        146.48         1.80 o                         
   4   3   3        532.07        458.81         3.28 o                         
   5   3   3        391.86        351.27         2.60 o                         
   6   3   3          3.81          3.96         1.31 o                         
   7   3   3       1279.49       1341.06         8.88 o                         
   8   3   3        261.52        264.52         2.38 o                         
   9   3   3        104.85        105.18         1.82 o                         
  10   3   3        105.77        100.48         3.11 o                         
  11   3   3        193.35        188.39         3.70 o                         
  12   3   3          8.99          5.42         2.09 o                         
  13   3   3        174.12        145.26         3.32 o                         
  14   3   3        198.81        176.64         3.78 o                         
  15   3   3         29.06         27.08         2.92 o                         
  16   3   3          7.32          5.27         2.76 o                         
  17   3   3         10.19         10.62         2.73 o                         
  18   3   3         28.48         32.12         4.15 o                         
  19   3   3          1.34          2.04         4.07 o                         
  20   3   3          8.77         26.28         4.80 o                         
  21   3   3          2.61          8.80         7.81 o                         
 -21   4   3          0.00         -0.04         7.42 o                         
 -20   4   3          0.01         -0.40         7.44 o                         
 -19   4   3          2.54          4.15         6.82 o                         
 -18   4   3          9.54          9.20         6.76 o                         
 -17   4   3         10.27          8.12         6.96 o                         
 -16   4   3         17.89         15.40         7.20 o                         
 -15   4   3         49.96         52.77         6.83 o                         
 -14   4   3         47.61         27.11         6.59 o                         
 -13   4   3         23.65         12.82         5.94 o                         
 -12   4   3          0.38         -0.06         5.72 o                         
 -11   4   3        115.62        113.82         6.44 o                         
 -10   4   3        102.91         83.04         3.43 o                         
  -9   4   3          1.29          1.82         2.84 o                         
  -8   4   3          0.22         -0.17         2.27 o                         
  -7   4   3          0.00          2.59         2.59 o                         
  -6   4   3        507.85        538.57         6.15 o                         
  -5   4   3          1.22          0.47         2.32 o                         
  -4   4   3          6.01          4.18         1.24 o                         
  -3   4   3        283.32        307.44         3.21 o                         
  -2   4   3         85.81         77.97         2.40 o                         
  -1   4   3          5.19          9.87         1.53 o                         
   0   4   3        225.32        241.07         5.45 o                         
   1   4   3       1829.28       1911.61        36.53 o                         
   2   4   3        308.84        317.41         5.49 o                         
   3   4   3       1452.96       1427.17         6.05 o                         
   4   4   3       2162.09       2051.26         9.65 o                         
   5   4   3       1467.12       1377.80         9.30 o                         
   6   4   3        163.32        154.59         3.60 o                         
   7   4   3        611.02        653.12         3.90 o                         
   8   4   3        227.60        218.52         2.64 o                         
   9   4   3         40.21         37.79         1.78 o                         
  10   4   3          9.51          7.73         1.99 o                         
  11   4   3          6.46          4.50         1.99 o                         
  12   4   3         79.80         67.19         6.31 o                         
  13   4   3        107.42         96.44         6.66 o                         
  14   4   3         22.98         14.78         3.88 o                         
  15   4   3         36.60         30.71         4.24 o                         
  16   4   3          6.42          7.09         4.16 o                         
  17   4   3         24.97         18.31         7.08 o                         
  18   4   3          0.21          7.16         5.32 o                         
  19   4   3          0.83          4.21         4.46 o                         
  20   4   3          1.06         -5.59         5.59 o                         
 -20   5   3          6.70          3.35         7.27 o                         
 -19   5   3          1.40          2.97         5.79 o                         
 -18   5   3          0.13          5.21         6.95 o                         
 -17   5   3         22.60         29.29         7.01 o                         
 -16   5   3          8.47         -0.23         5.81 o                         
 -15   5   3          0.55         -3.58         5.97 o                         
 -14   5   3         10.33          8.20         5.99 o                         
 -13   5   3         63.00         57.02         6.54 o                         
 -12   5   3         34.66         28.36         6.50 o                         
 -11   5   3         55.59         41.59         5.96 o                         
 -10   5   3         18.48         13.37         5.33 o                         
  -9   5   3        215.29        248.69         7.90 o                         
  -8   5   3        465.03        443.86         9.15 o                         
  -7   5   3         73.48         88.76         5.51 o                         
  -6   5   3         32.34         33.27         4.67 o                         
  -5   5   3         21.52         24.35         4.54 o                         
  -4   5   3        164.82        165.32         3.75 o                         
  -3   5   3        175.77        186.29         3.81 o                         
  -2   5   3        326.18        368.26         4.86 o                         
  -1   5   3         23.16         22.95         1.71 o                         
   0   5   3        431.49        436.95         4.51 o                         
   1   5   3         24.02         23.96         1.66 o                         
   2   5   3          0.03         -1.21         1.49 o                         
   3   5   3        126.84        120.52         3.00 o                         
   4   5   3          0.84          2.76         1.69 o                         
   5   5   3          1.66          1.93         1.89 o                         
   6   5   3        701.01        619.51        67.52 o                         
   7   5   3         93.69         89.47         7.48 o                         
   8   5   3         15.81         17.31         3.31 o                         
   9   5   3         59.89         66.55         6.20 o                         
  10   5   3          3.83         -2.53         5.43 o                         
  11   5   3          3.05          1.33         5.08 o                         
  12   5   3         27.61         31.51         6.43 o                         
  13   5   3         11.77          8.11         6.28 o                         
  14   5   3         68.10         68.10         7.38 o                         
  15   5   3          2.05          3.05         6.35 o                         
  16   5   3         15.02         16.27         5.69 o                         
  17   5   3          0.04          2.85         6.27 o                         
  18   5   3          0.26         -4.06         6.37 o                         
  19   5   3          0.04          2.65         6.78 o                         
 -19   6   3          6.95          4.58         8.15 o                         
 -18   6   3          0.49         14.25         6.40 o                         
 -17   6   3          4.83         -6.30         6.30 o                         
 -16   6   3          2.21         -4.26         5.71 o                         
 -15   6   3          1.38          2.56         5.79 o                         
 -14   6   3         37.21         30.29         6.26 o                         
 -13   6   3         49.10         46.52         6.19 o                         
 -12   6   3         32.94         26.17         6.51 o                         
 -11   6   3        152.29        154.61         7.62 o                         
 -10   6   3          0.27          1.75         5.90 o                         
  -9   6   3          1.87          3.31         5.43 o                         
  -8   6   3        142.11        142.66         7.07 o                         
  -7   6   3        498.63        492.58        10.18 o                         
  -6   6   3         41.64         44.56         5.72 o                         
  -5   6   3         11.81         12.05         5.01 o                         
  -4   6   3         15.82         13.11         4.82 o                         
  -3   6   3          1.76          0.50         4.82 o                         
  -2   6   3         11.21          9.46         2.09 o                         
  -1   6   3          2.95          2.50         2.14 o                         
   0   6   3         24.71         19.31         2.20 o                         
   1   6   3          3.36          3.16         2.07 o                         
   2   6   3         36.55         28.36         4.04 o                         
   3   6   3         16.75         11.43         3.19 o                         
   4   6   3        124.46         86.09        22.96 o                         
   5   6   3        873.57        866.97        13.08 o                         
   6   6   3         11.92         12.64         5.52 o                         
   7   6   3         20.02         14.58         5.85 o                         
   8   6   3         50.97         45.21         6.58 o                         
   9   6   3         27.14         34.75         6.16 o                         
  10   6   3         17.65         12.87         5.70 o                         
  11   6   3         80.26         77.34         7.00 o                         
  12   6   3        147.70        146.55         8.51 o                         
  13   6   3          3.28         -2.73         6.42 o                         
  14   6   3         56.64         49.03         7.35 o                         
  15   6   3         68.72         78.65         8.26 o                         
  16   6   3          7.74          5.53         6.96 o                         
  17   6   3          4.31         14.77         6.43 o                         
  18   6   3          0.15          3.84         6.84 o                         
 -17   7   3          0.16         -5.79         7.17 o                         
 -16   7   3          0.70         -6.19         6.19 o                         
 -15   7   3          0.04         -1.84         5.26 o                         
 -14   7   3          6.88          7.43         5.80 o                         
 -13   7   3         10.69         12.89         6.19 o                         
 -12   7   3          0.97         -2.07         6.24 o                         
 -11   7   3          4.68          2.82         5.44 o                         
 -10   7   3         22.82         29.48         6.46 o                         
  -9   7   3         83.84         81.06         6.85 o                         
  -8   7   3        157.21        168.56         8.04 o                         
  -7   7   3        517.59        536.27        11.48 o                         
  -6   7   3          0.40          2.36         5.60 o                         
  -5   7   3         38.71         40.94         5.82 o                         
  -4   7   3          1.37          0.89         5.27 o                         
  -3   7   3         45.44         46.18         3.62 o                         
  -2   7   3         17.05         13.08         2.93 o                         
  -1   7   3         11.19         12.84         2.73 o                         
   0   7   3         10.25         11.51         3.32 o                         
   1   7   3          1.63          3.43         3.24 o                         
   2   7   3          7.61         11.80         3.54 o                         
   3   7   3          0.00          0.36         6.22 o                         
   4   7   3         52.23         63.40         4.71 o                         
   5   7   3         38.34         47.15         7.52 o                         
   6   7   3          0.00          4.11         5.97 o                         
   7   7   3        207.69        197.78         8.84 o                         
   8   7   3        120.06        119.83         7.99 o                         
   9   7   3        120.70        105.29         7.54 o                         
  10   7   3          0.37          0.21         6.26 o                         
  11   7   3          2.98         -5.63         5.63 o                         
  12   7   3          1.71          3.57         6.70 o                         
  13   7   3         26.70         24.10         7.12 o                         
  14   7   3          2.45         -0.68         6.82 o                         
  15   7   3          9.47         21.39         7.69 o                         
  16   7   3          6.99          8.79         7.84 o                         
 -15   8   3          0.01          2.89         6.35 o                         
 -14   8   3          0.73         -6.36         6.36 o                         
 -13   8   3          1.17         -3.69         6.58 o                         
 -12   8   3          3.58          2.88         5.91 o                         
 -11   8   3         10.43         15.13         5.43 o                         
 -10   8   3         11.05         14.37         5.95 o                         
  -9   8   3          1.28          9.05         5.56 o                         
  -8   8   3          0.00          5.70         5.44 o                         
  -7   8   3         99.94         96.12         7.61 o                         
  -6   8   3         49.13         42.36         6.46 o                         
  -5   8   3          8.68         10.27         3.79 o                         
  -4   8   3          3.78          2.49         6.00 o                         
  -3   8   3          5.80          3.88         5.36 o                         
  -2   8   3          7.80          2.57         6.03 o                         
  -1   8   3         84.40         67.13         6.66 o                         
   0   8   3          0.25          7.02         6.03 o                         
   1   8   3         52.67         53.30         6.76 o                         
   2   8   3         18.32         21.82         3.91 o                         
   3   8   3          3.06          1.49         3.78 o                         
   4   8   3          2.94          2.76         4.13 o                         
   5   8   3         14.87         14.79         4.72 o                         
   6   8   3         37.88         38.52         5.10 o                         
   7   8   3         10.02         12.39         7.26 o                         
   8   8   3        101.98        102.14         8.87 o                         
   9   8   3          5.60          7.81         7.38 o                         
  10   8   3         32.75         27.26         7.00 o                         
  11   8   3          7.47          3.26         7.02 o                         
  12   8   3          0.29          4.48         6.44 o                         
  13   8   3          0.73          7.22         7.68 o                         
  14   8   3          2.12          3.72         7.34 o                         
 -12   9   3          0.04          7.73         7.20 o                         
 -11   9   3          5.80          4.14         6.46 o                         
 -10   9   3          5.04          5.36         5.74 o                         
  -9   9   3          5.03          7.14         5.69 o                         
  -8   9   3          8.67          7.43         5.63 o                         
  -7   9   3          0.57          5.85         6.18 o                         
  -6   9   3          8.03          0.86         6.32 o                         
  -5   9   3         12.81         12.63         5.89 o                         
  -4   9   3          0.01         -4.69         5.69 o                         
  -3   9   3          2.63          0.34         6.59 o                         
  -2   9   3        109.20        115.00         8.24 o                         
  -1   9   3         37.20         43.11         6.80 o                         
   0   9   3         13.54         26.00         6.34 o                         
   1   9   3          1.94         -0.98         6.28 o                         
   2   9   3          1.10          1.84         6.27 o                         
   3   9   3          0.23          5.55         7.02 o                         
   4   9   3          0.82          1.20         4.75 o                         
   5   9   3          7.87          7.66         5.94 o                         
   6   9   3         70.04         60.85        12.91 o                         
   7   9   3         63.76         63.09         5.97 o                         
   8   9   3         23.94         37.99         5.33 o                         
   9   9   3          5.19         18.78         7.09 o                         
  10   9   3          8.96          2.54         7.38 o                         
  11   9   3          4.35         -6.47         6.47 o                         
  12   9   3          0.12         -0.32         6.95 o                         
  -8  10   3          2.88          0.78         6.81 o                         
  -7  10   3          0.22          6.96         7.02 o                         
  -6  10   3          5.25         12.12         6.69 o                         
  -5  10   3          1.17         -2.13         6.31 o                         
  -4  10   3          0.00          6.39         6.99 o                         
  -3  10   3          9.62         14.21         7.36 o                         
  -2  10   3         11.88         13.72         6.72 o                         
  -1  10   3          5.65         22.68         7.03 o                         
   0  10   3         13.32         24.23         6.91 o                         
   1  10   3          1.80          1.40         6.36 o                         
   2  10   3          0.00         -7.62         7.62 o                         
   3  10   3          5.53         -5.55         7.49 o                         
   5  10   3         63.97         59.21         8.12 o                         
   6  10   3          9.14          2.91         7.67 o                         
   7  10   3          0.52          4.02        13.13 o                         
   8  10   3          4.21         -2.19         5.66 o                         
 -22   0   4          2.56          3.85         6.41 o                         
 -21   0   4          0.05          2.34         6.55 o                         
 -20   0   4          0.03          5.21         6.14 o                         
 -19   0   4          6.83         -2.01         6.10 o                         
 -18   0   4         18.46          9.85         6.20 o                         
 -17   0   4          0.85         -2.02         6.25 o                         
 -16   0   4          1.89         -3.17         6.40 o                         
 -15   0   4         36.88         32.94         5.77 o                         
 -14   0   4         93.32         99.69         6.43 o                         
 -13   0   4          0.00         -3.69         4.70 o                         
 -12   0   4         75.10         86.01         5.46 o                         
 -11   0   4         34.32         32.15         4.61 o                         
 -10   0   4        151.86        146.66         5.61 o                         
  -9   0   4       5923.50       6604.13        26.05 o                         
  -8   0   4        195.18        165.72         5.01 o                         
  -7   0   4       9432.54      10042.97        28.21 o                         
  -6   0   4       4153.99       4185.68        46.92 o                         
  -5   0   4       1174.47       1092.06        11.42 o                         
  -4   0   4        421.04        476.91         3.67 o                         
  -3   0   4       3049.46       3014.39        22.17 o                         
  -2   0   4       2095.42       1975.26         5.52 o                         
  -1   0   4       9914.08       9421.59       101.60 o                         
   0   0   4       1124.51       1026.53        14.88 o                         
   1   0   4          0.02          0.12         1.10 o                         
   2   0   4       1388.53       1310.50         9.05 o                         
   3   0   4       1293.16       1260.50         9.38 o                         
   4   0   4        148.07        136.94         2.81 o                         
   5   0   4        609.59        638.19        15.91 o                         
   6   0   4       1862.47       1881.81        22.51 o                         
   7   0   4       3745.34       4001.04        27.99 o                         
   8   0   4         25.36         29.43         1.57 o                         
   9   0   4        139.77        169.17         4.97 o                         
  10   0   4        194.78        220.07         6.27 o                         
  11   0   4          0.10          3.25         2.09 o                         
  12   0   4          7.16          5.34         2.26 o                         
  13   0   4          0.61         -1.48         2.72 o                         
  14   0   4        523.73        516.23         7.62 o                         
  15   0   4         38.13         35.96         4.20 o                         
  16   0   4        132.17        141.95         5.91 o                         
  17   0   4         42.60         41.32         4.42 o                         
  18   0   4          3.46          5.33         4.36 o                         
  19   0   4         11.05          7.51         4.61 o                         
  20   0   4          1.00          3.76         7.40 o                         
  21   0   4          8.08          7.39         7.10 o                         
 -22   1   4          6.38         12.75         5.01 o                         
 -21   1   4          0.00         -6.06         6.37 o                         
 -20   1   4          1.16          9.34         4.65 o                         
 -19   1   4          0.50          2.10         4.52 o                         
 -18   1   4          5.48          0.55         5.01 o                         
 -17   1   4          9.79         10.59         4.60 o                         
 -16   1   4         10.05         -0.10         5.68 o                         
 -15   1   4        108.22        112.83         4.93 o                         
 -14   1   4         15.71         10.85         3.60 o                         
 -13   1   4         14.89         22.96         3.45 o                         
 -12   1   4         14.46         13.58         3.16 o                         
 -11   1   4        111.94        106.53         3.82 o                         
 -10   1   4        422.15        443.34         7.08 o                         
  -9   1   4       1055.37       1129.61        11.11 o                         
  -8   1   4         48.42         57.33         1.57 o                         
  -7   1   4        307.35        338.65        10.29 o                         
  -6   1   4         26.67         33.40         1.58 o                         
  -5   1   4        163.13        147.09         2.12 o                         
  -4   1   4          0.18          0.72         1.11 o                         
  -3   1   4        244.24        225.56         1.76 o                         
  -2   1   4       1402.67       1389.10        11.46 o                         
  -1   1   4       1376.00       1325.55        21.07 o                         
   0   1   4        232.13        226.36         3.66 o                         
   1   1   4        363.88        386.08         2.35 o                         
   2   1   4        584.31        538.87         3.11 o                         
   3   1   4        892.03        812.66         4.14 o                         
   4   1   4          4.45          6.67         0.90 o                         
   5   1   4          0.54         -0.01         1.04 o                         
   6   1   4        631.92        656.65        13.16 o                         
   7   1   4        468.45        490.60         5.03 o                         
   8   1   4        701.20        772.36         6.73 o                         
   9   1   4       1007.32       1071.11         7.07 o                         
  10   1   4        889.18        906.89         6.83 o                         
  11   1   4        451.42        430.37         4.12 o                         
  12   1   4         87.10         69.29         2.66 o                         
  13   1   4        712.38        679.25         7.09 o                         
  14   1   4        486.55        479.57         5.18 o                         
  15   1   4          3.47          4.00         2.60 o                         
  16   1   4        186.47        189.28         4.76 o                         
  17   1   4          0.00          3.53         4.36 o                         
  18   1   4          6.48         12.72         3.69 o                         
  19   1   4          0.05          0.85         3.58 o                         
  20   1   4          0.69         -0.14         3.60 o                         
  21   1   4          6.45          4.89         8.94 o                         
 -22   2   4          2.69          1.66         4.63 o                         
 -21   2   4          5.65         11.08         4.14 o                         
 -20   2   4          1.44         -3.68         5.38 o                         
 -19   2   4          4.42          2.41         7.77 o                         
 -18   2   4          0.51         -1.40         4.29 o                         
 -17   2   4         16.37         10.11         4.48 o                         
 -16   2   4         13.37         10.81         4.55 o                         
 -15   2   4         38.57         43.56         4.33 o                         
 -14   2   4        156.62        160.80         5.13 o                         
 -13   2   4        290.90        297.79         9.72 o                         
 -12   2   4        152.53        145.65         4.56 o                         
 -11   2   4          0.23          2.24         2.95 o                         
 -10   2   4        153.04        170.49        12.65 o                         
  -9   2   4          0.67          4.33         1.82 o                         
  -8   2   4        485.81        502.66        10.98 o                         
  -7   2   4        262.71        282.80         3.28 o                         
  -6   2   4        230.34        227.80         2.94 o                         
  -5   2   4        150.05        133.90         2.33 o                         
  -4   2   4         17.05         17.03         1.54 o                         
  -3   2   4       5111.25       4889.02        23.93 o                         
  -2   2   4        223.54        235.33         5.66 o                         
  -1   2   4        748.46        720.89         6.93 o                         
   0   2   4         32.05         34.81         1.69 o                         
   1   2   4        133.18        140.23         1.94 o                         
   2   2   4       1025.50        991.90        14.52 o                         
   3   2   4         34.25         30.38         1.57 o                         
   4   2   4       1075.85       1105.85         4.94 o                         
   5   2   4         55.57         47.77         1.33 o                         
   6   2   4        581.67        577.15         7.81 o                         
   7   2   4        244.44        245.08         2.40 o                         
   8   2   4        273.11        282.03         3.50 o                         
   9   2   4         16.07         20.31         1.80 o                         
  10   2   4          0.29         -0.26         1.78 o                         
  11   2   4          6.64          4.46         2.05 o                         
  12   2   4        273.68        258.24         3.71 o                         
  13   2   4        277.77        250.64         4.94 o                         
  14   2   4         10.01         12.65         2.80 o                         
  15   2   4          3.30          6.37         2.72 o                         
  16   2   4          4.45          5.24         2.62 o                         
  17   2   4          0.16         -2.28         2.73 o                         
  18   2   4         17.46         19.39         4.78 o                         
  19   2   4          3.04          2.84         4.65 o                         
  20   2   4          0.77         -4.69         4.69 o                         
  21   2   4         26.84         31.65         7.90 o                         
 -22   3   4          0.15          3.02         6.46 o                         
 -21   3   4          6.03          6.26         6.67 o                         
 -20   3   4          2.21         -0.18         6.86 o                         
 -19   3   4          0.55         -4.61         4.61 o                         
 -18   3   4        151.66        154.50         6.39 o                         
 -17   3   4         40.76         43.67         6.30 o                         
 -16   3   4          0.01         -2.45         4.45 o                         
 -15   3   4         23.31         24.23         4.29 o                         
 -14   3   4          1.67          2.34         3.76 o                         
 -13   3   4         14.18          9.88         3.61 o                         
 -12   3   4        105.03        100.85         4.59 o                         
 -11   3   4        156.82        168.39         8.69 o                         
 -10   3   4        328.28        332.68         5.37 o                         
  -9   3   4         84.69         82.28         3.33 o                         
  -8   3   4          0.71          0.82         2.41 o                         
  -7   3   4        100.38        117.78         3.37 o                         
  -6   3   4        426.97        443.89         5.87 o                         
  -5   3   4          0.48          0.42         2.43 o                         
  -4   3   4         90.84         92.07         3.09 o                         
  -3   3   4        880.12        853.04        15.16 o                         
  -2   3   4        959.48       1150.93        30.36 o                         
  -1   3   4         26.68         45.20         1.57 o                         
   0   3   4          0.03          0.20         0.88 o                         
   1   3   4         32.34         38.24         2.45 o                         
   2   3   4          0.07          0.25         0.81 o                         
   3   3   4       2172.79       2101.27         6.58 o                         
   4   3   4        962.50        957.00         8.35 o                         
   5   3   4        423.05        402.82         4.83 o                         
   6   3   4        246.01        223.40         2.62 o                         
   7   3   4         42.24         46.07         1.49 o                         
   8   3   4          0.74          1.46         1.20 o                         
   9   3   4        132.01        130.07         6.10 o                         
  10   3   4        109.65        110.83         3.65 o                         
  11   3   4          1.07          0.73         1.90 o                         
  12   3   4         15.70         16.32         2.88 o                         
  13   3   4         37.17         29.90         3.59 o                         
  14   3   4        192.15        208.03         4.91 o                         
  15   3   4          2.35          1.37         3.39 o                         
  16   3   4         13.00          8.06         3.44 o                         
  17   3   4          0.13         -3.29         3.29 o                         
  18   3   4         23.30         30.17         3.83 o                         
  19   3   4          0.31         -1.81         3.51 o                         
  20   3   4          3.34          4.91         6.89 o                         
  21   3   4         53.51         58.67         8.37 o                         
 -21   4   4          1.03          4.92         7.46 o                         
 -20   4   4          0.00          2.44         6.42 o                         
 -19   4   4         13.78         23.23         7.97 o                         
 -18   4   4          0.04          6.04         7.03 o                         
 -17   4   4        145.52        165.11         9.13 o                         
 -16   4   4        250.76        255.95         9.70 o                         
 -15   4   4         30.68         18.02         6.75 o                         
 -14   4   4         34.17         30.32         6.86 o                         
 -13   4   4         41.95         37.37         6.70 o                         
 -12   4   4        111.75        117.38         6.92 o                         
 -11   4   4         20.08         16.73         5.51 o                         
 -10   4   4         20.87         17.34         5.15 o                         
  -9   4   4         15.57         12.56         4.72 o                         
  -8   4   4          3.56          2.12         4.27 o                         
  -7   4   4         63.39         59.75         4.74 o                         
  -6   4   4          7.18          8.49         4.20 o                         
  -5   4   4        190.10        194.91         4.84 o                         
  -4   4   4         11.78         11.80         2.02 o                         
  -3   4   4        562.39        582.47         4.93 o                         
  -2   4   4        639.26        741.61        22.02 o                         
  -1   4   4       5129.78       5476.09       111.93 o                         
   0   4   4       1935.53       2172.61        29.40 o                         
   1   4   4          0.04         -0.79         1.07 o                         
   2   4   4        385.80        368.35         5.93 o                         
   3   4   4        170.77        167.11         3.17 o                         
   4   4   4         87.57         75.25         1.97 o                         
   5   4   4        244.45        215.18        13.73 o                         
   6   4   4          9.35         10.12         1.42 o                         
   7   4   4        562.96        515.96        30.54 o                         
   8   4   4         11.65         11.88         1.56 o                         
   9   4   4        157.37        144.05         9.60 o                         
  10   4   4        286.67        309.62         4.57 o                         
  11   4   4         34.62         38.36         3.01 o                         
  12   4   4         32.90         27.27         3.01 o                         
  13   4   4        225.92        204.95         4.68 o                         
  14   4   4         10.81          9.30         3.69 o                         
  15   4   4        110.26         94.49         5.06 o                         
  16   4   4          3.30          4.43         3.40 o                         
  17   4   4          0.01         -3.48         3.88 o                         
  18   4   4          0.58          4.67         4.07 o                         
  19   4   4          1.15          5.22         5.29 o                         
  20   4   4          0.53          2.60         4.34 o                         
 -20   5   4          6.50         -6.60         6.60 o                         
 -19   5   4          0.03         -1.36         7.74 o                         
 -18   5   4         29.52         25.56         6.72 o                         
 -17   5   4        146.26        156.69         9.14 o                         
 -16   5   4         69.01         76.79         8.09 o                         
 -15   5   4          2.99         -2.83         6.62 o                         
 -14   5   4          0.28         -5.85         5.85 o                         
 -13   5   4         59.01         51.94         7.21 o                         
 -12   5   4        318.05        309.33         9.54 o                         
 -11   5   4        396.39        399.32        10.10 o                         
 -10   5   4        222.88        229.32         8.29 o                         
  -9   5   4         14.86         18.78         5.60 o                         
  -8   5   4         58.01         69.31         5.99 o                         
  -7   5   4        483.62        480.92         9.58 o                         
  -6   5   4         48.38         46.67         5.35 o                         
  -5   5   4        797.89        762.91         7.26 o                         
  -4   5   4        170.75        185.30         9.49 o                         
  -3   5   4         15.19         19.60         3.41 o                         
  -2   5   4          3.56          9.83         2.62 o                         
  -1   5   4        115.49        113.48         2.26 o                         
   0   5   4         28.43         32.71         1.61 o                         
   1   5   4          0.00         -1.02         1.25 o                         
   2   5   4         31.66         25.62         2.84 o                         
   3   5   4          4.44          2.65         2.15 o                         
   4   5   4        549.57        519.48         5.89 o                         
   5   5   4          3.41          2.22         2.75 o                         
   6   5   4        950.36        942.41        14.80 o                         
   7   5   4         30.48         30.56         3.20 o                         
   8   5   4          2.28         -1.92         2.38 o                         
   9   5   4         14.74         11.67         3.14 o                         
  10   5   4          0.24          0.28         3.17 o                         
  11   5   4         15.67         13.48         3.56 o                         
  12   5   4          4.16         -1.15         4.13 o                         
  13   5   4          0.61         -1.74         3.68 o                         
  14   5   4          0.21         -4.48         6.75 o                         
  15   5   4         51.48         39.39         6.79 o                         
  16   5   4          1.55          1.09         5.33 o                         
  17   5   4          6.22          3.66         6.39 o                         
  18   5   4          0.27          7.63         6.87 o                         
  19   5   4          0.25         16.98         6.75 o                         
 -19   6   4          3.61          2.85         6.64 o                         
 -18   6   4         26.73         34.19         7.31 o                         
 -17   6   4          6.73          2.79         6.96 o                         
 -16   6   4          0.95         -1.14         6.77 o                         
 -15   6   4          1.75          1.50         5.57 o                         
 -14   6   4          0.52         -5.78         5.78 o                         
 -13   6   4          0.69         -2.16         6.21 o                         
 -12   6   4          7.93          8.45         6.60 o                         
 -11   6   4         14.43         15.15         6.16 o                         
 -10   6   4        813.10        807.61        13.84 o                         
  -9   6   4        266.59        242.20         8.75 o                         
  -8   6   4         89.73         89.27         6.74 o                         
  -7   6   4         26.74         29.93         5.78 o                         
  -6   6   4         93.31         82.82         6.43 o                         
  -5   6   4          5.07         -3.17         5.00 o                         
  -4   6   4          0.41         -1.18         5.01 o                         
  -3   6   4         46.90         24.76         5.52 o                         
  -2   6   4          1.93          0.93         2.24 o                         
  -1   6   4          0.08         -1.60         2.86 o                         
   0   6   4         37.41         32.69         3.22 o                         
   1   6   4        141.71        140.29         4.58 o                         
   2   6   4          4.28          6.32         5.23 o                         
   3   6   4        110.80        119.53         4.71 o                         
   4   6   4         20.53         17.35         4.10 o                         
   5   6   4         10.84          7.99         5.78 o                         
   6   6   4       1709.48       1812.78        19.38 o                         
   7   6   4        151.46        186.53         8.66 o                         
   8   6   4          6.83          8.60         6.02 o                         
   9   6   4          0.00         -3.14         5.94 o                         
  10   6   4          2.16         -5.51         6.12 o                         
  11   6   4          4.10          0.69         5.65 o                         
  12   6   4         59.58         55.26         7.44 o                         
  13   6   4         26.68         29.64         7.20 o                         
  14   6   4          5.55         11.06         6.38 o                         
  15   6   4          1.50         -1.47         6.19 o                         
  16   6   4          0.67         -0.79         6.66 o                         
  17   6   4          0.06         -1.45         7.68 o                         
  18   6   4          0.28         -2.43         6.59 o                         
 -17   7   4         12.96         16.59         7.59 o                         
 -16   7   4          0.53          6.24         6.93 o                         
 -15   7   4          0.81          6.47         6.27 o                         
 -14   7   4          0.30          6.28         6.07 o                         
 -13   7   4          2.09         -6.68         6.68 o                         
 -12   7   4          1.44         -6.58         6.58 o                         
 -11   7   4        126.06        131.06         8.16 o                         
 -10   7   4        155.87        161.66         8.21 o                         
  -9   7   4        154.70        139.37         8.19 o                         
  -8   7   4        198.01        199.62         8.33 o                         
  -7   7   4         94.12         83.35         6.94 o                         
  -6   7   4         12.07          7.87         6.11 o                         
  -5   7   4         64.21         61.16         6.47 o                         
  -4   7   4         53.48         52.06         6.37 o                         
  -3   7   4         18.43         16.22         5.85 o                         
  -2   7   4          2.43         -5.63         5.96 o                         
  -1   7   4         78.21         76.41         4.04 o                         
   0   7   4         12.05         14.10         4.34 o                         
   1   7   4          1.35         -1.04         3.38 o                         
   2   7   4          0.65          1.84         3.71 o                         
   3   7   4         52.04         55.68         4.38 o                         
   4   7   4         38.51         47.04         6.35 o                         
   5   7   4          0.36          2.40         4.09 o                         
   6   7   4        102.20        114.98         8.23 o                         
   7   7   4        927.19        966.39        16.22 o                         
   8   7   4          0.06          8.56         6.12 o                         
   9   7   4          4.66         -2.39         5.67 o                         
  10   7   4          8.60         16.10         7.00 o                         
  11   7   4         49.56         57.29         7.48 o                         
  12   7   4         34.97         28.24         7.08 o                         
  13   7   4          0.65         -5.95         5.95 o                         
  14   7   4          2.81         -0.86         6.29 o                         
  15   7   4          0.11         -6.65         6.65 o                         
  16   7   4          4.94          6.78         6.22 o                         
 -15   8   4         12.89         51.12         5.95 o                         
 -14   8   4          0.20          8.17         6.87 o                         
 -13   8   4          1.89          7.40         6.69 o                         
 -12   8   4          1.20         -1.61         6.52 o                         
 -11   8   4         24.65         19.95         6.81 o                         
 -10   8   4         83.05         75.35         6.85 o                         
  -9   8   4         11.15         18.97         6.42 o                         
  -8   8   4          5.65          7.16         6.62 o                         
  -7   8   4          1.02          0.26         5.38 o                         
  -6   8   4         27.76         35.05         6.94 o                         
  -5   8   4         26.61         33.11         6.33 o                         
  -4   8   4          6.98          7.05         6.08 o                         
  -3   8   4          1.19          1.68         6.01 o                         
  -2   8   4        114.70        101.42         7.45 o                         
  -1   8   4          8.73         14.97         6.32 o                         
   0   8   4         15.52          6.41         6.24 o                         
   1   8   4          0.43         -2.90         3.46 o                         
   2   8   4          7.97          6.38         3.89 o                         
   3   8   4          7.57         10.00         4.01 o                         
   4   8   4          0.57          4.29         4.39 o                         
   5   8   4         21.88         32.84         4.80 o                         
   6   8   4         39.10         52.06         5.63 o                         
   7   8   4        431.95        448.27         8.95 o                         
   8   8   4         19.06         19.75         6.67 o                         
   9   8   4          3.32         -1.00         6.71 o                         
  10   8   4          1.04          5.05         7.40 o                         
  11   8   4          0.62          4.08         6.37 o                         
  12   8   4         10.21          4.18         7.32 o                         
  13   8   4         17.77         -3.16         6.06 o                         
  14   8   4          1.60         -6.26         6.79 o                         
 -12   9   4          2.73         -0.66         6.59 o                         
 -11   9   4          2.92         -0.36         6.30 o                         
 -10   9   4          7.66          2.63         6.25 o                         
  -9   9   4          1.41         17.16         6.84 o                         
  -8   9   4          2.81          4.72         6.78 o                         
  -7   9   4          3.89         -1.17         7.30 o                         
  -6   9   4          0.00         -3.01         6.97 o                         
  -5   9   4          3.08         -2.05         5.67 o                         
  -4   9   4          0.11         -0.58         5.89 o                         
  -3   9   4         55.58         39.37         6.85 o                         
  -2   9   4         62.81         57.35         7.55 o                         
  -1   9   4          9.12         16.56         7.27 o                         
   0   9   4         48.40         49.11         7.68 o                         
   1   9   4          1.71         -1.84         6.90 o                         
   2   9   4         23.42         23.00         6.89 o                         
   3   9   4         10.11          5.15         6.62 o                         
   4   9   4          3.37          3.45         4.51 o                         
   5   9   4          0.10          4.89         4.86 o                         
   6   9   4          0.01          3.99         4.92 o                         
   7   9   4         20.28         27.33         5.57 o                         
   8   9   4         34.55         39.42        14.84 o                         
   9   9   4          5.47          0.24         8.96 o                         
  10   9   4          2.24          7.34         7.46 o                         
  11   9   4          4.51          2.51         7.19 o                         
  -8  10   4          0.00          6.73         6.49 o                         
  -7  10   4          0.07         13.52         6.30 o                         
  -6  10   4          1.95         16.50         6.61 o                         
  -5  10   4          0.54         -1.30         6.91 o                         
  -4  10   4          8.51         16.66         7.41 o                         
  -3  10   4         38.97         51.75         8.17 o                         
  -2  10   4          0.01          3.75         6.91 o                         
  -1  10   4         54.57         49.38         7.26 o                         
   0  10   4          5.15         -6.44         6.44 o                         
   1  10   4          5.79          1.90         7.99 o                         
   2  10   4         16.15          5.84         6.47 o                         
   3  10   4          0.25         -7.87         7.87 o                         
   4  10   4          4.09         -0.43         6.74 o                         
   5  10   4         10.27          5.62         7.60 o                         
   6  10   4          8.55          5.09        10.53 o                         
   7  10   4          0.70          1.98         6.29 o                         
 -22   1   5          4.73          7.58         7.81 o                         
 -21   1   5          1.33          6.00         4.50 o                         
 -20   1   5          0.13         -4.47         4.47 o                         
 -19   1   5          0.09          0.37         4.70 o                         
 -18   1   5         35.64         32.89         4.86 o                         
 -17   1   5         33.07         26.76         4.49 o                         
 -16   1   5         76.72         73.01         4.69 o                         
 -15   1   5         11.67         18.72         5.20 o                         
 -14   1   5         19.32         19.57         5.57 o                         
 -13   1   5         11.11          9.84         3.33 o                         
 -12   1   5         38.41         36.54         3.43 o                         
 -11   1   5        468.99        502.05         7.07 o                         
 -10   1   5        490.33        574.13         6.58 o                         
  -9   1   5         18.25         18.25         1.12 o                         
  -8   1   5        675.32        717.53         5.62 o                         
  -7   1   5        266.44        270.87         3.25 o                         
  -6   1   5         10.22          8.03         1.48 o                         
  -5   1   5         70.57         76.26         1.85 o                         
  -4   1   5        247.66        246.18         2.19 o                         
  -3   1   5         80.14         75.78         1.66 o                         
  -2   1   5        243.23        241.87         2.15 o                         
  -1   1   5          6.59          9.33         1.15 o                         
   0   1   5        102.84         95.52         1.57 o                         
   1   1   5        767.42        730.34         3.36 o                         
   2   1   5          3.26          2.12         1.32 o                         
   3   1   5        751.29        729.49         6.34 o                         
   4   1   5        158.11        150.41         2.30 o                         
   5   1   5        229.28        268.37         2.92 o                         
   6   1   5       1266.69       1293.22         7.98 o                         
   7   1   5        384.95        376.19         3.45 o                         
   8   1   5          0.03         -1.15         1.15 o                         
   9   1   5         53.67         44.56         1.55 o                         
  10   1   5         31.84         33.29         1.52 o                         
  11   1   5        200.73        195.71         3.28 o                         
  12   1   5          5.23          0.76         2.30 o                         
  13   1   5        201.18        185.71         4.14 o                         
  14   1   5          5.76         -0.29         2.66 o                         
  15   1   5         55.28         50.55         2.96 o                         
  16   1   5         11.30         12.21         3.31 o                         
  17   1   5          0.21         -2.38         4.77 o                         
  18   1   5          0.07          0.48         4.80 o                         
  19   1   5          2.14         13.69         5.10 o                         
  20   1   5          0.51         -3.72         5.17 o                         
  21   1   5          5.98          6.08         5.02 o                         
 -22   2   5          0.34          4.32         5.87 o                         
 -21   2   5          4.25          2.39         5.17 o                         
 -20   2   5          0.01          2.10         4.74 o                         
 -19   2   5          0.14          0.37         4.61 o                         
 -18   2   5         16.62         14.41         4.71 o                         
 -17   2   5         83.11         80.64         5.19 o                         
 -16   2   5         70.06         69.48         4.93 o                         
 -15   2   5          0.54          3.42         3.89 o                         
 -14   2   5         29.50         31.09         3.93 o                         
 -13   2   5          8.14          7.68         3.49 o                         
 -12   2   5         77.20         81.30         4.29 o                         
 -11   2   5         14.87         18.59         3.83 o                         
 -10   2   5         88.58         86.82         5.29 o                         
  -9   2   5        152.53        142.74         2.30 o                         
  -8   2   5         14.56         17.38         1.86 o                         
  -7   2   5        416.97        480.48         4.16 o                         
  -6   2   5         23.47         29.83         1.87 o                         
  -5   2   5       1505.45       1528.17         7.61 o                         
  -4   2   5       1785.96       1710.04        14.43 o                         
  -3   2   5       1044.66       1163.94         5.35 o                         
  -2   2   5        667.37        719.13         5.46 o                         
  -1   2   5        367.35        373.74         3.19 o                         
   0   2   5        838.19        849.54        10.06 o                         
   1   2   5          0.34          1.64         1.31 o                         
   2   2   5         78.17         78.41         2.05 o                         
   3   2   5         31.75         29.69         1.63 o                         
   4   2   5         10.57          6.56         1.02 o                         
   5   2   5        355.83        367.18         3.32 o                         
   6   2   5        608.33        557.79         7.96 o                         
   7   2   5         52.88         42.14         1.50 o                         
   8   2   5        110.32        105.97         2.24 o                         
   9   2   5          0.55          2.36         1.64 o                         
  10   2   5          2.37          2.48         1.72 o                         
  11   2   5         16.85         11.29         1.94 o                         
  12   2   5        169.94        147.99        11.78 o                         
  13   2   5          2.42         13.82         5.43 o                         
  14   2   5        215.87        209.85         4.86 o                         
  15   2   5          1.81          0.94         3.07 o                         
  16   2   5         57.66         48.58         3.65 o                         
  17   2   5         42.95         45.67         3.81 o                         
  18   2   5          2.69          5.49         4.57 o                         
  19   2   5          4.83          2.24         4.72 o                         
  20   2   5          0.39          3.25         4.85 o                         
  21   2   5          2.12         15.45         4.71 o                         
 -21   3   5          0.98          1.03         5.40 o                         
 -20   3   5          0.03         -2.10         4.98 o                         
 -19   3   5          1.97          4.12         5.86 o                         
 -18   3   5          0.02          1.13         4.54 o                         
 -17   3   5         87.16         79.23         7.88 o                         
 -16   3   5         60.71         65.29         6.90 o                         
 -15   3   5         87.07         78.40         4.92 o                         
 -14   3   5          2.27         -1.46         3.87 o                         
 -13   3   5        117.82        117.98         4.71 o                         
 -12   3   5        164.79        154.69         5.08 o                         
 -11   3   5          1.68         -0.28         3.52 o                         
 -10   3   5        173.55        177.67         4.51 o                         
  -9   3   5         20.89         23.69         2.23 o                         
  -8   3   5         79.10         85.31         2.60 o                         
  -7   3   5        141.51        131.54         2.84 o                         
  -6   3   5          1.07         -0.44         2.20 o                         
  -5   3   5        108.27        115.06         2.58 o                         
  -4   3   5        597.72        605.79         3.95 o                         
  -3   3   5       5296.89       5727.70        66.16 o                         
  -2   3   5       2912.89       3181.43        48.49 o                         
  -1   3   5       4774.04       5024.97        17.78 o                         
   0   3   5        569.23        518.33        13.29 o                         
   1   3   5        444.85        453.04         3.86 o                         
   2   3   5        109.46        120.75         2.26 o                         
   3   3   5          8.09          8.30         1.58 o                         
   4   3   5        112.41         92.76         9.94 o                         
   5   3   5         29.55         27.79         2.64 o                         
   6   3   5        101.88         86.04         7.33 o                         
   7   3   5          0.67         -0.15         1.87 o                         
   8   3   5          7.70          7.69         1.86 o                         
   9   3   5          0.26          0.84         1.65 o                         
  10   3   5          0.10         -0.92         1.70 o                         
  11   3   5         67.42         61.99         3.29 o                         
  12   3   5          6.92          9.63         3.12 o                         
  13   3   5        731.64        730.04        15.06 o                         
  14   3   5        207.36        207.53         7.80 o                         
  15   3   5         33.84         32.82         3.78 o                         
  16   3   5          2.12          3.87         3.28 o                         
  17   3   5          0.27          4.43         4.23 o                         
  18   3   5          4.09          8.83         3.56 o                         
  19   3   5          8.32          6.19         3.57 o                         
  20   3   5          0.47          2.21         4.65 o                         
 -21   4   5          3.56         12.49         7.08 o                         
 -20   4   5         34.55         41.63         7.68 o                         
 -19   4   5          0.24         -4.63         7.64 o                         
 -18   4   5         77.62         71.27         7.24 o                         
 -17   4   5        213.82        226.31        10.25 o                         
 -16   4   5          0.00         -3.90         6.00 o                         
 -15   4   5          4.19          3.74         6.18 o                         
 -14   4   5          6.87         -5.15         6.12 o                         
 -13   4   5         83.46         70.05         6.83 o                         
 -12   4   5         56.04         61.48         6.45 o                         
 -11   4   5         28.26         27.52         5.88 o                         
 -10   4   5         29.82         25.43         5.49 o                         
  -9   4   5        654.07        626.01        10.75 o                         
  -8   4   5          2.01          2.17         4.56 o                         
  -7   4   5         69.16         56.94         5.17 o                         
  -6   4   5        129.63        135.12         6.61 o                         
  -5   4   5         21.79         11.97         3.12 o                         
  -4   4   5        204.78        201.05         4.82 o                         
  -3   4   5       1892.72       2052.30        55.78 o                         
  -2   4   5       2760.73       2777.40        24.30 o                         
  -1   4   5        146.16        129.98         3.95 o                         
   0   4   5          9.00         10.44         2.07 o                         
   1   4   5         12.50          9.73         1.14 o                         
   2   4   5         53.04         62.12         1.93 o                         
   3   4   5        119.64        119.29         2.55 o                         
   4   4   5         24.07         21.18         1.97 o                         
   5   4   5          0.00          0.52         1.92 o                         
   6   4   5          5.16          0.94         2.14 o                         
   7   4   5         17.88         17.61         2.48 o                         
   8   4   5         85.74         82.67         3.04 o                         
   9   4   5          2.25          3.12         2.58 o                         
  10   4   5          1.08         -2.70         2.70 o                         
  11   4   5          1.66          1.65         2.90 o                         
  12   4   5          1.02          1.11         3.16 o                         
  13   4   5        116.41        122.48         4.39 o                         
  14   4   5        174.82        150.91         4.75 o                         
  15   4   5         28.20         26.57         3.54 o                         
  16   4   5          5.60          7.75         3.95 o                         
  17   4   5          0.26          1.99         3.30 o                         
  18   4   5          1.02          5.39         4.45 o                         
  19   4   5          4.05          3.85         4.93 o                         
 -20   5   5          4.41          7.46         7.47 o                         
 -19   5   5         15.20         28.49         7.87 o                         
 -18   5   5        166.27        189.94         9.76 o                         
 -17   5   5         65.40         80.91         8.07 o                         
 -16   5   5         14.35         -1.30         7.18 o                         
 -15   5   5         42.37         32.63         7.33 o                         
 -14   5   5          1.83         -0.25         6.33 o                         
 -13   5   5          0.05         -6.07         6.07 o                         
 -12   5   5         60.45         62.84         7.06 o                         
 -11   5   5        281.18        262.85         9.20 o                         
 -10   5   5          7.20          6.29         5.96 o                         
  -9   5   5        270.90        273.04         8.77 o                         
  -8   5   5        552.72        520.57        10.55 o                         
  -7   5   5        110.72        107.24         6.43 o                         
  -6   5   5          3.03          8.15         3.41 o                         
  -5   5   5        213.89        225.70         4.88 o                         
  -4   5   5        753.85        755.27        11.26 o                         
  -3   5   5          2.89         18.73         6.32 o                         
  -2   5   5        655.63        731.04         9.72 o                         
  -1   5   5          7.55         58.43         3.57 o                         
   0   5   5         34.33         37.03         3.12 o                         
   1   5   5        101.08        109.57         3.76 o                         
   2   5   5          5.65         10.96         2.32 o                         
   3   5   5         17.18         18.46         2.37 o                         
   4   5   5        158.12        166.42         4.12 o                         
   5   5   5        111.08        103.36         4.61 o                         
   6   5   5        211.72        213.38         4.90 o                         
   7   5   5          0.83          6.47         3.30 o                         
   8   5   5        448.36        449.78        22.65 o                         
   9   5   5         53.07         57.14         7.25 o                         
  10   5   5          8.34          8.07         2.57 o                         
  11   5   5          5.80          1.60         5.23 o                         
  12   5   5         18.05          8.23         3.45 o                         
  13   5   5         62.92         53.38         7.84 o                         
  14   5   5        105.12         78.29        17.87 o                         
  15   5   5          0.00          5.44         3.89 o                         
  16   5   5          5.74          4.46         4.09 o                         
  17   5   5          0.00          2.39         6.65 o                         
  18   5   5          0.24         -7.29         7.29 o                         
 -18   6   5          0.21         -1.87         6.61 o                         
 -17   6   5          9.66          3.69         7.62 o                         
 -16   6   5          0.50         -6.47         7.09 o                         
 -15   6   5          0.87          1.87         6.12 o                         
 -14   6   5          0.11         -4.51         5.36 o                         
 -13   6   5          6.72          6.08         5.92 o                         
 -12   6   5          5.39         -0.35         5.59 o                         
 -11   6   5          0.85          8.94         6.42 o                         
 -10   6   5          1.67          2.54         5.97 o                         
  -9   6   5        168.74        167.83         8.30 o                         
  -8   6   5        175.15        210.75         8.29 o                         
  -7   6   5        106.43         99.96         4.44 o                         
  -6   6   5          0.24          2.00         3.40 o                         
  -5   6   5          0.95          1.71         3.27 o                         
  -4   6   5         60.99         60.99         6.10 o                         
  -3   6   5          7.84          5.91         5.28 o                         
  -2   6   5          0.06         -1.50         5.25 o                         
  -1   6   5          1.56          0.89         5.03 o                         
   0   6   5          2.71          0.80         3.26 o                         
   1   6   5         98.13         99.93         4.37 o                         
   2   6   5         23.86         29.22         3.77 o                         
   3   6   5          5.77          2.86         3.65 o                         
   4   6   5         44.49         48.41         4.50 o                         
   5   6   5        130.74        137.37         7.69 o                         
   6   6   5         98.12        113.30         8.16 o                         
   7   6   5         98.03        109.34         7.53 o                         
   8   6   5         69.12         98.55         7.78 o                         
   9   6   5         12.58         15.11         6.70 o                         
  10   6   5          3.53          4.12         6.28 o                         
  11   6   5         30.87         36.39         6.36 o                         
  12   6   5          7.33         -1.13         6.90 o                         
  13   6   5          4.67         -6.11         6.96 o                         
  14   6   5          1.98         -5.98         5.98 o                         
  15   6   5          0.16         -3.40         5.93 o                         
  16   6   5          0.62         -4.18         5.79 o                         
  17   6   5          2.57         -4.26         6.62 o                         
 -17   7   5          2.17          9.15         8.17 o                         
 -16   7   5          4.82         11.84         7.19 o                         
 -15   7   5          0.49          2.61         6.14 o                         
 -14   7   5         13.54          6.94         5.69 o                         
 -13   7   5          0.73         -3.87         5.72 o                         
 -12   7   5          0.24         -2.20         6.02 o                         
 -11   7   5         48.66         52.24         7.33 o                         
 -10   7   5         29.44         33.62         6.92 o                         
  -9   7   5         65.37         73.22         6.71 o                         
  -8   7   5         32.20         37.80         6.64 o                         
  -7   7   5         11.67          9.25         5.74 o                         
  -6   7   5          0.06          2.09         5.99 o                         
  -5   7   5         10.26         10.98         5.79 o                         
  -4   7   5         36.31         45.86         6.71 o                         
  -3   7   5         16.40         10.35         6.02 o                         
  -2   7   5         17.77         15.80         5.96 o                         
  -1   7   5          0.26         -5.72         5.72 o                         
   0   7   5         49.08         48.87         4.17 o                         
   1   7   5         25.47         33.16         4.28 o                         
   2   7   5        101.23        112.91         5.26 o                         
   3   7   5         75.20         73.22         4.98 o                         
   4   7   5         60.74         63.13         4.89 o                         
   5   7   5          5.84         12.60         4.72 o                         
   6   7   5        164.81        139.96        13.09 o                         
   7   7   5         16.19         21.84         7.06 o                         
   8   7   5         11.39          8.47         5.90 o                         
   9   7   5         13.97         16.55         6.16 o                         
  10   7   5          0.03         -0.62         6.57 o                         
  11   7   5         21.05         16.12         7.44 o                         
  12   7   5          6.76         -6.05         6.05 o                         
  13   7   5          1.13          6.76         7.32 o                         
  14   7   5          1.32         -1.89         7.86 o                         
  15   7   5          1.04         -2.22         7.80 o                         
 -14   8   5          7.37          6.49         7.50 o                         
 -13   8   5          7.05          0.76         6.99 o                         
 -12   8   5          0.74          6.38         6.64 o                         
 -11   8   5         11.58          9.74         7.15 o                         
 -10   8   5         16.02         25.66         7.02 o                         
  -9   8   5         48.97         67.03         7.43 o                         
  -8   8   5         24.99         30.54         6.52 o                         
  -7   8   5          0.77         -1.72         6.16 o                         
  -6   8   5          0.74         -4.82         6.33 o                         
  -5   8   5          2.07          3.07         6.38 o                         
  -4   8   5          0.07          3.42         5.59 o                         
  -3   8   5          3.40         -6.20         6.20 o                         
  -2   8   5         11.32         18.68         6.54 o                         
  -1   8   5         13.30         12.14         6.33 o                         
   0   8   5         47.14         41.78         6.78 o                         
   1   8   5         49.43         51.18         4.69 o                         
   2   8   5         30.53         35.59         4.43 o                         
   3   8   5         12.29         17.29         5.93 o                         
   4   8   5          0.66         -4.76         4.76 o                         
   5   8   5         21.87         15.06         4.57 o                         
   6   8   5         43.59         56.77        12.66 o                         
   7   8   5         75.66         69.64        11.94 o                         
   8   8   5         12.04         18.40         4.94 o                         
   9   8   5         32.67         28.97         7.40 o                         
  10   8   5          7.43          2.77         6.56 o                         
  11   8   5         12.21         -1.12         7.55 o                         
  12   8   5          3.65         -3.96         7.08 o                         
  13   8   5          8.18         15.60         7.96 o                         
 -12   9   5          0.26         -6.11         6.11 o                         
 -11   9   5          2.98         11.11         6.74 o                         
 -10   9   5         13.96         23.26         7.23 o                         
  -9   9   5          1.21          8.49         6.89 o                         
  -8   9   5         10.87         17.13         6.75 o                         
  -7   9   5          0.32         -1.09         6.90 o                         
  -6   9   5          4.99         -0.15         6.29 o                         
  -5   9   5          0.55          0.34         6.03 o                         
  -4   9   5         21.88         13.56         6.02 o                         
  -3   9   5         56.92         55.41         6.85 o                         
  -2   9   5          2.54         -4.56         5.79 o                         
  -1   9   5         33.10         36.70         7.32 o                         
   0   9   5          5.48          0.83         6.90 o                         
   1   9   5         23.44         14.30         7.48 o                         
   2   9   5          5.25          6.73         6.76 o                         
   3   9   5          1.10         -0.24         4.66 o                         
   4   9   5          5.20          7.09         4.95 o                         
   5   9   5          0.53         -2.71         4.99 o                         
   6   9   5          1.01          5.98         5.13 o                         
   7   9   5          0.61         -3.38         4.83 o                         
   8   9   5          0.64          4.62         4.90 o                         
   9   9   5         25.25         29.86         5.38 o                         
  10   9   5          5.06          8.01         4.95 o                         
  -7  10   5          3.08         12.02         6.20 o                         
  -6  10   5          4.97          7.11         6.81 o                         
  -5  10   5          1.11         -1.27         7.44 o                         
  -4  10   5          6.21          8.43         7.57 o                         
  -3  10   5          1.02          3.70         7.17 o                         
  -2  10   5         20.41         11.57         5.96 o                         
  -1  10   5          0.84         25.79         7.59 o                         
   0  10   5         10.76         21.30         7.65 o                         
   1  10   5         40.15         49.61         7.86 o                         
   2  10   5          1.27         -0.80         7.39 o                         
   3  10   5          0.01         11.74         7.82 o                         
   4  10   5          0.13          2.82         6.46 o                         
   5  10   5          1.46          1.93         7.75 o                         
   6  10   5          0.76         -5.57         7.84 o                         
 -22   0   6          5.86         10.80         8.33 o                         
 -21   0   6          0.89          1.80         6.16 o                         
 -20   0   6         24.11         25.69         7.55 o                         
 -19   0   6         31.44         30.12         6.74 o                         
 -18   0   6         62.44         55.64         7.25 o                         
 -17   0   6        176.28        190.39         8.96 o                         
 -16   0   6         17.47         12.31         5.63 o                         
 -15   0   6         39.22         42.93         5.95 o                         
 -14   0   6         76.61         72.10         6.11 o                         
 -13   0   6         50.07         58.13         5.74 o                         
 -12   0   6         42.03         45.88         5.17 o                         
 -11   0   6          1.14          3.46         4.37 o                         
 -10   0   6       1022.92       1079.16        12.04 o                         
  -9   0   6        364.73        373.13         7.25 o                         
  -8   0   6          0.65         -0.75         3.07 o                         
  -7   0   6       1266.05       1297.84        29.20 o                         
  -6   0   6       1705.10       1771.51         8.38 o                         
  -5   0   6          1.82          2.44         1.54 o                         
  -4   0   6        864.89        811.24        14.85 o                         
  -3   0   6        835.10        838.98         7.76 o                         
  -2   0   6        680.33        656.81         5.21 o                         
  -1   0   6       1658.01       1651.84        16.02 o                         
   0   0   6       2542.19       2480.79        20.59 o                         
   1   0   6       1863.75       1832.18        11.09 o                         
   2   0   6        280.17        326.88         4.47 o                         
   3   0   6        202.87        171.74         3.38 o                         
   4   0   6        562.00        584.21         5.66 o                         
   5   0   6       3708.99       3946.42        16.70 o                         
   6   0   6       1294.90       1364.29        33.30 o                         
   7   0   6        329.62        335.56         9.97 o                         
   8   0   6        544.65        550.72        14.05 o                         
   9   0   6         38.37         37.60         2.09 o                         
  10   0   6         52.08         50.60         2.96 o                         
  11   0   6        513.04        546.54         6.78 o                         
  12   0   6         36.31         44.31         4.35 o                         
  13   0   6          1.14          1.01         5.52 o                         
  14   0   6        151.96        178.71         8.41 o                         
  15   0   6          0.05         -1.46         6.59 o                         
  16   0   6        146.48        161.89         8.80 o                         
  17   0   6        186.08        212.00         9.28 o                         
  18   0   6         23.52         30.47         7.22 o                         
  19   0   6          0.72         -6.12         7.15 o                         
  20   0   6         14.71         16.82         7.90 o                         
 -22   1   6         23.94         26.67        10.36 o                         
 -21   1   6          4.60          5.79         6.34 o                         
 -20   1   6          0.83          2.27         4.42 o                         
 -19   1   6         13.28         13.94         4.90 o                         
 -18   1   6         40.93         34.53         5.91 o                         
 -17   1   6          6.18         15.77         5.90 o                         
 -16   1   6        204.20        200.14         6.08 o                         
 -15   1   6          7.50          8.32         3.99 o                         
 -14   1   6         98.04        111.72         6.13 o                         
 -13   1   6        149.79        148.78         4.74 o                         
 -12   1   6         43.86         45.99         3.59 o                         
 -11   1   6        529.09        543.89         6.64 o                         
 -10   1   6          2.61          3.82         2.88 o                         
  -9   1   6         31.09         32.04         1.50 o                         
  -8   1   6         85.48         85.86         1.83 o                         
  -7   1   6        295.90        337.62         3.81 o                         
  -6   1   6        209.88        254.43         2.97 o                         
  -5   1   6          0.64          1.21         1.17 o                         
  -4   1   6        536.28        531.07         5.99 o                         
  -3   1   6         46.56         35.92         1.30 o                         
  -2   1   6       2607.20       2861.86        12.92 o                         
  -1   1   6        123.61        127.87         2.54 o                         
   0   1   6        187.52        172.83         3.72 o                         
   1   1   6        273.90        235.60         3.34 o                         
   2   1   6        248.77        232.81         2.54 o                         
   3   1   6        394.99        380.04         4.51 o                         
   4   1   6       1036.10       1009.69         6.09 o                         
   5   1   6        310.61        298.08         3.80 o                         
   6   1   6        245.30        290.97         3.95 o                         
   7   1   6        135.84        150.66         2.68 o                         
   8   1   6         59.18         56.51         2.27 o                         
   9   1   6         52.20         53.25         2.11 o                         
  10   1   6         46.89         45.55         2.18 o                         
  11   1   6         54.04         54.23         3.10 o                         
  12   1   6        132.46        131.41         3.84 o                         
  13   1   6          4.25         -0.69         4.08 o                         
  14   1   6         19.34         15.20         3.21 o                         
  15   1   6         99.70         99.37         5.41 o                         
  16   1   6          1.22          2.87         4.65 o                         
  17   1   6         58.94         55.36         5.23 o                         
  18   1   6         46.31         45.11         5.17 o                         
  19   1   6         26.51         34.96         5.06 o                         
  20   1   6         11.89         19.88         5.18 o                         
 -22   2   6          0.15         -7.32         7.32 o                         
 -21   2   6          1.19          0.72         5.60 o                         
 -20   2   6          0.02         -5.11         5.11 o                         
 -19   2   6          7.58         -0.61         4.69 o                         
 -18   2   6         28.51         33.19         4.92 o                         
 -17   2   6          0.27         -0.38         8.07 o                         
 -16   2   6         10.49          7.80         3.94 o                         
 -15   2   6         42.27         38.85         5.85 o                         
 -14   2   6        101.49        108.72         4.65 o                         
 -13   2   6          0.35         -0.49         3.52 o                         
 -12   2   6         46.71         54.35         3.87 o                         
 -11   2   6          6.84          9.20         3.15 o                         
 -10   2   6        460.72        501.71        16.13 o                         
  -9   2   6         16.64         14.42         1.59 o                         
  -8   2   6        475.64        460.48         3.68 o                         
  -7   2   6        280.80        310.91         5.06 o                         
  -6   2   6       1021.53       1046.50         8.96 o                         
  -5   2   6        931.23        917.29         4.58 o                         
  -4   2   6        236.22        233.59         2.27 o                         
  -3   2   6          0.03          0.09         1.14 o                         
  -2   2   6        477.08        479.66         4.00 o                         
  -1   2   6       2625.61       2714.15        19.21 o                         
   0   2   6        159.29        159.56         5.21 o                         
   1   2   6          6.41          3.90         1.57 o                         
   2   2   6         35.99         35.88         1.73 o                         
   3   2   6          2.74          2.00         1.56 o                         
   4   2   6          1.72          1.33         1.59 o                         
   5   2   6        247.24        243.86         3.82 o                         
   6   2   6        119.59        118.65         2.54 o                         
   7   2   6        167.93        159.24         3.45 o                         
   8   2   6         20.42         18.89         2.50 o                         
   9   2   6          2.47          2.90         2.51 o                         
  10   2   6        101.38        100.94         3.51 o                         
  11   2   6        102.28         98.20         3.66 o                         
  12   2   6         29.71         32.80         6.79 o                         
  13   2   6         41.48         56.28         9.73 o                         
  14   2   6          4.48          2.79         3.36 o                         
  15   2   6         93.35         84.03         3.96 o                         
  16   2   6         69.05         67.32         6.80 o                         
  17   2   6         77.33         73.42         5.26 o                         
  18   2   6          4.08          3.74         4.70 o                         
  19   2   6          4.37          6.54         4.75 o                         
  20   2   6          5.93          7.37         4.95 o                         
 -21   3   6          6.43          4.10         5.75 o                         
 -20   3   6          0.03          0.13         4.95 o                         
 -19   3   6          2.23          4.03         6.79 o                         
 -18   3   6          7.89          5.22         4.25 o                         
 -17   3   6          3.91          1.12         4.33 o                         
 -16   3   6         10.20          7.32         4.48 o                         
 -15   3   6          3.99          0.63         4.09 o                         
 -14   3   6         24.31         22.07         4.07 o                         
 -13   3   6         25.94         22.82         3.77 o                         
 -12   3   6          3.55         -0.42         3.27 o                         
 -11   3   6         30.13         28.82         4.16 o                         
 -10   3   6         20.47         25.02         3.21 o                         
  -9   3   6         26.73         21.71         2.37 o                         
  -8   3   6        236.17        229.18         3.60 o                         
  -7   3   6         50.70         47.92         2.34 o                         
  -6   3   6        730.04        705.88         7.43 o                         
  -5   3   6         15.16         11.65         1.79 o                         
  -4   3   6          3.63          3.49         1.81 o                         
  -3   3   6       1235.08       1244.33        15.66 o                         
  -2   3   6         69.15         49.52         6.27 o                         
  -1   3   6       1837.41       1979.45        43.47 o                         
   0   3   6        380.83        432.12        14.35 o                         
   1   3   6         68.99         50.08         1.97 o                         
   2   3   6        272.81        272.04         3.43 o                         
   3   3   6        270.09        277.70         2.85 o                         
   4   3   6         94.66         95.21         2.34 o                         
   5   3   6         25.88         28.75         1.86 o                         
   6   3   6         38.92         34.87         2.45 o                         
   7   3   6          0.73         -0.35         2.27 o                         
   8   3   6          1.16          1.23         2.47 o                         
   9   3   6         46.81         43.66         2.96 o                         
  10   3   6          9.22          8.68         2.84 o                         
  11   3   6         49.57         38.36         3.35 o                         
  12   3   6        657.59        676.04        12.17 o                         
  13   3   6        110.83        116.65         4.40 o                         
  14   3   6        103.88         97.70         4.81 o                         
  15   3   6        124.44        111.57         5.44 o                         
  16   3   6         10.46         12.37         3.35 o                         
  17   3   6          1.40         -0.27         3.37 o                         
  18   3   6          0.37          2.26         3.55 o                         
  19   3   6          4.09          7.80         5.25 o                         
  20   3   6          0.01         -4.32         7.78 o                         
 -20   4   6          5.30          6.30         6.92 o                         
 -19   4   6          5.47         15.30         7.80 o                         
 -18   4   6         72.74         85.80         7.64 o                         
 -17   4   6          8.11         23.91         7.71 o                         
 -16   4   6          2.25         -4.15         5.54 o                         
 -15   4   6          0.01         -6.31         6.31 o                         
 -14   4   6          0.32         -6.26         6.33 o                         
 -13   4   6          0.56         -1.26         6.05 o                         
 -12   4   6          1.47          1.53         6.01 o                         
 -11   4   6        231.57        201.06         8.15 o                         
 -10   4   6        313.24        285.86         8.72 o                         
  -9   4   6        974.88        962.25        13.28 o                         
  -8   4   6         68.42         67.72         5.98 o                         
  -7   4   6        175.30        172.82         6.82 o                         
  -6   4   6        297.59        290.67        12.99 o                         
  -5   4   6        108.91        132.01         7.08 o                         
  -4   4   6        776.56        792.03        16.15 o                         
  -3   4   6       1990.16       2118.51        49.98 o                         
  -2   4   6       1530.62       1818.40        33.89 o                         
  -1   4   6         88.04        239.39        39.98 o                         
   0   4   6         54.64         55.53         3.01 o                         
   1   4   6          0.33         -1.11         1.82 o                         
   2   4   6        287.62        271.87         5.06 o                         
   3   4   6        207.28        226.86         3.05 o                         
   4   4   6          0.46          0.65         2.00 o                         
   5   4   6         30.55         24.48         2.32 o                         
   6   4   6         91.85         88.84         3.03 o                         
   7   4   6          7.28          6.38         2.54 o                         
   8   4   6          0.10         -0.14         2.75 o                         
   9   4   6          2.86          2.34         2.70 o                         
  10   4   6         46.75         44.47         3.25 o                         
  11   4   6        131.36        128.81         4.28 o                         
  12   4   6        106.86        103.45         4.11 o                         
  13   4   6        220.04        213.04         7.55 o                         
  14   4   6          5.22          3.78         3.33 o                         
  15   4   6          1.23         -0.14         3.15 o                         
  16   4   6          0.06          2.05         4.41 o                         
  17   4   6          4.11         -0.33         3.41 o                         
  18   4   6          7.06          4.28         3.59 o                         
  19   4   6         14.40         24.11        10.56 o                         
 -19   5   6         30.70         39.11         8.92 o                         
 -18   5   6         56.24         75.52         7.95 o                         
 -17   5   6          5.92         18.04         7.05 o                         
 -16   5   6          0.07         -1.89         6.93 o                         
 -15   5   6          3.79          5.96         6.16 o                         
 -14   5   6         12.23         14.79         5.94 o                         
 -13   5   6          2.17          5.35         5.63 o                         
 -12   5   6          0.05         -5.92         5.92 o                         
 -11   5   6          1.16         10.65         6.39 o                         
 -10   5   6        486.62        495.59        11.23 o                         
  -9   5   6        392.37        393.55        10.16 o                         
  -8   5   6        307.75        300.10         9.07 o                         
  -7   5   6          3.00          4.01         3.44 o                         
  -6   5   6         52.42         58.58         3.90 o                         
  -5   5   6        188.36        198.09         5.08 o                         
  -4   5   6         38.54         40.08         3.95 o                         
  -3   5   6        208.58        197.08         4.96 o                         
  -2   5   6          0.00         14.07         3.36 o                         
  -1   5   6         51.85         42.86         3.42 o                         
   0   5   6         10.36         11.63         3.10 o                         
   1   5   6         79.03         79.02         6.54 o                         
   2   5   6          1.22          1.95         2.53 o                         
   3   5   6        131.67        126.55         5.16 o                         
   4   5   6        265.36        248.73         4.93 o                         
   5   5   6          6.34          9.78         3.39 o                         
   6   5   6        921.04        893.67         9.54 o                         
   7   5   6         37.87         39.42         4.26 o                         
   8   5   6        126.39        126.84         4.82 o                         
   9   5   6          0.30          4.78         4.35 o                         
  10   5   6         58.89         61.18         7.31 o                         
  11   5   6         54.38         49.57         4.48 o                         
  12   5   6          0.22         -0.07         3.92 o                         
  13   5   6         30.98         26.95         5.93 o                         
  14   5   6         13.48          9.18         4.70 o                         
  15   5   6          0.28         -4.27         4.27 o                         
  16   5   6          4.54         -3.06         3.45 o                         
  17   5   6          0.24         -3.96         3.96 o                         
  18   5   6          0.82          3.07         5.44 o                         
 -18   6   6          4.66          4.02         7.73 o                         
 -17   6   6         73.07         89.32         8.99 o                         
 -16   6   6          5.36          9.78         6.34 o                         
 -15   6   6         11.45         18.19         6.50 o                         
 -14   6   6         22.89         28.56         6.90 o                         
 -13   6   6          0.44         -4.29         6.18 o                         
 -12   6   6         32.36         25.91         6.01 o                         
 -11   6   6         39.30         34.84         6.39 o                         
 -10   6   6         48.12         68.39         7.49 o                         
  -9   6   6          8.72         -0.38         6.01 o                         
  -8   6   6        137.34        161.46         5.87 o                         
  -7   6   6          0.01          1.57         3.70 o                         
  -6   6   6          1.16          1.02         3.64 o                         
  -5   6   6         13.93          8.11         3.63 o                         
  -4   6   6         24.37         18.91         3.69 o                         
  -3   6   6         17.14         12.60         3.56 o                         
  -2   6   6        225.32        239.63         8.63 o                         
  -1   6   6         89.84        113.07         7.04 o                         
   0   6   6         10.43         19.44         6.03 o                         
   1   6   6          0.01         -2.50         5.54 o                         
   2   6   6         83.12         78.50         5.32 o                         
   3   6   6         34.78         30.63         5.86 o                         
   4   6   6         15.31         16.73         4.37 o                         
   5   6   6          3.97         13.96         8.06 o                         
   6   6   6        767.57        769.12        14.31 o                         
   7   6   6        202.38        204.56         9.18 o                         
   8   6   6          0.07         -3.81         6.07 o                         
   9   6   6         59.36         61.15         7.26 o                         
  10   6   6          7.60          9.92         5.96 o                         
  11   6   6         10.87         -1.68         6.48 o                         
  12   6   6         14.10         -4.98         7.40 o                         
  13   6   6          2.07         -6.89         6.89 o                         
  14   6   6          6.34          2.32         6.09 o                         
  15   6   6          9.71         -2.56         6.61 o                         
  16   6   6          5.07         -7.14         7.14 o                         
 -16   7   6          2.76          3.86         5.89 o                         
 -15   7   6          8.33          4.99         6.51 o                         
 -14   7   6          4.33         11.72         6.77 o                         
 -13   7   6          7.99         15.20         7.07 o                         
 -12   7   6          0.03          0.60         6.78 o                         
 -11   7   6          0.26         -6.17         6.32 o                         
 -10   7   6        127.14        126.48         7.76 o                         
  -9   7   6         46.37         62.14         6.83 o                         
  -8   7   6         14.80         25.78         6.70 o                         
  -7   7   6          6.20          4.80         5.69 o                         
  -6   7   6          1.14         -4.16         6.17 o                         
  -5   7   6          0.72         -2.20         5.87 o                         
  -4   7   6         76.70         91.98         7.10 o                         
  -3   7   6         58.22         68.32         6.90 o                         
  -2   7   6          2.09          5.07         5.87 o                         
  -1   7   6         15.88          7.46         6.41 o                         
   0   7   6          1.85         -6.00         6.00 o                         
   1   7   6         11.55          1.96         5.82 o                         
   2   7   6         83.45         93.84         5.31 o                         
   3   7   6         18.90         28.02         4.48 o                         
   4   7   6        194.41        202.62        17.94 o                         
   5   7   6        271.66        285.04        24.66 o                         
   6   7   6        119.60        108.15        12.53 o                         
   7   7   6        108.96         98.46        20.85 o                         
   8   7   6         34.83         34.90         6.49 o                         
   9   7   6         10.64          6.87         6.25 o                         
  10   7   6          4.76          0.17         5.81 o                         
  11   7   6          1.36         -6.73         6.93 o                         
  12   7   6          1.73          4.63         6.78 o                         
  13   7   6          0.57         -7.61         7.61 o                         
  14   7   6          3.02         -6.26         6.26 o                         
 -14   8   6          7.45          9.94         6.15 o                         
 -13   8   6         17.22          3.49         6.47 o                         
 -12   8   6          2.79         10.13         6.68 o                         
 -11   8   6         60.41         44.59         7.73 o                         
 -10   8   6         51.43         57.84         7.75 o                         
  -9   8   6          4.11          6.41         6.73 o                         
  -8   8   6          0.83         -0.19         5.69 o                         
  -7   8   6          2.67          3.47         5.76 o                         
  -6   8   6          0.14         -1.88         6.21 o                         
  -5   8   6          7.05         -4.33         6.47 o                         
  -4   8   6          0.51          5.44         6.38 o                         
  -3   8   6          6.18          7.39         6.10 o                         
  -2   8   6        125.58        131.50         7.84 o                         
  -1   8   6         15.87         20.74         6.24 o                         
   0   8   6         29.08         29.36         6.65 o                         
   1   8   6         46.80         49.56         7.50 o                         
   2   8   6         44.17         47.55         5.17 o                         
   3   8   6        112.65        120.81         7.53 o                         
   4   8   6          0.60          1.97         4.70 o                         
   5   8   6         66.16         74.16         8.52 o                         
   6   8   6          4.77          2.75         4.71 o                         
   7   8   6          1.75          5.41         4.71 o                         
   8   8   6         24.66         19.98         7.90 o                         
   9   8   6         31.16         36.86         5.46 o                         
  10   8   6          9.60         24.03         7.88 o                         
  11   8   6          5.22          0.24         6.62 o                         
  12   8   6          0.79         -5.73         6.88 o                         
 -11   9   6          2.75          2.04         6.23 o                         
 -10   9   6          7.72         12.78         6.40 o                         
  -9   9   6          6.07          5.64         6.77 o                         
  -8   9   6         15.36         14.85         7.08 o                         
  -7   9   6         16.53         13.20         7.27 o                         
  -6   9   6          5.77          1.55         7.22 o                         
  -5   9   6          5.96          3.60         7.23 o                         
  -4   9   6         13.65          0.00         7.17 o                         
  -3   9   6          6.08         15.56         7.45 o                         
  -2   9   6         10.18         21.71         7.28 o                         
  -1   9   6         64.46         70.58         7.51 o                         
   0   9   6          2.84          5.96         6.49 o                         
   1   9   6         16.84         10.27         7.38 o                         
   2   9   6          0.07          0.33         6.54 o                         
   3   9   6          0.08          2.91         4.77 o                         
   4   9   6          7.57          7.42         4.51 o                         
   5   9   6          8.49          6.24         4.93 o                         
   6   9   6          5.27         -0.14         5.46 o                         
   7   9   6          2.22          8.57         6.87 o                         
   8   9   6         19.16         16.17         5.34 o                         
   9   9   6          3.20          3.32         4.64 o                         
  -5  10   6         10.36          6.64         7.79 o                         
  -4  10   6          1.78          9.52         7.20 o                         
  -3  10   6         20.62         20.41         7.21 o                         
  -2  10   6          0.07         -7.47         7.47 o                         
  -1  10   6         17.46          9.61         6.37 o                         
   0  10   6         12.43         22.17         8.35 o                         
   1  10   6         18.70         18.84         6.70 o                         
   2  10   6          4.40         -5.80         7.69 o                         
   3  10   6          0.00         -7.50         7.50 o                         
 -22   1   7          0.19         11.78         8.55 o                         
 -21   1   7          1.40         -1.45         4.96 o                         
 -20   1   7          5.35          6.08         4.46 o                         
 -19   1   7         19.88         18.58         5.60 o                         
 -18   1   7         25.36         18.13         4.71 o                         
 -17   1   7          1.90          2.42         4.19 o                         
 -16   1   7          6.91         12.07         4.29 o                         
 -15   1   7         13.59         18.15         4.24 o                         
 -14   1   7          5.47          1.80         3.57 o                         
 -13   1   7          3.06          3.33         3.52 o                         
 -12   1   7         21.89         23.62         3.41 o                         
 -11   1   7          0.11          1.45         2.95 o                         
 -10   1   7        104.94        105.05         5.59 o                         
  -9   1   7        154.67        159.84         9.53 o                         
  -8   1   7          3.53          3.41         1.59 o                         
  -7   1   7         52.06         53.08         1.97 o                         
  -6   1   7         16.57         13.00         1.26 o                         
  -5   1   7         51.34         59.05         1.67 o                         
  -4   1   7       1288.03       1353.57         5.52 o                         
  -3   1   7        345.14        389.06         3.73 o                         
  -2   1   7        493.49        474.34         2.64 o                         
  -1   1   7       1143.82       1129.35         7.79 o                         
   0   1   7        662.70        702.46         4.25 o                         
   1   1   7         53.69         54.64         1.95 o                         
   2   1   7         29.48         26.82         1.77 o                         
   3   1   7         56.06         49.02         2.29 o                         
   4   1   7         46.42         48.43         2.46 o                         
   5   1   7        284.08        293.91         4.48 o                         
   6   1   7        529.53        552.46         5.27 o                         
   7   1   7         10.92         14.04         2.43 o                         
   8   1   7          0.21          1.41         2.53 o                         
   9   1   7          6.51          6.11         2.67 o                         
  10   1   7          0.59         -1.13         2.68 o                         
  11   1   7          0.48          1.55         2.86 o                         
  12   1   7         87.21         81.53         3.64 o                         
  13   1   7          1.20         -2.97         2.97 o                         
  14   1   7          6.70          4.67         4.71 o                         
  15   1   7          6.31          5.22         4.62 o                         
  16   1   7          0.10         -0.34         4.36 o                         
  17   1   7          0.40          5.61         5.20 o                         
  18   1   7          7.46          9.63         5.01 o                         
  19   1   7         40.18         37.85         5.22 o                         
  20   1   7          7.67         11.74         5.32 o                         
 -21   2   7          1.02          2.36         5.26 o                         
 -20   2   7          0.85          4.74         5.03 o                         
 -19   2   7          2.15          1.47         4.56 o                         
 -18   2   7          1.09          0.71         4.59 o                         
 -17   2   7         63.17         57.49         4.85 o                         
 -16   2   7         11.99         16.10         4.14 o                         
 -15   2   7          0.15          0.04         3.84 o                         
 -14   2   7         42.95         47.03         3.97 o                         
 -13   2   7          8.09          6.86         3.47 o                         
 -12   2   7          5.27         10.50         3.43 o                         
 -11   2   7        382.45        401.43         6.16 o                         
 -10   2   7        397.52        387.30         5.73 o                         
  -9   2   7        613.76        594.14         7.95 o                         
  -8   2   7          0.35          0.44         1.74 o                         
  -7   2   7         37.30         35.22         1.80 o                         
  -6   2   7         10.40         11.64         1.44 o                         
  -5   2   7         17.71         13.12         1.42 o                         
  -4   2   7          2.75          4.60         1.27 o                         
  -3   2   7         59.11         81.67         1.60 o                         
  -2   2   7          3.45          5.09         1.02 o                         
  -1   2   7        459.21        524.20         5.90 o                         
   0   2   7        278.51        284.66         8.15 o                         
   1   2   7         55.03         58.68         1.98 o                         
   2   2   7        161.68        161.52         3.27 o                         
   3   2   7        500.47        495.40         3.94 o                         
   4   2   7        100.93         82.26         3.42 o                         
   5   2   7        351.94        371.42         5.53 o                         
   6   2   7        141.84        147.78         3.47 o                         
   7   2   7          3.13          2.23         2.56 o                         
   8   2   7         79.58         69.45         3.12 o                         
   9   2   7        113.93        109.51         3.56 o                         
  10   2   7        105.73        103.91         3.61 o                         
  11   2   7          1.59          3.38         3.14 o                         
  12   2   7         53.94         57.52         3.65 o                         
  13   2   7        380.51        352.16        12.40 o                         
  14   2   7         17.99         16.06         3.56 o                         
  15   2   7         12.56         17.09         3.62 o                         
  16   2   7         22.76         25.41         3.56 o                         
  17   2   7          0.10          3.12         4.72 o                         
  18   2   7         10.31         10.13         4.68 o                         
  19   2   7         12.83         20.32         5.27 o                         
  20   2   7          0.07          1.15         5.55 o                         
 -21   3   7          7.99         17.22         8.04 o                         
 -20   3   7          7.33          9.28         9.98 o                         
 -19   3   7         22.65         26.81         6.87 o                         
 -18   3   7          1.35         15.18        11.38 o                         
 -17   3   7          0.57          1.14         4.31 o                         
 -16   3   7         15.18         11.36         4.13 o                         
 -15   3   7          1.47         -1.67         3.89 o                         
 -14   3   7          4.83          2.03         3.74 o                         
 -13   3   7         52.51         51.89         3.94 o                         
 -12   3   7        220.93        208.68         5.37 o                         
 -11   3   7        472.54        440.50         8.23 o                         
 -10   3   7          0.06          1.10         3.32 o                         
  -9   3   7         58.07         52.82         2.62 o                         
  -8   3   7         20.89         18.39         1.87 o                         
  -7   3   7         59.03         59.93         2.89 o                         
  -6   3   7         68.29         69.38         2.09 o                         
  -5   3   7         45.68         47.57         2.50 o                         
  -4   3   7        191.86        222.67         3.54 o                         
  -3   3   7         10.61         11.12         2.19 o                         
  -2   3   7          0.11          0.88         2.00 o                         
  -1   3   7         16.98         12.94         2.07 o                         
   0   3   7         11.45         17.02         2.04 o                         
   1   3   7         35.60         35.24         2.24 o                         
   2   3   7         32.11         32.00         2.30 o                         
   3   3   7         87.32         85.27         3.26 o                         
   4   3   7        162.30        168.83         4.00 o                         
   5   3   7         13.49         11.03         2.48 o                         
   6   3   7         18.86         14.92         2.57 o                         
   7   3   7        184.20        181.74         3.90 o                         
   8   3   7         91.71         88.74         3.65 o                         
   9   3   7          0.00         -1.38         2.73 o                         
  10   3   7         61.53         61.32         3.47 o                         
  11   3   7          6.23          0.83         3.27 o                         
  12   3   7        422.78        435.26         6.27 o                         
  13   3   7         30.21         43.69         4.75 o                         
  14   3   7        114.35        102.20         4.77 o                         
  15   3   7         17.95         28.41         4.03 o                         
  16   3   7          0.71         -2.96         3.66 o                         
  17   3   7          1.34         -3.17         3.72 o                         
  18   3   7          2.83         -0.05         4.57 o                         
  19   3   7         12.29         15.15         5.29 o                         
 -20   4   7          0.95         -6.62         6.62 o                         
 -19   4   7          5.48         -0.14         6.97 o                         
 -18   4   7         33.95         33.06         7.40 o                         
 -17   4   7          6.83          2.16         6.09 o                         
 -16   4   7          1.10          4.61         6.48 o                         
 -15   4   7         26.44         25.84         6.71 o                         
 -14   4   7          3.55          3.70         6.21 o                         
 -13   4   7         19.98         19.13         5.89 o                         
 -12   4   7        112.14        121.82         7.55 o                         
 -11   4   7         28.12         21.65         6.09 o                         
 -10   4   7        136.81        131.15         7.33 o                         
  -9   4   7         12.73         12.08         5.92 o                         
  -8   4   7        120.59        128.48         6.82 o                         
  -7   4   7         48.28         47.83         4.92 o                         
  -6   4   7         62.83         63.86         3.99 o                         
  -5   4   7        295.29        303.65         5.75 o                         
  -4   4   7       1179.91       1243.57         9.73 o                         
  -3   4   7        183.89        270.11        14.98 o                         
  -2   4   7        445.46        503.84        15.15 o                         
  -1   4   7        310.63        387.60         6.60 o                         
   0   4   7         19.81         53.68        14.71 o                         
   1   4   7          6.31          3.36         1.93 o                         
   2   4   7          3.88          1.42         2.04 o                         
   3   4   7         13.64         12.23         2.18 o                         
   4   4   7         82.56         77.26         2.58 o                         
   5   4   7        108.43        106.80         5.10 o                         
   6   4   7         22.01         26.00         2.99 o                         
   7   4   7        462.17        470.90        13.80 o                         
   8   4   7          1.47          0.25         3.31 o                         
   9   4   7         19.11         10.08         2.88 o                         
  10   4   7          5.65          1.06         3.12 o                         
  11   4   7        125.55        118.06         4.37 o                         
  12   4   7         21.80         25.08         3.68 o                         
  13   4   7         73.79         79.93         4.32 o                         
  14   4   7          0.03         -3.51         3.66 o                         
  15   4   7          5.36          4.66         3.36 o                         
  16   4   7          4.71          3.62         3.23 o                         
  17   4   7          1.37         -2.63         3.33 o                         
  18   4   7         12.66         14.58         3.80 o                         
 -19   5   7         14.88         18.55         8.13 o                         
 -18   5   7         60.42         81.13         8.08 o                         
 -17   5   7         25.10         35.20         7.65 o                         
 -16   5   7          0.00          0.05         6.13 o                         
 -15   5   7          0.02         -1.50         6.07 o                         
 -14   5   7          0.00         -1.92         6.28 o                         
 -13   5   7          5.68         10.36         6.48 o                         
 -12   5   7          6.95          1.37         6.21 o                         
 -11   5   7         49.36         46.00         6.25 o                         
 -10   5   7        141.28        139.23         7.72 o                         
  -9   5   7         85.52         88.44         4.99 o                         
  -8   5   7         12.62         12.18         3.99 o                         
  -7   5   7         62.80         69.39         4.45 o                         
  -6   5   7         12.50          6.97         3.65 o                         
  -5   5   7          7.72          6.63         3.67 o                         
  -4   5   7          0.47         -0.08         3.56 o                         
  -3   5   7        280.33        290.96         5.77 o                         
  -2   5   7        577.90        645.41        16.48 o                         
  -1   5   7        174.22        243.35         5.32 o                         
   0   5   7         11.92         29.31         5.35 o                         
   1   5   7          7.54          4.24         3.14 o                         
   2   5   7          9.82         13.41         3.38 o                         
   3   5   7         87.86         91.33         6.93 o                         
   4   5   7          1.69         -0.13         3.94 o                         
   5   5   7        857.74        883.85         7.54 o                         
   6   5   7        148.99        146.39         6.04 o                         
   7   5   7         28.71         30.85         4.04 o                         
   8   5   7         32.11         38.91         4.53 o                         
   9   5   7          5.43          1.54         3.24 o                         
  10   5   7         23.95         24.92         4.24 o                         
  11   5   7          0.83          1.16         4.04 o                         
  12   5   7         12.47         17.19         4.55 o                         
  13   5   7        137.40        145.07         6.21 o                         
  14   5   7          0.78         -5.28         6.50 o                         
  15   5   7         12.91          3.98         5.70 o                         
  16   5   7          6.18          3.89         5.82 o                         
  17   5   7          1.29         -5.87         5.87 o                         
 -17   6   7          1.51         14.17         6.57 o                         
 -16   6   7          2.63          5.43         7.29 o                         
 -15   6   7          0.29          2.63         6.92 o                         
 -14   6   7         22.65         28.66         6.55 o                         
 -13   6   7         59.47         64.83         7.50 o                         
 -12   6   7         46.70         44.00         6.64 o                         
 -11   6   7          3.60          6.51         6.32 o                         
 -10   6   7         13.25          9.45         5.53 o                         
  -9   6   7          3.71          1.88         4.03 o                         
  -8   6   7         27.54         32.00         4.30 o                         
  -7   6   7         30.40         31.44         5.24 o                         
  -6   6   7          4.26          2.07         3.94 o                         
  -5   6   7          0.00         -0.65         3.79 o                         
  -4   6   7        226.67        234.95        13.74 o                         
  -3   6   7        396.51        409.00         6.80 o                         
  -2   6   7        456.23        493.99        11.72 o                         
  -1   6   7         79.62        108.71         4.75 o                         
   0   6   7         29.31         28.73         5.96 o                         
   1   6   7         14.23          5.50         6.03 o                         
   2   6   7        100.98         86.97         7.17 o                         
   3   6   7         49.89         42.85         4.84 o                         
   4   6   7        256.74        265.81         7.36 o                         
   5   6   7        359.69        382.98        11.70 o                         
   6   6   7         10.67         13.79         6.08 o                         
   7   6   7        145.37        180.17         8.93 o                         
   8   6   7          7.42          3.30         5.83 o                         
   9   6   7         28.40         20.21         6.24 o                         
  10   6   7         18.64         11.77         6.05 o                         
  11   6   7          7.86         11.58         6.34 o                         
  12   6   7         38.61         30.19         7.59 o                         
  13   6   7          0.29         -4.78         6.31 o                         
  14   6   7          2.53         -6.15         7.42 o                         
  15   6   7          1.43         -7.84         7.84 o                         
  16   6   7          0.03         -7.64         7.64 o                         
 -15   7   7          0.00          2.26         7.43 o                         
 -14   7   7         23.69         34.40         6.56 o                         
 -13   7   7         22.75         23.76         6.31 o                         
 -12   7   7         10.28         12.90         5.93 o                         
 -11   7   7         12.58          1.79         5.97 o                         
 -10   7   7          0.77         -5.83         5.83 o                         
  -9   7   7          6.09         11.33         5.88 o                         
  -8   7   7         17.68         27.08         6.81 o                         
  -7   7   7          0.01         -6.33         6.33 o                         
  -6   7   7          2.21         -2.56         5.93 o                         
  -5   7   7          1.45          0.08         5.78 o                         
  -4   7   7         43.03         38.68         6.89 o                         
  -3   7   7          1.73          5.06         6.17 o                         
  -2   7   7         38.54         43.82         6.62 o                         
  -1   7   7         11.09          2.28         6.50 o                         
   0   7   7         59.74         53.07         7.50 o                         
   1   7   7          7.73          0.42         7.14 o                         
   2   7   7          0.03         -6.68         6.68 o                         
   3   7   7         85.40         72.87         5.61 o                         
   4   7   7         25.58         22.45         5.01 o                         
   5   7   7         17.18          9.80         6.03 o                         
   6   7   7          4.46          4.72         4.78 o                         
   7   7   7          7.27          6.54         5.57 o                         
   8   7   7         33.86         35.03         6.40 o                         
   9   7   7          3.10          3.55         6.81 o                         
  10   7   7          0.47          5.12         6.71 o                         
  11   7   7          1.34         -5.10         5.84 o                         
  12   7   7          2.46          4.94         7.11 o                         
  13   7   7          0.02          5.29         6.24 o                         
  14   7   7          4.51         -2.96         7.52 o                         
 -13   8   7         14.60          0.94         6.45 o                         
 -12   8   7          1.13         -5.26         5.51 o                         
 -11   8   7         12.48         18.67         6.99 o                         
 -10   8   7          3.39          6.49         6.79 o                         
  -9   8   7         20.37         21.49         7.07 o                         
  -8   8   7         29.07         27.48         7.30 o                         
  -7   8   7          4.40          7.71         6.83 o                         
  -6   8   7          0.05         -6.20         6.20 o                         
  -5   8   7          6.17         11.72         6.20 o                         
  -4   8   7         18.91         20.05         6.10 o                         
  -3   8   7          8.86          0.98         5.73 o                         
  -2   8   7          1.74         -5.70         5.77 o                         
  -1   8   7         12.22         19.57         6.11 o                         
   0   8   7          9.13          9.67         6.62 o                         
   1   8   7         13.76         -2.58         7.20 o                         
   2   8   7          8.83          5.53         7.25 o                         
   3   8   7         79.56         85.49         5.74 o                         
   4   8   7         13.60          8.12         5.72 o                         
   5   8   7          0.52          5.18         4.57 o                         
   6   8   7          1.04         -4.51         4.75 o                         
   7   8   7         12.35          8.28         4.58 o                         
   8   8   7         24.59         23.81         5.13 o                         
   9   8   7          0.56          8.17         4.77 o                         
  10   8   7          0.60          3.43         4.75 o                         
  11   8   7          0.12          1.91         7.04 o                         
 -10   9   7         40.97         52.69         7.20 o                         
  -9   9   7         22.21         20.53         7.17 o                         
  -8   9   7          1.21          1.07         7.12 o                         
  -7   9   7         13.40          4.04         7.49 o                         
  -6   9   7          8.59          5.07         7.38 o                         
  -5   9   7          0.21         -3.92         6.37 o                         
  -4   9   7          2.40          5.29         6.04 o                         
  -3   9   7          9.14          9.81         7.13 o                         
  -2   9   7          5.19         -7.36         7.36 o                         
  -1   9   7          0.06         11.27         7.17 o                         
   0   9   7          3.25          0.45         6.53 o                         
   1   9   7         22.72         18.52         7.70 o                         
   2   9   7         23.38         12.76         6.78 o                         
   3   9   7         13.27         14.93         7.47 o                         
   4   9   7          1.53         -0.98         4.64 o                         
   5   9   7          1.07          3.07         5.01 o                         
   6   9   7          3.51         13.64         8.93 o                         
   7   9   7          0.03         -4.63         4.63 o                         
   8   9   7          7.46         25.63         5.71 o                         
  -1  10   7          0.29          9.59         7.00 o                         
 -21   0   8         11.61         18.39         8.27 o                         
 -20   0   8          1.61          5.37         6.19 o                         
 -19   0   8          3.00          2.47         6.06 o                         
 -18   0   8          1.02          5.06         6.45 o                         
 -17   0   8          7.47         15.53         6.21 o                         
 -16   0   8        216.13        196.16         8.40 o                         
 -15   0   8        344.97        366.56        10.27 o                         
 -14   0   8         59.58         46.68         6.13 o                         
 -13   0   8        186.42        187.50         7.60 o                         
 -12   0   8        245.96        236.12         7.67 o                         
 -11   0   8         27.50         28.56         4.64 o                         
 -10   0   8         34.05         35.44         4.29 o                         
  -9   0   8        440.14        463.37         8.30 o                         
  -8   0   8         80.95         87.07         4.69 o                         
  -7   0   8         31.30         28.14         3.45 o                         
  -6   0   8         74.15         87.61         2.48 o                         
  -5   0   8          2.50          0.28         1.86 o                         
  -4   0   8       1376.64       1453.07        13.09 o                         
  -3   0   8       1011.67       1057.32        12.24 o                         
  -2   0   8       1224.36       1278.37         6.27 o                         
  -1   0   8         34.91         25.99         4.41 o                         
   0   0   8        343.50        394.09         4.84 o                         
   1   0   8        292.99        306.80         6.52 o                         
   2   0   8         13.06         16.80         1.97 o                         
   3   0   8        136.95        142.21         3.01 o                         
   4   0   8         32.90         23.96         4.80 o                         
   5   0   8         54.56         45.71         5.17 o                         
   6   0   8         33.63         36.21         5.13 o                         
   7   0   8        230.26        258.74         7.85 o                         
   8   0   8         21.85         16.35         5.23 o                         
   9   0   8          9.93          5.30         5.40 o                         
  10   0   8         19.09         13.72         5.54 o                         
  11   0   8        111.59        109.50         7.54 o                         
  12   0   8         57.05         64.42         7.04 o                         
  13   0   8        151.08        130.01         8.24 o                         
  14   0   8         19.78         12.45         6.56 o                         
  16   0   8          6.31         -0.02         6.89 o                         
  17   0   8          5.38          6.19         6.97 o                         
  18   0   8         38.89         38.24         7.23 o                         
  19   0   8         21.20         24.52         7.71 o                         
 -21   1   8          3.00         24.74         6.77 o                         
 -20   1   8         10.12          9.93         4.90 o                         
 -19   1   8         12.48         12.70         4.41 o                         
 -18   1   8         28.36         27.75         5.78 o                         
 -17   1   8         73.74         72.27         5.87 o                         
 -16   1   8          0.24          0.27         3.89 o                         
 -15   1   8         12.85         15.23         5.38 o                         
 -14   1   8        108.67         96.34         4.60 o                         
 -13   1   8         36.43         27.30         5.70 o                         
 -12   1   8         44.62         37.67         6.71 o                         
 -11   1   8        278.51        263.83        16.67 o                         
 -10   1   8         40.34         41.67         3.13 o                         
  -9   1   8          9.26          7.40         2.65 o                         
  -8   1   8         99.80        110.86         3.10 o                         
  -7   1   8         42.06         43.86         1.78 o                         
  -6   1   8          3.86          2.13         1.37 o                         
  -5   1   8        193.15        186.61         2.32 o                         
  -4   1   8       1629.55       1669.23         7.96 o                         
  -3   1   8        750.41        848.12        16.30 o                         
  -2   1   8         40.65         51.14         3.73 o                         
  -1   1   8         89.01         72.62         2.07 o                         
   0   1   8        569.48        603.92         5.85 o                         
   1   1   8       1130.58       1151.24        11.26 o                         
   2   1   8        932.40        947.58         5.93 o                         
   3   1   8        189.39        205.16         5.17 o                         
   4   1   8         18.30         22.72         3.39 o                         
   5   1   8        579.54        605.06         7.12 o                         
   6   1   8         38.66         36.31         3.65 o                         
   7   1   8        247.42        257.30         7.05 o                         
   8   1   8         35.79         40.00         3.95 o                         
   9   1   8         26.18         22.84         3.96 o                         
  10   1   8         84.53         79.36         3.68 o                         
  11   1   8          0.00          1.78         3.10 o                         
  12   1   8          0.00         -0.25         3.09 o                         
  13   1   8         15.58         16.67         3.30 o                         
  14   1   8        119.16        114.47         5.88 o                         
  15   1   8          0.02         -2.09         4.80 o                         
  16   1   8         17.08         11.26         4.59 o                         
  17   1   8         18.00         25.12         5.47 o                         
  18   1   8         46.34         52.47         5.80 o                         
  19   1   8          0.08         -1.60         8.40 o                         
 -21   2   8         10.49          9.59        11.93 o                         
 -20   2   8          1.34         12.87         8.15 o                         
 -19   2   8          2.84          1.63        12.91 o                         
 -18   2   8         13.81         18.34         4.15 o                         
 -17   2   8          4.87          2.59         4.10 o                         
 -16   2   8         35.74         34.13         4.28 o                         
 -15   2   8         82.89         84.12         4.59 o                         
 -14   2   8         12.00          9.06         3.67 o                         
 -13   2   8         38.10         37.54         3.96 o                         
 -12   2   8        207.63        207.65         5.30 o                         
 -11   2   8        173.78        163.20         4.81 o                         
 -10   2   8         48.63         44.89         3.47 o                         
  -9   2   8        159.55        149.20         3.45 o                         
  -8   2   8        113.78        114.48         3.10 o                         
  -7   2   8         88.20         87.75         2.11 o                         
  -6   2   8          8.87         10.02         1.46 o                         
  -5   2   8        173.88        170.00         3.42 o                         
  -4   2   8         35.63         29.91         2.50 o                         
  -3   2   8        696.13        751.79        10.36 o                         
  -2   2   8        353.01        403.65        29.09 o                         
  -1   2   8        354.31        436.69        22.94 o                         
   0   2   8        301.26        362.60        20.83 o                         
   1   2   8         36.13         54.64         4.95 o                         
   2   2   8         28.72         30.13         2.34 o                         
   3   2   8         17.45         19.38         2.29 o                         
   4   2   8       1009.21       1048.90        10.70 o                         
   5   2   8         73.04         79.98         3.97 o                         
   6   2   8         35.91         35.87         4.88 o                         
   7   2   8         18.76         23.80         3.65 o                         
   8   2   8          0.12         -2.89         2.89 o                         
   9   2   8         17.17         16.39         3.11 o                         
  10   2   8         25.26         26.27         3.19 o                         
  11   2   8         16.85         11.24         3.34 o                         
  12   2   8          0.03         -3.43         3.43 o                         
  13   2   8        199.20        194.39         4.98 o                         
  14   2   8          1.28          1.09         3.48 o                         
  15   2   8          4.36          0.68         3.26 o                         
  16   2   8         14.02         13.68         4.77 o                         
  17   2   8          0.00         -1.60         6.02 o                         
  18   2   8          0.27          6.29         6.83 o                         
  19   2   8          0.36         -3.49         5.26 o                         
 -20   3   8          7.15          8.72         4.65 o                         
 -19   3   8          0.21          6.62         4.65 o                         
 -18   3   8          2.80         19.28        15.96 o                         
 -17   3   8          6.37          4.17         8.04 o                         
 -16   3   8          0.82         -0.18         3.96 o                         
 -15   3   8          7.42          6.54         3.79 o                         
 -14   3   8          1.98         -1.34         3.96 o                         
 -13   3   8         60.76         57.04         4.36 o                         
 -12   3   8         17.02         11.00         3.79 o                         
 -11   3   8        236.73        246.75         5.67 o                         
 -10   3   8       1270.56       1262.32        20.98 o                         
  -9   3   8        310.05        303.68         8.73 o                         
  -8   3   8          1.74          3.99         2.75 o                         
  -7   3   8         58.39         60.60         3.06 o                         
  -6   3   8         37.38         40.95         2.74 o                         
  -5   3   8         45.14         46.82         2.67 o                         
  -4   3   8         94.70         97.38         2.98 o                         
  -3   3   8         42.05         40.54         3.97 o                         
  -2   3   8         47.20         49.80         2.50 o                         
  -1   3   8          2.15          9.12         3.41 o                         
   0   3   8         22.06         22.95         2.27 o                         
   1   3   8          0.63         -1.96         2.32 o                         
   2   3   8        177.53        191.79         3.49 o                         
   3   3   8         58.59         65.85         2.78 o                         
   4   3   8        389.69        401.77         8.67 o                         
   5   3   8          9.65         10.62         3.42 o                         
   6   3   8        683.36        653.34        10.95 o                         
   7   3   8         48.11         43.68         3.41 o                         
   8   3   8        179.80        189.77         4.38 o                         
   9   3   8         49.01         52.49         3.43 o                         
  10   3   8          1.82         -3.17         3.17 o                         
  11   3   8         26.88          8.13         4.38 o                         
  12   3   8         34.43         34.73         3.79 o                         
  13   3   8         25.63         20.25         3.52 o                         
  14   3   8          3.72         -1.73         3.43 o                         
  15   3   8          1.52         -2.07         3.33 o                         
  16   3   8          3.59          0.28         3.40 o                         
  17   3   8          6.84          0.48         4.23 o                         
  18   3   8          5.82          2.46         7.61 o                         
 -19   4   8          0.26         -6.67         6.67 o                         
 -18   4   8          0.09          1.57         6.94 o                         
 -17   4   8          0.32          1.17         6.80 o                         
 -16   4   8          9.53         12.76         6.49 o                         
 -15   4   8          8.33         12.70         5.79 o                         
 -14   4   8         38.90         36.00         7.07 o                         
 -13   4   8         26.80         21.30         6.81 o                         
 -12   4   8          8.39         10.31         6.48 o                         
 -11   4   8        187.26        180.88         8.55 o                         
 -10   4   8        370.84        367.02         9.86 o                         
  -9   4   8        177.38        181.79         9.64 o                         
  -8   4   8         95.79         98.17         9.97 o                         
  -7   4   8         93.00         84.92         4.73 o                         
  -6   4   8         13.61         11.81         3.69 o                         
  -5   4   8         28.14         22.58         3.85 o                         
  -4   4   8         17.40         10.73         3.52 o                         
  -3   4   8          0.04         -0.16         3.30 o                         
  -2   4   8         47.10         47.85         4.55 o                         
  -1   4   8         64.84         72.30         3.79 o                         
   0   4   8         49.01         53.40         3.62 o                         
   1   4   8        168.26        172.11         4.65 o                         
   2   4   8          2.94          8.24         2.38 o                         
   3   4   8        249.39        245.45         4.74 o                         
   4   4   8        210.04        209.87         6.04 o                         
   5   4   8         80.91         90.24         3.50 o                         
   6   4   8       1526.13       1499.94        26.25 o                         
   7   4   8         16.84         22.43         3.84 o                         
   8   4   8         48.79         35.77         3.50 o                         
   9   4   8         41.94         42.67         3.51 o                         
  10   4   8          1.98         -1.69         3.31 o                         
  11   4   8          0.93          0.03         3.45 o                         
  12   4   8         55.19         60.33         4.30 o                         
  13   4   8         16.24         18.76         3.51 o                         
  14   4   8         26.44         16.78         3.82 o                         
  15   4   8          2.40          9.08         3.40 o                         
  16   4   8         11.35          7.12         3.44 o                         
  17   4   8          3.42          3.18         3.67 o                         
 -18   5   8          5.69          7.03         7.55 o                         
 -16   5   8          0.07          2.02         7.13 o                         
 -15   5   8          0.01          5.40         5.40 o                         
 -14   5   8          5.78          0.13         5.36 o                         
 -13   5   8          2.07         -4.91         6.08 o                         
 -12   5   8         45.76         50.24         6.48 o                         
 -11   5   8        258.82        271.53         9.50 o                         
 -10   5   8          1.92          6.06         4.35 o                         
  -9   5   8         38.13         34.51         4.71 o                         
  -8   5   8          9.51          6.27         4.10 o                         
  -7   5   8          6.59          2.63         5.69 o                         
  -6   5   8         43.37         39.66         4.30 o                         
  -5   5   8         67.29         73.50         4.53 o                         
  -4   5   8         93.30        106.75         7.65 o                         
  -3   5   8        754.60        747.25         8.60 o                         
  -2   5   8        243.95        311.13         6.33 o                         
  -1   5   8          0.09          6.27         3.68 o                         
   0   5   8         13.00         13.69         3.56 o                         
   1   5   8         11.69          7.81         3.52 o                         
   2   5   8         58.95         71.28         4.18 o                         
   3   5   8         32.57         32.01         4.60 o                         
   4   5   8        247.99        261.41         6.00 o                         
   5   5   8         85.47         73.24         4.18 o                         
   6   5   8         15.76         12.52         3.85 o                         
   7   5   8         34.80         43.04         4.47 o                         
   8   5   8         16.70         18.14         6.76 o                         
   9   5   8         16.16         15.19         4.10 o                         
  10   5   8          6.38          2.85         4.24 o                         
  11   5   8         94.07        109.74         5.30 o                         
  12   5   8         80.35         92.50         5.55 o                         
  13   5   8         91.36         96.76        11.56 o                         
  14   5   8         11.28          9.09        11.08 o                         
  15   5   8          4.99         14.38         5.74 o                         
  16   5   8          8.65         14.31         6.50 o                         
 -17   6   8         32.64         50.43         8.72 o                         
 -16   6   8          3.10          3.68         5.62 o                         
 -15   6   8          0.91         -6.71         6.71 o                         
 -14   6   8          1.53          0.60         6.64 o                         
 -13   6   8          0.70         -2.70         6.50 o                         
 -12   6   8          1.40          2.33         4.59 o                         
 -11   6   8         28.17         26.26         4.80 o                         
 -10   6   8          0.33          0.55         4.27 o                         
  -9   6   8         44.44         39.31         4.89 o                         
  -8   6   8          0.39         -3.12         4.17 o                         
  -7   6   8         19.36         13.98         4.18 o                         
  -6   6   8          8.65          1.45         4.37 o                         
  -5   6   8         68.17         62.53         4.67 o                         
  -4   6   8        601.14        550.97        20.96 o                         
  -3   6   8        971.20        917.94        29.00 o                         
  -2   6   8         20.33         41.39        10.44 o                         
  -1   6   8         81.67         70.58         4.53 o                         
   0   6   8          4.42          2.48         3.79 o                         
   1   6   8          5.79         -0.25         3.88 o                         
   2   6   8         13.56          7.77         5.97 o                         
   3   6   8          1.41         -4.76         5.80 o                         
   4   6   8        317.90        315.33         9.86 o                         
   5   6   8         53.97         71.37         5.44 o                         
   6   6   8        121.15        121.85         5.71 o                         
   7   6   8          3.96          7.89         4.46 o                         
   8   6   8          0.95          3.45         6.18 o                         
   9   6   8          4.64          6.32         6.36 o                         
  10   6   8          3.47         -0.05         6.50 o                         
  11   6   8         19.64         26.78         6.55 o                         
  12   6   8         19.87         19.22         7.66 o                         
  13   6   8         21.14         20.88         7.16 o                         
  14   6   8          5.42         13.39         8.00 o                         
  15   6   8          8.92          8.83         6.88 o                         
 -15   7   8          4.20          7.28         7.43 o                         
 -14   7   8          0.21         -0.38         6.78 o                         
 -13   7   8         20.39         27.26         6.40 o                         
 -12   7   8         15.62         21.40         6.40 o                         
 -11   7   8         46.38         40.96         6.99 o                         
 -10   7   8          0.17         -4.43         6.04 o                         
  -9   7   8          2.31          9.54         5.65 o                         
  -8   7   8         26.33         28.71         6.33 o                         
  -7   7   8          1.83         -1.50         5.94 o                         
  -6   7   8          4.16         -0.19         6.33 o                         
  -5   7   8         71.56         57.46         7.52 o                         
  -4   7   8        131.98        121.90         8.24 o                         
  -3   7   8         13.28          9.32         6.41 o                         
  -2   7   8         79.43         58.34         6.89 o                         
  -1   7   8          0.46         -6.13         6.13 o                         
   0   7   8         46.03         42.75         6.62 o                         
   1   7   8          6.04         -0.75         5.97 o                         
   2   7   8         17.49          8.29         6.05 o                         
   3   7   8        130.13        127.67         8.41 o                         
   4   7   8         11.98         12.96         7.24 o                         
   5   7   8         21.52         25.24         4.88 o                         
   6   7   8          0.41          2.86         4.47 o                         
   7   7   8         19.12         42.78        13.47 o                         
   8   7   8          0.14          3.64         5.17 o                         
   9   7   8          2.59          6.50         5.12 o                         
  10   7   8          0.14         -1.15         7.29 o                         
  11   7   8          0.91          3.52         7.50 o                         
  12   7   8          0.06          7.98         6.39 o                         
  13   7   8          6.72         11.22         8.04 o                         
 -12   8   8          1.45         -3.71         5.94 o                         
 -11   8   8          4.95          3.01         7.02 o                         
 -10   8   8         12.35         12.69         7.65 o                         
  -9   8   8          4.63         21.03         7.66 o                         
  -8   8   8          1.51         -0.24         7.06 o                         
  -7   8   8          0.24          3.76         6.46 o                         
  -6   8   8          7.21          7.07         6.78 o                         
  -5   8   8          7.85          2.63         6.06 o                         
  -4   8   8         12.27         20.13         6.46 o                         
  -3   8   8         20.69         19.08         6.33 o                         
  -2   8   8         25.42         31.49         6.45 o                         
  -1   8   8          0.17          4.79         6.65 o                         
   0   8   8         10.36          8.04         6.96 o                         
   1   8   8         10.69          9.28         6.56 o                         
   2   8   8          9.41          8.81         6.48 o                         
   3   8   8          4.62         -7.06         7.06 o                         
   4   8   8         16.21         10.77         5.99 o                         
   5   8   8          5.87         -1.58         4.84 o                         
   6   8   8          1.44          5.29         4.86 o                         
   7   8   8          9.61         13.49         5.41 o                         
   8   8   8          0.44          6.61         5.01 o                         
   9   8   8          0.00         -4.72         4.72 o                         
  10   8   8          0.00          9.84         5.50 o                         
  -8   9   8          6.70         23.42         7.60 o                         
  -7   9   8          0.10          6.31         6.04 o                         
  -6   9   8          2.29         12.79         6.75 o                         
  -5   9   8          7.40          5.17         7.70 o                         
  -4   9   8          5.04         19.18         7.37 o                         
  -3   9   8          0.68          1.46         5.83 o                         
  -2   9   8          4.38         -5.18         7.11 o                         
  -1   9   8         13.49         10.77         6.74 o                         
   0   9   8         18.29         30.33         7.70 o                         
   1   9   8          0.02          3.87         7.21 o                         
   2   9   8          2.33          2.71         7.23 o                         
   3   9   8         33.66         14.24         6.14 o                         
   4   9   8          7.06         -6.66         6.66 o                         
   5   9   8          1.47         -7.43         7.43 o                         
   6   9   8          3.19          0.51         4.87 o                         
   7   9   8          0.20         13.50         7.56 o                         
 -20   1   9          8.55          0.45         6.17 o                         
 -19   1   9         22.53         16.30         4.82 o                         
 -18   1   9          7.04          6.96         4.16 o                         
 -17   1   9         18.71         17.43         4.50 o                         
 -16   1   9          0.88          3.34         5.61 o                         
 -15   1   9          1.99          4.98         3.85 o                         
 -14   1   9          0.52          1.04         3.72 o                         
 -13   1   9          1.28         -0.62         3.41 o                         
 -12   1   9        156.58        150.91         4.93 o                         
 -11   1   9         34.48         34.51         3.55 o                         
 -10   1   9         35.65         33.13         3.33 o                         
  -9   1   9          2.54          0.92         2.18 o                         
  -8   1   9          0.13          2.31         2.23 o                         
  -7   1   9          3.64          1.80         1.54 o                         
  -6   1   9         54.90         54.63         1.83 o                         
  -5   1   9         49.65         57.46         2.64 o                         
  -4   1   9         74.45         81.51         2.82 o                         
  -3   1   9        457.51        457.44         4.67 o                         
  -2   1   9        565.01        618.12        21.51 o                         
  -1   1   9         23.77         59.05        14.45 o                         
   0   1   9         19.45         20.66         3.26 o                         
   1   1   9        120.82        125.24         5.50 o                         
   2   1   9         46.09         47.30         2.51 o                         
   3   1   9        199.41        217.90         3.63 o                         
   4   1   9          0.64          1.06         3.41 o                         
   5   1   9         77.25         77.55         4.24 o                         
   6   1   9         18.78         20.33         3.87 o                         
   7   1   9          8.76          9.27         3.95 o                         
   8   1   9         43.72         36.80         4.31 o                         
   9   1   9         36.31         33.36         4.34 o                         
  10   1   9          8.09          8.01         4.49 o                         
  11   1   9          5.09          5.28         4.47 o                         
  12   1   9          7.16          6.74         4.60 o                         
  13   1   9         23.75         19.51         6.03 o                         
  14   1   9          3.75         -4.94         4.94 o                         
  15   1   9          0.16         -4.94         4.94 o                         
  16   1   9          3.45         -0.32         4.79 o                         
  17   1   9          4.46         -3.16         5.50 o                         
  18   1   9          0.85          1.05         4.88 o                         
 -20   2   9         16.95         11.72         5.42 o                         
 -19   2   9          0.10          0.05         4.98 o                         
 -18   2   9          9.05         10.83         5.09 o                         
 -17   2   9          3.27         -4.14         4.22 o                         
 -16   2   9          3.20          6.42         3.81 o                         
 -15   2   9          7.29          8.29         4.02 o                         
 -14   2   9         16.62          7.95         3.89 o                         
 -13   2   9          0.00         -0.28         4.60 o                         
 -12   2   9        434.50        403.80         6.64 o                         
 -11   2   9        231.37        209.81         5.31 o                         
 -10   2   9        195.09        185.03         7.91 o                         
  -9   2   9         96.28         93.92         3.67 o                         
  -8   2   9         86.74         88.00        13.33 o                         
  -7   2   9        113.96        122.10         3.53 o                         
  -6   2   9         19.41         16.65         2.63 o                         
  -5   2   9        107.85        113.94         3.27 o                         
  -4   2   9        182.11        183.82         3.63 o                         
  -3   2   9        179.29        171.02         7.14 o                         
  -2   2   9        206.67        228.43        12.71 o                         
  -1   2   9          2.74         20.84         6.08 o                         
   0   2   9         46.67         45.61         2.58 o                         
   1   2   9          5.69          1.82         2.26 o                         
   2   2   9          5.69          6.76         2.32 o                         
   3   2   9        306.64        326.32         7.56 o                         
   4   2   9        366.70        377.57         7.98 o                         
   5   2   9          6.29          6.46         2.61 o                         
   6   2   9         29.37         29.33         3.99 o                         
   7   2   9        360.86        359.98         6.66 o                         
   8   2   9        380.52        396.69        11.12 o                         
   9   2   9        118.41        125.50         5.29 o                         
  10   2   9        108.85        126.14        14.49 o                         
  11   2   9         73.15         64.91         4.03 o                         
  12   2   9          2.31          0.28         3.56 o                         
  13   2   9          0.12          3.21         5.23 o                         
  14   2   9          0.10         -3.24         3.24 o                         
  15   2   9          6.02          3.08         4.80 o                         
  16   2   9          1.25          1.76         5.22 o                         
  17   2   9          0.15         -0.23         4.96 o                         
  18   2   9          0.01          2.93         4.89 o                         
 -20   3   9          0.45          7.84         6.49 o                         
 -19   3   9          0.29          2.92         9.06 o                         
 -18   3   9         14.63         13.10         4.21 o                         
 -17   3   9          5.02         11.21         6.20 o                         
 -16   3   9          7.34          9.91         4.00 o                         
 -15   3   9          0.66          0.75         5.25 o                         
 -14   3   9          7.51         -3.42         6.01 o                         
 -13   3   9          6.75         -6.14         6.14 o                         
 -12   3   9         12.21         10.50         6.04 o                         
 -11   3   9        231.80        199.52        36.01 o                         
 -10   3   9       1365.29       1341.09        44.48 o                         
  -9   3   9          8.92         15.84         4.33 o                         
  -8   3   9         54.79         61.09         3.65 o                         
  -7   3   9         24.61         24.83         2.94 o                         
  -6   3   9        211.10        221.01         7.79 o                         
  -5   3   9         32.58         36.30         2.80 o                         
  -4   3   9         42.09         46.33         2.77 o                         
  -3   3   9          5.09          4.29         2.35 o                         
  -2   3   9         27.77         30.32         2.48 o                         
  -1   3   9         43.61         45.47         2.59 o                         
   0   3   9          3.69          4.54         2.33 o                         
   1   3   9         64.81         66.31         2.82 o                         
   2   3   9        108.40         99.38         3.18 o                         
   3   3   9         59.96         55.45         3.37 o                         
   4   3   9        408.33        436.10         7.60 o                         
   5   3   9       1169.33       1203.29         8.11 o                         
   6   3   9         61.04         62.76         4.42 o                         
   7   3   9         12.47         12.46         3.98 o                         
   8   3   9         15.57          9.75         4.19 o                         
   9   3   9          3.02          2.22         3.37 o                         
  10   3   9         26.68         26.51         3.50 o                         
  11   3   9          0.17          0.73         3.51 o                         
  12   3   9          7.43          5.08         3.44 o                         
  13   3   9          0.66         -0.37         3.67 o                         
  14   3   9          4.11         -0.74         3.21 o                         
  15   3   9          3.86          2.78         4.25 o                         
  16   3   9          5.84          3.34         3.62 o                         
  17   3   9          0.04         -5.53         5.53 o                         
 -19   4   9          3.27         -1.29         7.19 o                         
 -18   4   9         15.51         20.01         7.73 o                         
 -17   4   9          1.63          1.49         5.93 o                         
 -16   4   9          0.56          5.36         6.87 o                         
 -15   4   9          1.79          1.64         5.70 o                         
 -14   4   9          0.07         -6.19         6.19 o                         
 -13   4   9         18.16         15.04         6.47 o                         
 -12   4   9         22.02         17.08         6.32 o                         
 -11   4   9         53.85         63.88         6.30 o                         
 -10   4   9          0.09         10.67         4.60 o                         
  -9   4   9         59.85         66.80         7.62 o                         
  -8   4   9          7.33         -3.43         5.67 o                         
  -7   4   9          6.58          0.88         4.16 o                         
  -6   4   9        116.83        119.11         8.63 o                         
  -5   4   9         35.06         30.63         4.00 o                         
  -4   4   9          7.35          8.85         4.21 o                         
  -3   4   9         28.08         29.32         3.80 o                         
  -2   4   9         22.89         31.55         3.65 o                         
  -1   4   9          5.74          6.68         3.26 o                         
   0   4   9          2.85          2.81         6.19 o                         
   1   4   9         25.29         24.84         3.46 o                         
   2   4   9          0.50         -0.43         3.36 o                         
   3   4   9        208.35        188.42        13.14 o                         
   4   4   9         86.84         78.65         9.67 o                         
   5   4   9        255.71        243.47         9.87 o                         
   6   4   9          0.20          0.15         3.06 o                         
   7   4   9        293.25        273.61        16.26 o                         
   8   4   9         63.42         75.14         3.78 o                         
   9   4   9         25.48         27.73         3.63 o                         
  10   4   9          2.02          0.89         3.37 o                         
  11   4   9         14.69         15.62         3.85 o                         
  12   4   9        108.55        130.17         7.30 o                         
  13   4   9          2.23          1.10         3.52 o                         
  14   4   9          0.18         -3.81         3.81 o                         
  15   4   9          3.95         13.10         5.28 o                         
  16   4   9          1.30          8.14         3.68 o                         
  17   4   9          1.64          1.02         4.46 o                         
 -17   5   9         18.65         27.33         6.69 o                         
 -16   5   9          0.81         -5.60         6.95 o                         
 -15   5   9          0.32          3.56         6.45 o                         
 -14   5   9          0.47         -5.69         5.69 o                         
 -13   5   9         17.48         10.32         6.13 o                         
 -12   5   9         48.25         53.77         5.27 o                         
 -11   5   9        137.51        143.07         6.26 o                         
 -10   5   9         47.07         56.09         5.12 o                         
  -9   5   9         88.12         86.99         5.12 o                         
  -8   5   9         11.43          8.81         4.59 o                         
  -7   5   9         74.92         63.69         4.97 o                         
  -6   5   9         22.62         20.14         4.45 o                         
  -5   5   9         72.21         64.54         7.54 o                         
  -4   5   9        438.28        427.70         8.11 o                         
  -3   5   9         81.16         86.73        11.91 o                         
  -2   5   9         22.71         26.50         4.16 o                         
  -1   5   9          7.99          3.32         3.89 o                         
   0   5   9         15.59         10.47         3.64 o                         
   1   5   9         49.76         45.40         5.09 o                         
   2   5   9         40.89         32.93         4.01 o                         
   3   5   9          7.71          0.94         3.84 o                         
   4   5   9         84.47         76.48         4.58 o                         
   5   5   9        204.36        189.33         5.65 o                         
   6   5   9          0.50          4.67         4.02 o                         
   7   5   9         18.89         13.94         3.35 o                         
   8   5   9         55.69         55.63         4.52 o                         
   9   5   9         16.21         12.83         4.83 o                         
  10   5   9         70.54         76.57         5.39 o                         
  11   5   9        160.66        152.32         8.33 o                         
  12   5   9         61.87         65.75         6.76 o                         
  13   5   9          1.14         -1.04         4.94 o                         
  14   5   9          0.06          0.02         4.41 o                         
  15   5   9          1.08          2.96         4.72 o                         
 -16   6   9          0.00         -0.30         6.49 o                         
 -15   6   9          3.30          0.41         6.32 o                         
 -14   6   9          0.58          1.41         4.67 o                         
 -13   6   9         10.24          8.70         5.05 o                         
 -12   6   9         13.50         11.80         4.63 o                         
 -11   6   9         12.73         16.06         4.61 o                         
 -10   6   9          4.52          9.70         4.50 o                         
  -9   6   9          0.01         -0.01         4.30 o                         
  -8   6   9          0.52         -0.90         6.26 o                         
  -7   6   9          0.71         -4.50         4.50 o                         
  -6   6   9          6.36          9.03         4.57 o                         
  -5   6   9        435.58        444.93         7.83 o                         
  -4   6   9         60.55         71.45         6.34 o                         
  -3   6   9         33.37         31.89         4.47 o                         
  -2   6   9          0.68         -3.83         3.83 o                         
  -1   6   9          0.04         -2.16         3.90 o                         
   0   6   9          9.19         -0.29         3.95 o                         
   1   6   9          3.07         -4.14         4.14 o                         
   2   6   9         11.45          7.28         3.77 o                         
   3   6   9         39.63         41.67         5.70 o                         
   4   6   9          0.96          4.28         6.24 o                         
   5   6   9          3.32          9.27         6.12 o                         
   6   6   9          3.27         -0.47         6.35 o                         
   7   6   9          0.20          1.88         3.92 o                         
   8   6   9         41.35         56.07         5.24 o                         
   9   6   9         29.20         33.49         7.81 o                         
  10   6   9         17.70         28.46         8.33 o                         
  11   6   9         41.35         44.17         7.88 o                         
  12   6   9          1.77          3.06         6.16 o                         
  13   6   9          0.07         10.40         7.96 o                         
  14   6   9          0.96         22.80         6.98 o                         
 -14   7   9          1.21          5.98         6.66 o                         
 -13   7   9          0.14         -1.79         5.97 o                         
 -12   7   9          5.12          7.36         6.09 o                         
 -11   7   9         17.69         15.08         7.40 o                         
 -10   7   9          0.29          4.63         6.49 o                         
  -9   7   9          0.04         -0.53         6.70 o                         
  -8   7   9          1.65          2.58         6.75 o                         
  -7   7   9         10.37         19.32         7.29 o                         
  -6   7   9         24.75         34.00         7.59 o                         
  -5   7   9         15.80         13.26         7.33 o                         
  -4   7   9          2.43          5.05         6.97 o                         
  -3   7   9          7.72          7.35         6.81 o                         
  -2   7   9          3.55          6.99         6.76 o                         
  -1   7   9          0.80          1.99         7.08 o                         
   0   7   9          4.86         -5.67         6.67 o                         
   1   7   9         39.31         34.92         7.11 o                         
   2   7   9         13.19         10.75         6.15 o                         
   3   7   9          3.34          2.61         6.17 o                         
   4   7   9         61.89         63.60         7.63 o                         
   5   7   9          4.02          7.02         6.16 o                         
   6   7   9         28.02         26.61         6.81 o                         
   7   7   9          0.00          1.75         4.41 o                         
   8   7   9          0.64          8.52         4.65 o                         
   9   7   9          0.67          4.14         5.38 o                         
  10   7   9          0.00          0.75         6.30 o                         
  11   7   9          3.12          2.72         6.64 o                         
 -11   8   9          0.82         -1.63         7.99 o                         
 -10   8   9         17.45         39.45         8.32 o                         
  -9   8   9          4.67         11.41         5.96 o                         
  -8   8   9          4.93          3.75         5.78 o                         
  -7   8   9          4.49         20.05         7.49 o                         
  -6   8   9          0.02          7.59         7.55 o                         
  -5   8   9          2.69         10.88         6.91 o                         
  -4   8   9         51.01         53.30         7.76 o                         
  -3   8   9         50.74         49.14         6.97 o                         
  -2   8   9         30.40         17.54         6.96 o                         
  -1   8   9          0.08         13.00         7.26 o                         
   0   8   9          0.00         -4.21         6.39 o                         
   1   8   9          5.28         -4.89         6.69 o                         
   2   8   9          5.30          7.36         6.77 o                         
   3   8   9         32.77         33.48         7.54 o                         
   4   8   9          8.61         13.63         6.21 o                         
   5   8   9          4.77         -4.34         6.74 o                         
   6   8   9          2.10         -7.74         7.74 o                         
   7   8   9          0.21         -5.69         7.30 o                         
   8   8   9          0.15         10.58        10.71 o                         
   9   8   9          1.19         -1.54         5.04 o                         
  -6   9   9          0.24          9.58         6.84 o                         
  -5   9   9          0.31          7.90         7.26 o                         
  -4   9   9          4.23         14.12         8.16 o                         
  -3   9   9          0.45         -6.39         6.39 o                         
  -2   9   9          4.32          2.91         7.48 o                         
  -1   9   9          0.18         -2.35         6.15 o                         
   0   9   9          1.31         16.57         8.08 o                         
   1   9   9          0.38         -4.86         6.54 o                         
   2   9   9          5.81         -5.37         6.86 o                         
   3   9   9         55.62         32.92         8.52 o                         
   4   9   9         14.57         17.25         8.40 o                         
 -20   0  10         13.98         27.91         6.46 o                         
 -19   0  10          3.20         -4.18         7.11 o                         
 -18   0  10          3.87         -1.36         6.24 o                         
 -17   0  10          1.40          3.39         4.91 o                         
 -16   0  10          0.42         -2.88         5.27 o                         
 -15   0  10          0.01         -0.79         5.38 o                         
 -14   0  10          5.15         -4.64         5.55 o                         
 -13   0  10          9.75          2.91         5.53 o                         
 -12   0  10        140.43        140.31         6.86 o                         
 -11   0  10        373.07        363.96         6.75 o                         
 -10   0  10         12.43         15.37         3.84 o                         
  -9   0  10        333.43        304.40         8.79 o                         
  -8   0  10        654.07        635.82         8.64 o                         
  -7   0  10        684.03        676.36        14.72 o                         
  -6   0  10        344.95        310.02         7.00 o                         
  -5   0  10         71.17         70.28         6.00 o                         
  -4   0  10        502.32        566.77        10.44 o                         
  -3   0  10       1006.96       1006.74        13.23 o                         
  -2   0  10         38.91        113.05         6.23 o                         
  -1   0  10         10.31          4.68         4.84 o                         
   0   0  10          1.86         -0.57         4.86 o                         
   1   0  10          0.20         -4.78         4.78 o                         
   2   0  10         10.12         11.70         4.91 o                         
   3   0  10        482.29        535.36        10.21 o                         
   4   0  10         50.91         44.63         5.71 o                         
   5   0  10         55.47         50.24         5.90 o                         
   6   0  10        145.88        160.47         7.37 o                         
   7   0  10        180.27        189.47         8.53 o                         
   8   0  10        185.15        166.46         8.25 o                         
   9   0  10        193.21        194.90         8.76 o                         
  10   0  10        426.03        464.01        11.50 o                         
  11   0  10          2.34          7.71         6.72 o                         
  12   0  10        544.57        528.40        12.74 o                         
  13   0  10          6.41          6.07         6.43 o                         
  14   0  10          9.16          8.03         7.44 o                         
  15   0  10         26.81         24.61         7.43 o                         
  16   0  10          0.39         -3.36         6.52 o                         
  17   0  10          0.48          2.56         8.43 o                         
 -20   1  10         16.13         24.24         5.11 o                         
 -19   1  10          5.71         -3.87         3.87 o                         
 -18   1  10          1.06          6.94         6.77 o                         
 -17   1  10          0.02          0.69         7.08 o                         
 -16   1  10          3.33          4.31         3.63 o                         
 -15   1  10          4.31          5.53         3.73 o                         
 -14   1  10         39.92         41.76         4.09 o                         
 -13   1  10         25.09         28.65         5.97 o                         
 -12   1  10          3.48          5.60         3.16 o                         
 -11   1  10        288.98        332.88         5.00 o                         
 -10   1  10        154.84        151.82         3.61 o                         
  -9   1  10        101.20         96.39         4.25 o                         
  -8   1  10         56.04         52.79         3.36 o                         
  -7   1  10          6.76         12.29         2.91 o                         
  -6   1  10          0.23          6.38         4.14 o                         
  -5   1  10        124.02        133.07         3.39 o                         
  -4   1  10        290.52        302.89         4.30 o                         
  -3   1  10          1.32         19.65         6.02 o                         
  -2   1  10         57.17         56.05         2.63 o                         
  -1   1  10         51.29         46.54         6.30 o                         
   0   1  10         12.18         13.49         3.48 o                         
   1   1  10         21.92         21.41         3.49 o                         
   2   1  10         53.83         49.26         3.77 o                         
   3   1  10          4.00          3.59         3.41 o                         
   4   1  10         18.95         18.64         3.80 o                         
   5   1  10        224.44        227.26         5.77 o                         
   6   1  10          1.28          1.17         4.13 o                         
   7   1  10         32.44         28.21         4.43 o                         
   8   1  10        107.81        127.37         6.71 o                         
   9   1  10        137.15        159.14         5.73 o                         
  10   1  10        215.81        232.25         6.67 o                         
  11   1  10         47.94         49.31         5.34 o                         
  12   1  10          2.06          3.20         5.78 o                         
  13   1  10        101.05         88.91         5.89 o                         
  14   1  10          1.44         -1.26         4.97 o                         
  15   1  10          1.76         -3.64         5.87 o                         
  16   1  10          1.47          3.97         5.30 o                         
  17   1  10          4.47          4.98         4.83 o                         
 -19   2  10          7.36          9.16         4.76 o                         
 -18   2  10          2.99         14.08         4.67 o                         
 -17   2  10          5.55          4.10         3.77 o                         
 -16   2  10          5.10          6.96         3.70 o                         
 -15   2  10         10.83          6.11         3.90 o                         
 -14   2  10         30.40         24.09         5.58 o                         
 -13   2  10          1.27         -2.39         5.86 o                         
 -12   2  10        153.85        134.26         5.33 o                         
 -11   2  10         10.79         12.71         3.60 o                         
 -10   2  10        194.17        211.83         4.98 o                         
  -9   2  10          8.29         11.48         3.44 o                         
  -8   2  10        217.39        202.85         4.52 o                         
  -7   2  10        154.59        151.26         4.12 o                         
  -6   2  10          0.70         -1.24         2.83 o                         
  -5   2  10          2.83          1.99         2.72 o                         
  -4   2  10         48.21         56.58         2.95 o                         
  -3   2  10         24.14         29.33         3.62 o                         
  -2   2  10         99.28        104.13         6.52 o                         
  -1   2  10         13.78         21.55         6.44 o                         
   0   2  10         51.60         55.07         3.05 o                         
   1   2  10          0.09          1.79         2.38 o                         
   2   2  10          0.48         -2.46         2.46 o                         
   3   2  10         52.92         49.36         2.90 o                         
   4   2  10        253.11        243.86         9.71 o                         
   5   2  10        252.69        239.37         6.26 o                         
   6   2  10        227.28        214.14         5.92 o                         
   7   2  10         85.76         83.38         5.13 o                         
   8   2  10        135.42        125.96         5.44 o                         
   9   2  10        148.66        154.28         5.74 o                         
  10   2  10         78.24         89.17         7.59 o                         
  11   2  10          6.70         10.61         4.64 o                         
  12   2  10          3.33          6.87         4.62 o                         
  13   2  10          4.74         16.61         5.15 o                         
  14   2  10         16.52         20.19         4.91 o                         
  15   2  10         23.50         20.93         5.16 o                         
  16   2  10          2.22         -1.16         4.68 o                         
  17   2  10          1.65          3.15         5.55 o                         
 -19   3  10         19.72          8.72         6.87 o                         
 -18   3  10         27.86         18.25         6.53 o                         
 -17   3  10          0.90          0.77         6.58 o                         
 -16   3  10          0.30          5.78         6.44 o                         
 -15   3  10          9.58          4.86         5.87 o                         
 -14   3  10          0.55         -5.71         5.71 o                         
 -13   3  10          0.16         -4.73         6.04 o                         
 -12   3  10         39.62         42.80         8.08 o                         
 -11   3  10        142.36        125.61        11.46 o                         
 -10   3  10        199.02        200.34        20.17 o                         
  -9   3  10        102.55         96.16        12.51 o                         
  -8   3  10         16.24          8.93         3.29 o                         
  -7   3  10          1.06         -3.20         3.20 o                         
  -6   3  10          3.37         -2.70         3.83 o                         
  -5   3  10          1.61          3.90         2.69 o                         
  -4   3  10         38.60         39.67         3.60 o                         
  -3   3  10         18.02         18.23         2.74 o                         
  -2   3  10         17.64         20.79         2.62 o                         
  -1   3  10          0.68          0.43         2.43 o                         
   0   3  10         21.52         17.22         2.61 o                         
   1   3  10          2.02         -1.77         2.63 o                         
   2   3  10         45.15         37.75         4.03 o                         
   3   3  10         45.15         50.07         5.27 o                         
   4   3  10          8.15          8.29         3.53 o                         
   5   3  10        154.56        162.78         5.85 o                         
   6   3  10        378.61        377.13         5.45 o                         
   7   3  10         32.46         27.07         4.51 o                         
   8   3  10          0.01         -2.56         4.00 o                         
   9   3  10         19.12         25.93         7.38 o                         
  10   3  10          3.63          3.91         4.28 o                         
  11   3  10          0.21          4.37         4.42 o                         
  12   3  10          1.65          3.90         6.22 o                         
  13   3  10          8.58         11.53         3.74 o                         
  14   3  10          0.05         -1.95         3.17 o                         
  15   3  10          1.89          6.20         4.05 o                         
  16   3  10          0.02          4.91         5.71 o                         
 -18   4  10         25.11         46.08         8.29 o                         
 -17   4  10          1.92         -0.57         6.14 o                         
 -16   4  10          0.04          6.78         6.91 o                         
 -15   4  10          2.15          1.88         5.87 o                         
 -14   4  10          0.20          1.45         6.15 o                         
 -13   4  10         19.79         18.01         7.64 o                         
 -12   4  10         14.94         17.68         4.52 o                         
 -11   4  10        270.73        242.03         6.84 o                         
 -10   4  10         12.48         22.71         5.49 o                         
  -9   4  10          0.21         -1.94         4.60 o                         
  -8   4  10         23.31         17.23         4.63 o                         
  -7   4  10          3.03         -4.50         4.50 o                         
  -6   4  10         12.80          9.90         4.11 o                         
  -5   4  10         50.93         51.26         5.31 o                         
  -4   4  10          0.84         -1.05         3.74 o                         
  -3   4  10         55.84         46.57         4.02 o                         
  -2   4  10         69.63         59.52         4.08 o                         
  -1   4  10          2.49          0.79         3.50 o                         
   0   4  10         43.53         38.54         3.83 o                         
   1   4  10         41.39         36.02         7.96 o                         
   2   4  10          0.00         -1.75         3.62 o                         
   3   4  10        653.82        640.66        17.60 o                         
   4   4  10        181.12        156.86         5.40 o                         
   5   4  10        316.15        262.49        34.59 o                         
   6   4  10        100.96         88.30         6.83 o                         
   7   4  10         89.99         88.54         9.06 o                         
   8   4  10         27.07         17.17         3.96 o                         
   9   4  10          0.78          6.37         3.99 o                         
  10   4  10         59.49         56.07         4.44 o                         
  11   4  10          2.68          2.09         3.53 o                         
  12   4  10         32.21         37.49         4.00 o                         
  13   4  10         16.16         25.40         4.41 o                         
  14   4  10          1.94          4.19         3.89 o                         
  15   4  10          3.67          2.28         3.81 o                         
  16   4  10          8.98          3.47         3.37 o                         
 -17   5  10         16.20          6.28         7.30 o                         
 -16   5  10          0.88         -7.34         7.34 o                         
 -15   5  10          0.33         -4.44         6.70 o                         
 -14   5  10         11.25          6.80         4.85 o                         
 -13   5  10          3.27         -0.71         7.33 o                         
 -12   5  10         22.35         13.80         4.65 o                         
 -11   5  10        167.33        164.55         6.28 o                         
 -10   5  10         15.38         22.08         4.89 o                         
  -9   5  10         68.95         76.35         5.50 o                         
  -8   5  10          0.81         -4.48         4.48 o                         
  -7   5  10         19.74         16.09         4.41 o                         
  -6   5  10         20.78         25.19         4.60 o                         
  -5   5  10         17.03         18.12         4.31 o                         
  -4   5  10         49.63         59.92         4.65 o                         
  -3   5  10          4.40          0.70         4.04 o                         
  -2   5  10          0.07         -3.80         3.80 o                         
  -1   5  10        192.57        177.58         7.33 o                         
   0   5  10         46.66         40.76         4.20 o                         
   1   5  10         27.22         20.42         4.04 o                         
   2   5  10         59.44         55.88         5.70 o                         
   3   5  10          0.62         -3.78         3.78 o                         
   4   5  10          0.03         -2.32         3.81 o                         
   5   5  10         43.83         41.80         4.22 o                         
   6   5  10         80.76         68.69         4.75 o                         
   7   5  10        157.11        162.52         5.67 o                         
   8   5  10         17.97         20.68         6.51 o                         
   9   5  10         22.55         22.81         7.14 o                         
  10   5  10         12.53          1.70         4.82 o                         
  11   5  10         33.03         37.65         7.01 o                         
  12   5  10          8.86         25.88         4.58 o                         
  13   5  10          3.77          4.22         4.56 o                         
  14   5  10          0.86         -4.34         4.34 o                         
 -15   6  10          0.89          5.60        10.77 o                         
 -14   6  10          2.13         -6.30         7.98 o                         
 -13   6  10          0.00         -1.27         5.28 o                         
 -12   6  10         18.61          6.45         4.94 o                         
 -11   6  10         33.50         39.02         6.54 o                         
 -10   6  10          0.15         -0.07         5.60 o                         
  -9   6  10          0.64         -3.17         4.51 o                         
  -8   6  10          0.22         -4.93         4.93 o                         
  -7   6  10          4.56         -1.65         4.50 o                         
  -6   6  10         51.75         56.23         5.07 o                         
  -5   6  10         85.29         78.05         5.19 o                         
  -4   6  10          8.84         11.86         4.42 o                         
  -3   6  10         74.56         71.52         4.82 o                         
  -2   6  10          0.07         -0.14         4.22 o                         
  -1   6  10          6.77         -4.44         4.44 o                         
   0   6  10         31.22         34.21         4.42 o                         
   1   6  10         16.44         16.34         4.18 o                         
   2   6  10          2.75         -1.24         3.83 o                         
   3   6  10          3.28          3.34         3.68 o                         
   4   6  10          6.00          4.11         3.58 o                         
   5   6  10          4.27          5.25         4.11 o                         
   6   6  10         15.24         12.49         6.23 o                         
   7   6  10          7.36          7.01         6.35 o                         
   8   6  10         14.58         25.44         6.48 o                         
   9   6  10          0.12         21.10         6.65 o                         
  10   6  10          0.01         12.42         7.50 o                         
  11   6  10          6.67         37.84         8.48 o                         
  12   6  10         26.85         65.93         8.87 o                         
  13   6  10         16.39         16.59         6.28 o                         
 -13   7  10         10.57         24.67         7.44 o                         
 -12   7  10          0.24         14.32         7.54 o                         
 -11   7  10          0.01         10.04         6.43 o                         
 -10   7  10         35.66         47.18         6.97 o                         
  -9   7  10          0.15         -5.75         6.68 o                         
  -8   7  10          0.93         -6.35         6.89 o                         
  -7   7  10          5.34          6.22         7.10 o                         
  -5   7  10         61.82         52.29         7.84 o                         
  -4   7  10        203.58        178.09         9.34 o                         
  -3   7  10        164.44        136.23         8.59 o                         
  -2   7  10          0.72         -2.86         6.43 o                         
  -1   7  10          5.55         -6.02         6.02 o                         
   0   7  10         16.87         10.17         6.33 o                         
   1   7  10          0.24         -6.29         6.29 o                         
   2   7  10          0.00         -1.31         5.91 o                         
   3   7  10          1.00          5.68         6.22 o                         
   4   7  10          0.93          1.56         6.28 o                         
   5   7  10          9.83          3.55         6.51 o                         
   6   7  10          0.84          4.30         5.84 o                         
   7   7  10          0.00         -2.55         5.55 o                         
   8   7  10          1.26          2.19         5.66 o                         
   9   7  10          8.93         35.36         7.20 o                         
  10   7  10          0.28          6.75         5.38 o                         
  -9   8  10         10.43         11.84         7.87 o                         
  -8   8  10         13.39         12.93         7.20 o                         
  -7   8  10          0.82          4.07         5.78 o                         
  -6   8  10         19.07         10.30         7.25 o                         
  -5   8  10         67.98         70.10         9.29 o                         
  -4   8  10        178.04        163.90         9.36 o                         
  -3   8  10          7.21         -0.08         7.23 o                         
  -2   8  10         19.71         21.32         7.84 o                         
  -1   8  10          3.09          0.73         6.05 o                         
   0   8  10         12.03          6.56         7.44 o                         
   1   8  10          2.54         -0.15         6.44 o                         
   2   8  10         12.02          3.72         6.80 o                         
   3   8  10          6.01         -3.42         5.97 o                         
   4   8  10          0.88          6.76         6.56 o                         
   5   8  10         12.16         21.30         7.71 o                         
   6   8  10          0.01         -3.71         7.47 o                         
   7   8  10          6.07          4.20         7.26 o                         
 -19   1  11          0.01         -3.97         3.97 o                         
 -18   1  11          1.96          0.95         5.74 o                         
 -17   1  11          0.14         -1.03         4.25 o                         
 -16   1  11          7.61          5.02         4.86 o                         
 -15   1  11          0.07          4.28         5.24 o                         
 -14   1  11          0.11          1.94         3.43 o                         
 -13   1  11         24.95         29.22         3.85 o                         
 -12   1  11        391.50        418.04         8.79 o                         
 -11   1  11        407.33        434.20        14.13 o                         
 -10   1  11         89.13         83.29         4.08 o                         
  -9   1  11          0.77         -2.50         3.37 o                         
  -8   1  11        151.70        141.71         6.46 o                         
  -7   1  11         96.74         94.30         3.95 o                         
  -6   1  11          6.84          9.25         3.69 o                         
  -5   1  11         48.55         44.68         4.70 o                         
  -4   1  11         52.94         55.10         4.38 o                         
  -3   1  11        113.66        124.19         4.98 o                         
  -2   1  11         17.86         22.79         3.97 o                         
  -1   1  11         45.72         40.31         3.97 o                         
   0   1  11          7.32          3.33         3.54 o                         
   1   1  11         11.96          9.92         3.67 o                         
   2   1  11         17.49          9.91         3.88 o                         
   3   1  11         62.63         63.44         4.68 o                         
   4   1  11        206.52        203.16         5.90 o                         
   5   1  11        111.24        113.67         8.01 o                         
   6   1  11         26.41         20.84         4.48 o                         
   7   1  11          8.87          1.93         4.68 o                         
   8   1  11         20.00         13.94         4.59 o                         
   9   1  11         50.18         45.57         5.02 o                         
  10   1  11         21.85         22.50         5.02 o                         
  11   1  11        107.83        120.83         6.03 o                         
  12   1  11         29.84         44.66         5.43 o                         
  13   1  11          9.81          6.10         5.21 o                         
  14   1  11         18.88         17.88         5.03 o                         
  15   1  11          3.19          7.10         4.95 o                         
  16   1  11          1.55         -2.63         5.69 o                         
 -19   2  11          0.90         -7.07         7.07 o                         
 -18   2  11          0.29         13.40         6.31 o                         
 -17   2  11          2.81         -5.21         5.21 o                         
 -16   2  11          0.11         -3.67         5.38 o                         
 -15   2  11          3.13         15.12         4.64 o                         
 -14   2  11          5.52          8.04         4.30 o                         
 -13   2  11         11.05          7.56         3.47 o                         
 -12   2  11          2.38          7.33         3.42 o                         
 -11   2  11        140.71        137.60         4.99 o                         
 -10   2  11         90.79         86.10         4.80 o                         
  -9   2  11         28.85         21.63         3.66 o                         
  -8   2  11         53.82         51.44         3.74 o                         
  -7   2  11         85.34         81.20         3.85 o                         
  -6   2  11        110.28        104.79         4.30 o                         
  -5   2  11         77.01         76.73         4.98 o                         
  -4   2  11          6.56          9.10         3.68 o                         
  -3   2  11        259.84        263.96         4.48 o                         
  -2   2  11         16.13         34.70         6.19 o                         
  -1   2  11          1.06         -0.49         3.58 o                         
   0   2  11        136.01        149.26         4.99 o                         
   1   2  11         46.07         52.69         9.52 o                         
   2   2  11        127.27        119.47         4.95 o                         
   3   2  11        150.26        140.56         5.42 o                         
   4   2  11        172.12        194.58         6.00 o                         
   5   2  11        120.37        113.45         5.43 o                         
   6   2  11         84.78         82.46         5.17 o                         
   7   2  11          2.66          1.36         4.64 o                         
   8   2  11         18.51         17.58         4.65 o                         
   9   2  11          5.20          7.24         4.63 o                         
  10   2  11          3.94          8.59         4.59 o                         
  11   2  11         20.95         19.77         4.95 o                         
  12   2  11          7.05         16.40         5.38 o                         
  13   2  11         46.77         58.97        11.11 o                         
  14   2  11         18.86         25.52         5.41 o                         
  15   2  11          2.29          4.63         4.81 o                         
  16   2  11          0.21          0.56         5.72 o                         
 -18   3  11          7.09         11.17         6.12 o                         
 -17   3  11          2.43         12.18         7.29 o                         
 -16   3  11          0.93          2.35         6.35 o                         
 -15   3  11          0.16         -0.39         4.36 o                         
 -14   3  11          1.14         -2.33         5.11 o                         
 -13   3  11          5.89          5.64         4.27 o                         
 -12   3  11          9.22          3.46         4.34 o                         
 -11   3  11          0.07          0.30         4.46 o                         
 -10   3  11         11.16         10.93         4.32 o                         
  -9   3  11         27.92         24.11         4.74 o                         
  -8   3  11         98.61         77.91         9.48 o                         
  -7   3  11        160.91        136.38        16.55 o                         
  -6   3  11          4.95         -1.24         3.96 o                         
  -5   3  11          0.37          1.15         2.93 o                         
  -4   3  11        165.28        166.43         4.08 o                         
  -3   3  11         13.20         14.67         3.61 o                         
  -2   3  11          0.04          2.71         2.66 o                         
  -1   3  11         33.23         34.33         2.96 o                         
   0   3  11          2.15         -2.18         3.25 o                         
   1   3  11         38.02         38.69         3.38 o                         
   2   3  11        280.42        283.18         7.94 o                         
   3   3  11        317.79        333.08         5.17 o                         
   4   3  11          1.24          0.73         3.86 o                         
   5   3  11          7.58         12.74         5.52 o                         
   6   3  11         27.87         33.64         4.43 o                         
   7   3  11         16.91         12.15         5.28 o                         
   8   3  11         83.14         92.20         5.23 o                         
   9   3  11         62.24         67.89         8.78 o                         
  10   3  11         50.68         52.78         5.00 o                         
  11   3  11         27.44         25.48         4.61 o                         
  12   3  11         24.17         26.58         4.90 o                         
  13   3  11         13.60         12.14         4.82 o                         
  14   3  11          3.53          4.38         5.50 o                         
  15   3  11          1.80          3.49         4.94 o                         
 -17   4  11          0.09         -5.99         5.99 o                         
 -16   4  11          0.04          4.75        11.42 o                         
 -15   4  11          0.45          7.25         4.27 o                         
 -14   4  11          6.71          8.35         4.83 o                         
 -13   4  11         38.29         40.63         4.88 o                         
 -12   4  11         80.70         75.57         7.05 o                         
 -11   4  11          0.06          4.74         4.43 o                         
 -10   4  11          8.31          8.10         4.69 o                         
  -9   4  11         44.00         40.35         4.94 o                         
  -8   4  11        142.60        155.80         5.84 o                         
  -7   4  11         24.75         18.18         4.17 o                         
  -6   4  11         39.92         29.58         4.52 o                         
  -5   4  11         39.04         33.05         4.33 o                         
  -4   4  11         83.19         75.85         4.81 o                         
  -3   4  11          7.85         12.14         4.09 o                         
  -2   4  11          0.08         -1.16         3.69 o                         
  -1   4  11         15.63         15.63         3.85 o                         
   0   4  11         33.00         36.28         7.99 o                         
   1   4  11         41.86         34.78         4.00 o                         
   2   4  11         60.50         61.52         6.08 o                         
   3   4  11          1.32         -3.67         3.82 o                         
   4   4  11         25.91         23.23         3.86 o                         
   5   4  11          1.01          3.33         3.55 o                         
   6   4  11          7.90          6.93         3.80 o                         
   7   4  11          0.06          2.26         3.69 o                         
   8   4  11          3.48          7.20         3.70 o                         
   9   4  11          0.62          1.54         3.59 o                         
  10   4  11          0.05          2.43         3.83 o                         
  11   4  11          0.21         -2.87         3.74 o                         
  12   4  11          3.05          6.01         4.41 o                         
  13   4  11          0.80          1.84         3.97 o                         
  14   4  11          0.11         -4.66         5.50 o                         
 -16   5  11          0.32         12.65         8.83 o                         
 -15   5  11          0.50         -2.61         4.17 o                         
 -14   5  11          4.18         -5.09         5.09 o                         
 -13   5  11          6.42          5.35         4.85 o                         
 -12   5  11          0.07         -2.23         4.53 o                         
 -11   5  11          7.67          3.72         4.70 o                         
 -10   5  11          0.85         -1.30         4.71 o                         
  -9   5  11         11.84          7.82         4.98 o                         
  -8   5  11          0.41          5.10         4.36 o                         
  -7   5  11         35.98         29.30         4.73 o                         
  -6   5  11         15.28          8.41         4.57 o                         
  -5   5  11          7.22          7.87         4.38 o                         
  -4   5  11        164.33        153.44         5.85 o                         
  -3   5  11         14.01         10.95         6.22 o                         
  -2   5  11          2.35         -0.80         3.83 o                         
  -1   5  11          3.30          4.49         3.92 o                         
   0   5  11          0.74          4.21         3.97 o                         
   1   5  11          9.73          5.48         3.69 o                         
   2   5  11          0.42         -0.48         3.50 o                         
   3   5  11          0.36          0.76         3.61 o                         
   4   5  11          0.90         -0.44         3.83 o                         
   5   5  11        101.30         94.18         6.62 o                         
   6   5  11          0.07         -1.83         4.60 o                         
   7   5  11          4.62          3.28         3.98 o                         
   8   5  11          0.66          6.02         7.54 o                         
   9   5  11         17.28         26.80         6.35 o                         
  10   5  11          0.92          3.28         4.70 o                         
  11   5  11          0.00          1.63         6.05 o                         
  12   5  11         12.56         17.52         6.75 o                         
  13   5  11          0.13         -3.35         6.66 o                         
 -14   6  11          0.93         11.83         6.32 o                         
 -13   6  11          1.46          3.78         5.59 o                         
 -12   6  11          3.85          3.34         4.92 o                         
 -11   6  11         20.21         17.34         7.03 o                         
 -10   6  11         17.78         21.75         4.96 o                         
  -9   6  11          0.58         -0.89         4.67 o                         
  -8   6  11          1.37          0.01         6.44 o                         
  -7   6  11          2.36          6.03         4.71 o                         
  -6   6  11          1.03          0.62         4.54 o                         
  -5   6  11         49.76         46.99         5.09 o                         
  -4   6  11          2.78          2.19         4.35 o                         
  -3   6  11          1.83          4.83         6.05 o                         
  -2   6  11         32.07         23.41         4.67 o                         
  -1   6  11          1.34          8.06         6.11 o                         
   0   6  11         15.72         21.19         7.13 o                         
   1   6  11          4.61          1.34         4.12 o                         
   2   6  11         15.63         12.04         3.94 o                         
   3   6  11          3.16          0.72         3.40 o                         
   4   6  11         28.03         34.76        10.36 o                         
   5   6  11          0.14          3.29         5.77 o                         
   6   6  11         11.10          9.99         4.02 o                         
   7   6  11          0.19         -5.63         5.63 o                         
   8   6  11          1.64          5.12         6.18 o                         
   9   6  11          2.37         10.63         6.01 o                         
  10   6  11          3.57         16.53         6.41 o                         
  11   6  11         35.36         57.75         7.13 o                         
 -11   7  11          7.54         20.24         8.18 o                         
 -10   7  11          0.01          9.43         7.20 o                         
  -9   7  11          9.85         16.08         5.38 o                         
  -8   7  11          4.78          9.87         6.86 o                         
  -7   7  11          5.38          6.03         7.58 o                         
  -6   7  11         31.13         34.22         7.94 o                         
  -5   7  11         88.57         89.94         8.03 o                         
  -4   7  11        106.10         89.76         7.90 o                         
  -3   7  11         22.69         22.29         6.85 o                         
  -2   7  11          1.49          6.58         7.06 o                         
  -1   7  11          1.55         -4.52         6.82 o                         
   0   7  11          0.00         -0.63         5.43 o                         
   1   7  11          0.00         -5.75         6.51 o                         
   2   7  11          0.06         -2.40         5.63 o                         
   3   7  11          7.90          1.66         6.08 o                         
   4   7  11          2.50          4.69         5.40 o                         
   5   7  11          0.01          2.78         6.53 o                         
   6   7  11          3.23          7.80         7.31 o                         
   7   7  11          4.29          1.27         7.41 o                         
   9   7  11          5.19         25.99         7.97 o                         
  -7   8  11          8.06          0.55         6.40 o                         
  -6   8  11         54.99         40.12         8.46 o                         
  -5   8  11         63.45         55.58         7.99 o                         
  -4   8  11         37.44         18.18         7.11 o                         
  -3   8  11          5.13         20.75         7.72 o                         
  -2   8  11          1.14          4.44         5.87 o                         
   0   8  11          4.30         -2.35         6.10 o                         
   1   8  11          5.38         -5.56         7.55 o                         
   2   8  11          0.01         -3.19         6.45 o                         
   3   8  11         14.24         21.44         6.45 o                         
   4   8  11          7.37         -6.66         6.66 o                         
   5   8  11          3.35          3.44         6.77 o                         
 -18   0  12          6.59         13.70         6.84 o                         
 -17   0  12          3.26          0.78         8.09 o                         
 -16   0  12          9.94         -5.52         8.00 o                         
 -15   0  12          8.62          7.01         7.56 o                         
 -14   0  12        104.28         80.84         8.96 o                         
 -13   0  12        261.10        269.19        10.43 o                         
 -12   0  12        297.98        290.36        10.92 o                         
 -11   0  12          0.19          6.26         7.43 o                         
 -10   0  12        130.49        139.53         8.67 o                         
  -9   0  12         39.31         41.88         7.81 o                         
  -8   0  12         73.69         75.31         7.45 o                         
  -7   0  12          3.04          3.82         6.50 o                         
  -6   0  12          7.57         16.09         7.12 o                         
  -5   0  12          3.59         17.40         6.63 o                         
  -4   0  12         16.64          9.30         6.60 o                         
  -3   0  12          0.11         -0.56         6.12 o                         
  -2   0  12         67.01         56.37         6.88 o                         
  -1   0  12        171.04        164.19         8.17 o                         
   0   0  12         32.20         38.20         6.08 o                         
   1   0  12        101.73         96.60         6.80 o                         
   2   0  12        258.36        268.96         8.81 o                         
   3   0  12        117.34        129.51         8.17 o                         
   4   0  12        274.09        273.52         9.54 o                         
   5   0  12         28.01         21.77         6.66 o                         
   6   0  12          3.56         -1.69         6.71 o                         
   7   0  12         77.57         92.99         8.25 o                         
   8   0  12        110.59        122.48         8.29 o                         
   9   0  12          0.25         -4.15         6.96 o                         
  10   0  12        248.59        256.65        10.56 o                         
  11   0  12        101.38        121.86         8.92 o                         
  12   0  12         36.12         46.31         7.28 o                         
  13   0  12          8.17          2.68         6.89 o                         
  14   0  12          0.11          1.46         7.87 o                         
  15   0  12          5.35         15.14         6.89 o                         
 -18   1  12          0.91         11.93         5.98 o                         
 -17   1  12          2.63          8.29         6.38 o                         
 -16   1  12          0.19         -0.52         4.59 o                         
 -15   1  12          0.39         -1.87         4.04 o                         
 -14   1  12          2.57          2.07         3.52 o                         
 -13   1  12         31.11         34.76         4.80 o                         
 -12   1  12        291.46        317.38        18.57 o                         
 -11   1  12        200.57        215.78        13.87 o                         
 -10   1  12         37.32         39.00         5.31 o                         
  -9   1  12          7.30         -1.17         5.03 o                         
  -8   1  12         27.26         14.63         5.24 o                         
  -7   1  12        157.36        141.79         7.44 o                         
  -6   1  12        466.94        455.96         8.20 o                         
  -5   1  12        593.36        608.81        23.92 o                         
  -4   1  12        156.75        194.87         9.19 o                         
  -3   1  12        101.28         80.70         4.84 o                         
  -2   1  12        156.79        154.71         5.58 o                         
  -1   1  12          4.41          7.15         4.22 o                         
   0   1  12         28.30         14.51         4.14 o                         
   1   1  12          0.00         -4.27         4.27 o                         
   2   1  12          7.69          7.29         4.22 o                         
   3   1  12        726.34        719.42         9.16 o                         
   4   1  12        167.27        187.39         7.36 o                         
   5   1  12         45.75         50.45         4.96 o                         
   6   1  12         30.20         22.80         5.05 o                         
   7   1  12          1.49         -4.50         4.50 o                         
   8   1  12         29.51         27.12         4.98 o                         
   9   1  12        185.03        177.43         6.70 o                         
  10   1  12        127.48        115.64         6.91 o                         
  11   1  12          0.03          1.07         5.80 o                         
  12   1  12         48.78         39.78         5.42 o                         
  13   1  12          2.58         11.90         5.47 o                         
  14   1  12          8.80         12.81         6.67 o                         
  15   1  12          2.72         13.60         5.54 o                         
 -18   2  12         13.20         19.81         5.19 o                         
 -17   2  12          0.21         -3.42         3.49 o                         
 -16   2  12          0.03          2.55         3.61 o                         
 -15   2  12          2.15          5.75         4.01 o                         
 -14   2  12          0.02          0.56         3.87 o                         
 -13   2  12          0.46         -0.11         3.52 o                         
 -12   2  12         17.67         22.01         3.65 o                         
 -11   2  12          3.12         -3.29         4.77 o                         
 -10   2  12          1.36          0.75         3.26 o                         
  -9   2  12         16.83         11.53         3.44 o                         
  -8   2  12         25.33         16.60         3.45 o                         
  -7   2  12         30.74         29.74         3.59 o                         
  -6   2  12         13.85          9.12         4.67 o                         
  -5   2  12          0.77          5.96         4.49 o                         
  -4   2  12        551.87        541.86        39.34 o                         
  -3   2  12         28.64         39.25        11.14 o                         
  -2   2  12         11.35         10.48         4.08 o                         
  -1   2  12          1.58         -4.25         4.25 o                         
   0   2  12          0.41         -4.09         4.09 o                         
   1   2  12          8.41          3.98         4.15 o                         
   2   2  12          2.19          7.27         7.38 o                         
   3   2  12        210.25        196.25         6.14 o                         
   4   2  12        510.47        524.47         8.36 o                         
   5   2  12         41.17         41.25         4.73 o                         
   6   2  12          6.80          4.29         5.47 o                         
   7   2  12         46.74         51.21         4.81 o                         
   8   2  12         20.84         28.24         4.75 o                         
   9   2  12          0.62         -3.58         4.35 o                         
  10   2  12        110.86        121.82         5.95 o                         
  11   2  12          6.17         11.64         5.00 o                         
  12   2  12         60.47         72.44         6.23 o                         
  13   2  12          1.00         -2.56         4.99 o                         
  14   2  12          1.55          0.76         5.40 o                         
  15   2  12          0.44          0.36         6.74 o                         
 -17   3  12          2.47         13.81         6.78 o                         
 -16   3  12          0.07          1.75         5.27 o                         
 -15   3  12          0.31         -0.60         4.57 o                         
 -14   3  12          0.16          3.13         7.93 o                         
 -13   3  12          4.69          3.92         4.48 o                         
 -12   3  12          9.92         12.45         4.33 o                         
 -11   3  12          0.40         -3.50         3.92 o                         
 -10   3  12         16.93          9.99         4.57 o                         
  -9   3  12          0.45         -1.90         4.05 o                         
  -8   3  12          1.17         -1.41         3.92 o                         
  -7   3  12         47.53         50.93         4.60 o                         
  -6   3  12          0.74          0.16         3.04 o                         
  -5   3  12        149.54        124.38        16.33 o                         
  -4   3  12         81.80         89.03        14.09 o                         
  -3   3  12         51.72         41.73         3.12 o                         
  -2   3  12          0.18         -2.36         2.82 o                         
  -1   3  12          0.52         -3.59         3.59 o                         
   0   3  12         22.24         14.08         3.83 o                         
   1   3  12         10.56          4.90         3.95 o                         
   2   3  12         23.59         27.39         4.21 o                         
   3   3  12          4.13          8.54         3.89 o                         
   4   3  12         14.98         11.34         4.38 o                         
   5   3  12         97.26         92.47         4.87 o                         
   6   3  12         77.74         83.30         5.09 o                         
   7   3  12          0.16         -1.02         4.05 o                         
   8   3  12         38.69         38.61         4.76 o                         
   9   3  12         47.31         47.83         5.16 o                         
  10   3  12          0.47          3.32         4.65 o                         
  11   3  12          9.79         14.71         4.79 o                         
  12   3  12          7.98          9.46         5.48 o                         
  13   3  12         39.26         47.87         5.58 o                         
  14   3  12         21.16         25.83         5.31 o                         
 -16   4  12          0.72         -4.73         4.73 o                         
 -15   4  12          2.39         -3.20         5.31 o                         
 -14   4  12          0.06          0.61         4.41 o                         
 -13   4  12          1.65          7.10         6.81 o                         
 -12   4  12          1.22         -1.00         4.31 o                         
 -11   4  12          0.02         -1.43         4.05 o                         
 -10   4  12          0.97          1.16         4.15 o                         
  -9   4  12         41.41         40.21         4.86 o                         
  -8   4  12         14.16          9.32         4.33 o                         
  -7   4  12          0.59         -2.72         4.04 o                         
  -6   4  12         36.68         40.55         4.57 o                         
  -5   4  12         27.49         39.01         7.61 o                         
  -4   4  12         86.70         84.83         4.96 o                         
  -3   4  12         21.30         15.37         6.83 o                         
  -2   4  12          3.34          4.50         3.95 o                         
  -1   4  12         44.00         48.87         4.34 o                         
   0   4  12         22.51         15.68         4.03 o                         
   1   4  12         31.03         27.12         4.01 o                         
   2   4  12         10.35          9.18         3.63 o                         
   3   4  12          0.52         -1.88         6.30 o                         
   4   4  12          2.83          9.24         6.10 o                         
   5   4  12          1.53          5.88         6.25 o                         
   6   4  12          0.03         -2.14         6.06 o                         
   7   4  12         44.27         38.80         6.62 o                         
   8   4  12          9.81         16.08         7.02 o                         
   9   4  12          6.31         13.11         7.21 o                         
  10   4  12         17.09         30.58         7.97 o                         
  11   4  12          8.64         16.69         7.80 o                         
  12   4  12          5.04          6.74         4.50 o                         
  13   4  12         16.13         16.10         5.04 o                         
 -14   5  12          0.95          9.40         4.58 o                         
 -13   5  12          0.26         -4.15         4.67 o                         
 -12   5  12          4.91         20.49         5.53 o                         
 -11   5  12         64.44         68.52         5.38 o                         
 -10   5  12          0.82         -1.53         4.51 o                         
  -9   5  12          5.39          0.49         4.49 o                         
  -8   5  12          2.85          0.63         4.47 o                         
  -7   5  12          3.82          2.56         4.64 o                         
  -6   5  12          3.86          2.42         4.75 o                         
  -5   5  12         38.23         35.32         4.59 o                         
  -4   5  12          7.07          4.73         3.98 o                         
  -3   5  12         48.72         43.07         4.39 o                         
  -2   5  12          1.01          0.02         4.41 o                         
  -1   5  12          3.00         -0.18         4.30 o                         
   0   5  12          2.87          6.81         3.95 o                         
   1   5  12         22.90         27.76         4.46 o                         
   2   5  12          8.93         10.30         4.03 o                         
   3   5  12          1.96         -1.46         4.01 o                         
   4   5  12          1.03         -3.25         3.65 o                         
   5   5  12          1.14         -1.37         3.74 o                         
   6   5  12          1.36         -2.74         4.11 o                         
   7   5  12          8.97         10.93         6.63 o                         
   8   5  12          6.86          3.94         6.07 o                         
   9   5  12          6.28         -2.11         6.65 o                         
  10   5  12          5.83         14.65         7.15 o                         
  11   5  12          9.32         14.31         6.87 o                         
  12   5  12          1.78          2.09         7.45 o                         
 -13   6  12         12.22         23.08         9.75 o                         
 -12   6  12         20.69         19.43         8.07 o                         
 -11   6  12          1.72          6.01        12.21 o                         
 -10   6  12         46.90         56.00         5.31 o                         
  -9   6  12         20.53         43.46        13.55 o                         
  -8   6  12          8.02          5.46         6.59 o                         
  -7   6  12          5.51          2.59         4.91 o                         
  -6   6  12          8.60         18.67         9.39 o                         
  -5   6  12         11.13          8.97         5.57 o                         
  -4   6  12          1.87          4.22         4.00 o                         
  -3   6  12          0.00          1.45         3.92 o                         
  -2   6  12         19.22         10.89         7.02 o                         
  -1   6  12         23.46         18.82         8.21 o                         
   0   6  12          7.51          3.18         4.16 o                         
   1   6  12          1.67          8.76         4.19 o                         
   2   6  12         22.65         18.63         4.06 o                         
   3   6  12         14.06          7.39         3.79 o                         
   4   6  12          0.10         -0.11         3.77 o                         
   5   6  12         10.58         13.07         6.32 o                         
   6   6  12          9.20          8.13         5.27 o                         
   7   6  12          0.00         -4.18         5.92 o                         
   8   6  12          0.04         -3.60         5.21 o                         
   9   6  12          5.28         20.31         5.87 o                         
 -10   7  12         14.00         22.36         6.89 o                         
  -9   7  12          8.15          4.38         6.16 o                         
  -8   7  12         21.61         34.80         7.02 o                         
  -7   7  12          1.05          3.12         7.01 o                         
  -6   7  12         20.04         17.28         6.88 o                         
  -5   7  12         52.66         46.58         7.15 o                         
  -4   7  12          2.32         -0.50         6.70 o                         
  -3   7  12          3.13          4.65         6.41 o                         
  -2   7  12         16.62         14.92         5.84 o                         
  -1   7  12          0.15          0.08         6.19 o                         
   0   7  12          1.45          7.19         5.66 o                         
   1   7  12          2.05         11.51         6.44 o                         
   2   7  12          1.98          5.77         5.30 o                         
   3   7  12          0.58         -2.19         6.62 o                         
   4   7  12          9.63         -5.96         6.12 o                         
   5   7  12         15.77         16.75         5.89 o                         
   6   7  12          0.00         12.83         5.87 o                         
   7   7  12          7.04         -5.74         5.74 o                         
  -4   8  12          7.25          7.75         7.43 o                         
  -3   8  12          0.21         -2.03         6.17 o                         
  -2   8  12          0.07         -7.62         7.62 o                         
  -1   8  12          2.13          0.70         5.96 o                         
   0   8  12          0.16         -6.45         6.45 o                         
   1   8  12          0.12          5.66         6.71 o                         
 -17   1  13          0.33         -5.32         5.32 o                         
 -16   1  13         11.84         12.91         4.83 o                         
 -15   1  13          0.82         -5.24         5.24 o                         
 -14   1  13          9.32         13.56         5.26 o                         
 -13   1  13          5.67         15.73         5.86 o                         
 -12   1  13        100.21        129.97         6.60 o                         
 -11   1  13         97.36        109.64         6.47 o                         
 -10   1  13         21.31         21.09         5.20 o                         
  -9   1  13          0.20         -5.29         5.29 o                         
  -8   1  13          0.49         -4.84         4.84 o                         
  -7   1  13          0.40         -5.17         5.17 o                         
  -6   1  13          0.95          2.88         4.79 o                         
  -5   1  13         58.82         62.76         5.32 o                         
  -4   1  13         53.55         54.85         4.94 o                         
  -3   1  13         43.71         47.84         6.22 o                         
  -2   1  13         19.24         14.39         4.43 o                         
  -1   1  13          6.21          3.34         4.24 o                         
   0   1  13          0.50         -1.76         4.22 o                         
   1   1  13         23.73         23.74         4.61 o                         
   2   1  13         93.23         84.75         6.73 o                         
   3   1  13          1.57         13.83         4.68 o                         
   4   1  13         35.92         41.08         4.96 o                         
   5   1  13         41.32         30.68         5.16 o                         
   6   1  13          2.21         -4.35         4.70 o                         
   7   1  13          8.13          2.94         7.75 o                         
   8   1  13          0.00          3.35         5.00 o                         
   9   1  13          0.98         -2.84         5.09 o                         
  10   1  13          1.64          6.57         5.14 o                         
  11   1  13         25.36         18.08         5.34 o                         
  12   1  13          0.12          3.00         4.84 o                         
  13   1  13          2.50         -3.87         4.88 o                         
  14   1  13         11.17          9.95         7.88 o                         
 -16   2  13          0.27          4.53         7.06 o                         
 -15   2  13          2.53          7.63         3.97 o                         
 -14   2  13          5.66          5.61         3.59 o                         
 -13   2  13         23.57         21.96         3.84 o                         
 -12   2  13         38.40         37.61         5.34 o                         
 -11   2  13          8.95          5.59         5.01 o                         
 -10   2  13         17.97         11.59         4.98 o                         
  -9   2  13          8.06         -0.34         4.90 o                         
  -8   2  13          7.89          8.86         4.50 o                         
  -7   2  13         46.73         43.68         5.05 o                         
  -6   2  13         10.34          6.33         4.51 o                         
  -5   2  13          5.63          5.57         4.44 o                         
  -4   2  13          0.47          4.60         4.54 o                         
  -3   2  13          0.70         -0.05         4.04 o                         
  -2   2  13          1.73         -4.30         4.30 o                         
  -1   2  13         13.81          8.70         4.34 o                         
   0   2  13         13.78          7.73         4.15 o                         
   1   2  13         25.29         28.35         5.18 o                         
   2   2  13        106.07         98.61         5.28 o                         
   3   2  13         60.53         61.97         7.32 o                         
   4   2  13         14.55         10.65         4.68 o                         
   5   2  13          0.01         -1.49         4.22 o                         
   6   2  13          0.05         -4.56         4.56 o                         
   7   2  13          1.35         -2.38         4.75 o                         
   8   2  13          6.69         14.44         7.76 o                         
   9   2  13          1.99          3.91         4.99 o                         
  10   2  13         23.04         39.74         5.62 o                         
  11   2  13         15.27         11.16         8.74 o                         
  12   2  13          7.29          7.31         5.19 o                         
  13   2  13          6.15          4.68         6.28 o                         
 -16   3  13          4.80         13.23         6.05 o                         
 -15   3  13          0.00          4.55         5.81 o                         
 -14   3  13          0.52          1.31         4.83 o                         
 -13   3  13          2.55         11.51        14.25 o                         
 -12   3  13         17.56         20.76         4.53 o                         
 -11   3  13          1.44          1.11         4.11 o                         
 -10   3  13          5.21          4.42         3.71 o                         
  -9   3  13          4.53          5.61         4.20 o                         
  -8   3  13          0.95          2.03         4.24 o                         
  -7   3  13         12.44          8.11         7.11 o                         
  -6   3  13         30.62         15.47         7.89 o                         
  -5   3  13         25.82         21.13         7.75 o                         
  -4   3  13        164.96        134.32        31.29 o                         
  -3   3  13         27.06         29.75         6.14 o                         
  -2   3  13         44.89         40.79         4.34 o                         
  -1   3  13          7.57          3.75         4.11 o                         
   0   3  13          0.91          0.42         4.78 o                         
   1   3  13          2.57         -0.08         3.76 o                         
   2   3  13          2.52          1.59         4.16 o                         
   3   3  13          6.08          4.24         3.93 o                         
   4   3  13          1.44          1.30         4.16 o                         
   5   3  13          6.57          8.37         4.27 o                         
   6   3  13         12.85          9.81         4.22 o                         
   7   3  13         16.14         18.32         4.26 o                         
   8   3  13          1.20          1.72         4.23 o                         
   9   3  13          0.44         -4.58         4.58 o                         
  10   3  13          7.26          1.75         4.80 o                         
  11   3  13          0.15         -2.11         4.39 o                         
  12   3  13          1.34          0.14         5.25 o                         
  13   3  13          1.45          2.78         5.06 o                         
 -15   4  13          0.34         -5.29         5.67 o                         
 -14   4  13          1.69          0.69         4.90 o                         
 -13   4  13          0.03         -2.98         4.27 o                         
 -12   4  13          0.64         -4.71         4.71 o                         
 -11   4  13          0.00         -2.28         5.03 o                         
 -10   4  13          1.21         -1.34         4.04 o                         
  -9   4  13          4.77          3.52         4.72 o                         
  -8   4  13          0.30         -2.54         4.51 o                         
  -7   4  13          3.51          9.25         4.21 o                         
  -6   4  13         32.47         31.14         4.79 o                         
  -5   4  13         16.13          9.81         4.31 o                         
  -4   4  13         24.08         18.96         4.09 o                         
  -3   4  13         93.91         91.31         4.96 o                         
  -2   4  13          0.05         -3.38         6.68 o                         
  -1   4  13          2.86          4.23         6.62 o                         
   0   4  13          2.01          0.04         6.86 o                         
   1   4  13         81.45         81.80         8.06 o                         
   2   4  13          8.66         12.19         6.12 o                         
   3   4  13          4.55          7.44         6.42 o                         
   4   4  13          2.57          3.40         6.89 o                         
   5   4  13          0.55         -6.64         6.64 o                         
   6   4  13          7.50          5.03         6.01 o                         
   7   4  13          0.97         -1.18         5.95 o                         
   8   4  13          8.84         14.13         6.82 o                         
   9   4  13          4.90         12.14         7.39 o                         
  10   4  13          0.42          0.35         7.44 o                         
  11   4  13          8.82          1.91         6.84 o                         
 -13   5  13          4.88          0.50         4.68 o                         
 -12   5  13          0.59          5.44         5.03 o                         
 -11   5  13          0.31          1.33         4.68 o                         
 -10   5  13          0.01          9.29         5.74 o                         
  -9   5  13          0.05         -2.78         8.51 o                         
  -8   5  13          7.81          8.45         4.18 o                         
  -7   5  13          8.13         17.11         4.50 o                         
  -6   5  13          3.46         -1.54         4.05 o                         
  -5   5  13          8.16          3.31         4.80 o                         
  -4   5  13          4.44          6.09         4.19 o                         
  -3   5  13          0.17          1.43         4.71 o                         
  -2   5  13          1.50         -2.76         3.85 o                         
  -1   5  13          9.17          3.44         3.76 o                         
   0   5  13          7.63          6.94         3.82 o                         
   1   5  13          9.99          0.22         4.97 o                         
   2   5  13         20.59         13.36         6.09 o                         
   3   5  13         29.60         28.22         6.30 o                         
   4   5  13          6.38          7.10         6.67 o                         
   5   5  13          0.17         -0.36         7.10 o                         
   6   5  13         10.38         12.03         7.05 o                         
   7   5  13         11.80         15.15         6.94 o                         
   8   5  13          4.28          4.06         6.64 o                         
   9   5  13          2.32         -4.08         6.69 o                         
  10   5  13          4.52          7.38         6.82 o                         
 -11   6  13         11.64          9.73         5.49 o                         
 -10   6  13          0.35         -3.12         6.24 o                         
  -9   6  13          0.03          5.70         5.17 o                         
  -8   6  13          1.08         -0.33         4.68 o                         
  -7   6  13          0.49          7.52         5.51 o                         
  -6   6  13          0.24          6.01         4.28 o                         
  -5   6  13          0.01          9.87         4.81 o                         
  -4   6  13          6.69         13.17         5.73 o                         
  -3   6  13          3.96          7.75         4.04 o                         
  -2   6  13          7.38         10.33         4.13 o                         
  -1   6  13          0.68          3.05         4.26 o                         
   0   6  13          0.05         10.09         4.17 o                         
   1   6  13         11.81          6.75         3.91 o                         
   2   6  13         44.80         46.45         5.24 o                         
   3   6  13         55.99         66.01         4.89 o                         
   4   6  13          1.41          3.17         5.09 o                         
   5   6  13         15.23         22.33         6.71 o                         
   6   6  13         11.10         10.01         6.14 o                         
   7   6  13          0.52         -6.18         6.18 o                         
   8   6  13          1.10         -1.20         6.80 o                         
  -7   7  13          5.69         11.56         6.43 o                         
  -6   7  13          3.30         -6.23         6.23 o                         
  -5   7  13          0.20         11.62         6.83 o                         
  -4   7  13          1.02         -1.31         5.34 o                         
  -3   7  13          4.87          2.62         6.89 o                         
  -2   7  13          4.26         -1.33         5.89 o                         
  -1   7  13          6.86         11.29         6.45 o                         
   1   7  13          3.35         24.06         6.18 o                         
   2   7  13         12.74         19.74         5.57 o                         
   3   7  13         19.81         38.09         7.00 o                         
   4   7  13          5.67         -1.53         6.71 o                         
 -16   0  14          0.52          6.33         7.52 o                         
 -15   0  14          0.33         -2.60         7.44 o                         
 -14   0  14          3.59         21.02         8.90 o                         
 -13   0  14        129.86        163.86        10.58 o                         
 -12   0  14        194.66        206.91        10.40 o                         
 -11   0  14         76.63         60.66         8.30 o                         
 -10   0  14          4.25         -4.80         7.40 o                         
  -9   0  14          9.21         -2.83         7.99 o                         
  -8   0  14         14.18          8.73         7.60 o                         
  -7   0  14          0.77          4.99         7.14 o                         
  -6   0  14         16.46         18.48         6.58 o                         
  -5   0  14         92.27         85.36         7.29 o                         
  -4   0  14          9.51         14.49         6.34 o                         
  -3   0  14         35.58         27.60         6.33 o                         
  -2   0  14          3.59          2.38         5.87 o                         
  -1   0  14         64.55         58.47         7.02 o                         
   0   0  14         75.40         84.81         7.85 o                         
   1   0  14          1.11          4.20         7.10 o                         
   2   0  14        278.46        282.71        10.12 o                         
   3   0  14        956.42       1025.34        16.37 o                         
   4   0  14         95.50         98.66         9.00 o                         
   5   0  14         66.64         48.88         8.46 o                         
   6   0  14          0.48         -7.37         7.37 o                         
   7   0  14         42.95         41.78         7.73 o                         
   8   0  14         13.39         10.99         7.44 o                         
   9   0  14          0.64          2.77         7.70 o                         
  10   0  14         10.75         -0.19         7.65 o                         
  11   0  14          6.95          7.83         7.54 o                         
  12   0  14          0.11          2.32         6.59 o                         
 -15   1  14          0.14          1.74         5.25 o                         
 -14   1  14         54.64         62.08         8.15 o                         
 -13   1  14        106.06        113.50        15.53 o                         
 -12   1  14         77.32         77.46         7.02 o                         
 -11   1  14          9.47          6.81         6.26 o                         
 -10   1  14          0.39         -2.54         5.55 o                         
  -9   1  14          0.00         -5.73         5.73 o                         
  -8   1  14          1.85         -4.16         4.73 o                         
  -7   1  14          8.44          6.48         5.02 o                         
  -6   1  14          7.45          7.48         4.84 o                         
  -5   1  14          5.24          8.38         4.54 o                         
  -4   1  14         50.04         41.79         4.99 o                         
  -3   1  14         25.49         30.45         4.84 o                         
  -2   1  14          4.35         -2.58         4.25 o                         
  -1   1  14          8.20          6.75         4.12 o                         
   0   1  14         52.80         56.26         5.05 o                         
   1   1  14        247.04        250.36         7.90 o                         
   2   1  14        129.45        162.13         6.28 o                         
   3   1  14         20.30         29.95         6.45 o                         
   4   1  14         16.18         12.42         4.90 o                         
   5   1  14         13.36         12.03         6.13 o                         
   6   1  14         19.26         12.30         5.80 o                         
   7   1  14          4.19         -3.90         5.00 o                         
   8   1  14          9.58          1.50         5.27 o                         
   9   1  14         17.23         20.18         5.52 o                         
  10   1  14          4.12          2.72         5.28 o                         
  11   1  14          0.30          3.26         4.83 o                         
  12   1  14         23.41         16.53         5.79 o                         
 -15   2  14          8.41          5.69         7.83 o                         
 -14   2  14         67.95         66.20        18.72 o                         
 -13   2  14         38.29         28.07         5.03 o                         
 -12   2  14         24.68         23.16         8.89 o                         
 -11   2  14          0.25         -5.15         5.15 o                         
 -10   2  14         10.92          8.45         6.36 o                         
  -9   2  14          0.11         -5.25         5.25 o                         
  -8   2  14          3.63          2.40         4.85 o                         
  -7   2  14          4.85         -4.23         4.60 o                         
  -6   2  14         20.06         23.61         4.64 o                         
  -5   2  14        120.25        106.75         5.72 o                         
  -4   2  14         40.59         43.15         4.89 o                         
  -3   2  14          0.34          2.12         4.40 o                         
  -2   2  14          2.80          0.44         4.61 o                         
  -1   2  14          9.29          6.42         5.09 o                         
   0   2  14          0.40         -0.76         4.19 o                         
   1   2  14          0.42         -1.54         4.54 o                         
   2   2  14          0.74          4.35         4.33 o                         
   3   2  14         27.85         30.39         4.45 o                         
   4   2  14         11.25         17.06         4.49 o                         
   5   2  14         16.61         16.95         4.88 o                         
   6   2  14          5.21         -4.39         5.13 o                         
   7   2  14         19.89         16.32         5.30 o                         
   8   2  14          6.32          4.47         5.04 o                         
   9   2  14         16.05         17.77         5.09 o                         
  10   2  14          0.59          3.41         4.97 o                         
  11   2  14          5.20          4.60         5.20 o                         
  12   2  14          1.18         -0.59         6.49 o                         
 -14   3  14          0.17          2.76         7.89 o                         
 -13   3  14          0.74         -6.05         8.97 o                         
 -12   3  14          2.00          9.02         8.27 o                         
 -11   3  14          3.65          4.28         7.00 o                         
 -10   3  14          0.73         -4.97         6.86 o                         
  -9   3  14          1.31         -0.75         7.10 o                         
  -8   3  14          0.45          7.42         8.26 o                         
  -7   3  14          0.83         -7.88         7.88 o                         
  -6   3  14          1.80         -1.65         7.79 o                         
  -5   3  14         21.05         14.99         7.63 o                         
  -4   3  14        251.80        262.78        11.11 o                         
  -3   3  14         42.31         58.26         8.65 o                         
  -2   3  14         17.78         27.77         8.15 o                         
  -1   3  14          5.55          1.10         6.70 o                         
   0   3  14          4.28         -3.34         3.98 o                         
   1   3  14          0.01          0.30         4.28 o                         
   2   3  14          4.77          8.63         4.79 o                         
   3   3  14          6.05          8.21         4.31 o                         
   4   3  14          6.66          1.60         4.19 o                         
   5   3  14          0.55         -3.43         4.36 o                         
   6   3  14         18.21         24.22         4.72 o                         
   7   3  14          6.51          5.80         4.80 o                         
   8   3  14          2.87          6.51         3.95 o                         
   9   3  14          0.66          4.70         4.72 o                         
  10   3  14         19.17         16.32         4.84 o                         
  11   3  14          0.39         -1.18         5.27 o                         
 -13   4  14          0.60          2.08         4.18 o                         
 -12   4  14         12.10         17.47         5.42 o                         
 -11   4  14          7.29         10.69         7.05 o                         
 -10   4  14          0.25         -2.41         4.55 o                         
  -9   4  14          0.44         15.62         7.23 o                         
  -8   4  14          4.92          9.64         8.05 o                         
  -7   4  14         15.40         10.08         8.39 o                         
  -6   4  14          0.95         -1.99         6.80 o                         
  -5   4  14         32.24         42.59         8.44 o                         
  -4   4  14          0.02         -6.27         7.53 o                         
  -3   4  14          0.07         -0.56         6.58 o                         
  -2   4  14          2.73         -3.61         6.46 o                         
  -1   4  14          7.76         -0.81         6.35 o                         
   0   4  14          4.93         -0.52         6.28 o                         
   1   4  14          0.77          0.48         5.87 o                         
   2   4  14          0.00         -3.78         5.96 o                         
   3   4  14          0.06         -0.22         6.39 o                         
   4   4  14          0.59         -3.08         6.77 o                         
   5   4  14         12.64          9.97         7.32 o                         
   6   4  14          4.75          4.48         7.27 o                         
   7   4  14          0.67          7.74         7.46 o                         
   8   4  14          0.15         10.85         8.06 o                         
   9   4  14          6.88         13.24         7.54 o                         
 -11   5  14          6.60          5.95         8.84 o                         
 -10   5  14          7.04         -7.31        11.05 o                         
  -9   5  14          0.15          4.38         9.68 o                         
  -8   5  14          5.52          0.45         5.36 o                         
  -7   5  14          3.13          1.65        11.01 o                         
  -6   5  14          5.79          5.10         4.72 o                         
  -5   5  14         39.35         36.84        10.47 o                         
  -4   5  14          0.04          5.84         7.84 o                         
  -3   5  14          3.38         -1.79         7.38 o                         
  -2   5  14         15.60         12.89         6.70 o                         
  -1   5  14         16.11          6.99         6.40 o                         
   0   5  14          1.82          4.73         6.54 o                         
   1   5  14         30.31         36.00         6.88 o                         
   2   5  14         13.48          4.56         5.84 o                         
   3   5  14          2.87          4.96         6.28 o                         
   4   5  14          7.01          8.06         6.33 o                         
   5   5  14          0.91          7.85         6.26 o                         
   6   5  14          4.47          7.55         6.60 o                         
   7   5  14          1.12          5.18         6.35 o                         
   8   5  14          0.04         -5.83         6.58 o                         
  -8   6  14          0.17          7.61         4.35 o                         
  -7   6  14          5.98          3.26        13.34 o                         
  -6   6  14          6.78          7.60         4.50 o                         
  -5   6  14          0.73         -3.21         4.14 o                         
  -4   6  14          8.51         11.66        11.52 o                         
  -3   6  14          5.10          2.29         4.48 o                         
  -2   6  14          1.05         -3.47         4.19 o                         
  -1   6  14         14.07         30.72        12.03 o                         
   0   6  14          0.31         -2.39         7.40 o                         
   1   6  14         11.90          7.12         7.19 o                         
   2   6  14          0.21         12.83         7.26 o                         
   3   6  14          7.38         11.69         7.56 o                         
   4   6  14          1.51          1.09         7.79 o                         
   5   6  14          6.41          8.09         8.29 o                         
 -14   1  15         41.94         48.81         6.04 o                         
 -13   1  15         11.55          5.32        10.77 o                         
 -12   1  15          0.47         -1.70         5.58 o                         
 -11   1  15          4.78         -0.90         5.79 o                         
 -10   1  15          3.67          1.64         7.76 o                         
  -9   1  15          0.24         -4.47         7.74 o                         
  -8   1  15          0.49          3.45         4.78 o                         
  -7   1  15          0.00         -3.23         5.11 o                         
  -6   1  15          2.69          5.15         4.64 o                         
  -5   1  15         17.39         20.15         4.84 o                         
  -4   1  15          1.32          2.65         4.51 o                         
  -3   1  15         11.05         16.63         4.55 o                         
  -2   1  15          1.11         -0.67         4.30 o                         
  -1   1  15          2.96         -2.26         4.34 o                         
   0   1  15          3.00          2.30         4.36 o                         
   1   1  15         13.97         17.88         4.74 o                         
   2   1  15        229.66        211.34         6.73 o                         
   3   1  15          8.12         10.80         4.85 o                         
   4   1  15          2.65         10.02         4.78 o                         
   5   1  15          9.95          2.99         4.75 o                         
   6   1  15          5.45         -0.18         4.69 o                         
   7   1  15          0.00         -4.42         4.79 o                         
   8   1  15          0.26          0.83         6.73 o                         
   9   1  15          0.08         -2.60         5.48 o                         
  10   1  15          2.91          8.99         5.34 o                         
 -13   2  15          2.67          1.19         9.12 o                         
 -12   2  15          9.78          7.11         5.43 o                         
 -11   2  15         10.41          8.30         5.30 o                         
 -10   2  15          0.30         -1.87         5.47 o                         
  -9   2  15          0.01          2.20         5.16 o                         
  -8   2  15          1.24          3.92         4.94 o                         
  -7   2  15          2.00          3.43         5.72 o                         
  -6   2  15         17.26         16.38         5.19 o                         
  -5   2  15         13.17         19.71         4.91 o                         
  -4   2  15          4.28         10.69         4.69 o                         
  -3   2  15          0.00          2.70         4.67 o                         
  -2   2  15         18.29         19.63         4.88 o                         
  -1   2  15          6.29          3.65         4.57 o                         
   0   2  15          3.59          6.31         4.64 o                         
   1   2  15         13.23         13.44         4.76 o                         
   2   2  15          2.19          6.44         4.65 o                         
   3   2  15         52.42         57.39         5.26 o                         
   4   2  15          2.37          6.09         5.30 o                         
   5   2  15          9.72         15.67         6.82 o                         
   6   2  15          0.19         -0.50         5.42 o                         
   7   2  15          5.14          4.86         5.10 o                         
   8   2  15          6.23          8.63         5.14 o                         
   9   2  15         16.26         15.41         5.15 o                         
  10   2  15          3.58         16.44         7.53 o                         
 -12   3  15         50.10         49.83        10.20 o                         
 -11   3  15          1.48         -1.49         7.95 o                         
 -10   3  15          0.00         -1.23         7.21 o                         
  -9   3  15          0.66          0.39         7.13 o                         
  -8   3  15          0.98         11.63         7.22 o                         
  -7   3  15          1.05          2.33         7.85 o                         
  -6   3  15          1.73          0.02         7.17 o                         
  -5   3  15          4.70         14.32         7.67 o                         
  -4   3  15         11.54         14.40         6.97 o                         
  -3   3  15          0.34         -7.54         7.54 o                         
  -2   3  15          7.60          9.89         7.35 o                         
  -1   3  15         24.80         44.24         7.42 o                         
   0   3  15          3.64         10.87         6.36 o                         
   1   3  15         20.96         17.08         6.84 o                         
   2   3  15         49.89         30.39         6.50 o                         
   3   3  15          6.60          7.52         3.94 o                         
   4   3  15          0.74         -2.76         3.81 o                         
   5   3  15          0.04          5.02         7.47 o                         
   6   3  15          5.22         16.49         4.49 o                         
   7   3  15         14.35         19.60         4.90 o                         
   8   3  15          4.85         16.34         9.31 o                         
   9   3  15          1.87          7.01         5.18 o                         
 -10   4  15          0.58         -1.89         7.64 o                         
  -9   4  15          0.34         -5.01         7.53 o                         
  -8   4  15          3.66          6.54         7.42 o                         
  -7   4  15         14.02         11.04         8.02 o                         
  -6   4  15         14.48          6.58         8.52 o                         
  -5   4  15         44.14         29.74         7.28 o                         
  -4   4  15          3.12         -5.76         8.31 o                         
  -3   4  15         10.26         12.12         7.25 o                         
  -2   4  15          8.32         11.70         7.13 o                         
  -1   4  15          0.93          4.37         7.88 o                         
   0   4  15          1.38          4.07         7.83 o                         
   1   4  15          0.11          7.19         7.59 o                         
   2   4  15          0.05         -4.13         7.21 o                         
   3   4  15         18.47         28.29         7.79 o                         
   4   4  15          0.01         -2.55         6.76 o                         
   5   4  15          1.31          7.38         6.96 o                         
   6   4  15          0.67          7.29         6.97 o                         
   7   4  15          3.57          8.22         7.39 o                         
  -8   5  15          0.92         10.75         8.02 o                         
  -7   5  15          4.44         12.32         8.87 o                         
  -6   5  15         22.95         18.23         8.33 o                         
  -5   5  15          8.99          4.27         7.49 o                         
  -4   5  15          0.11         -8.53         8.53 o                         
  -3   5  15          0.05          0.38         7.26 o                         
  -2   5  15         19.59          9.32         6.56 o                         
  -1   5  15         19.79          6.61         7.70 o                         
   0   5  15         10.16          9.45         7.91 o                         
   1   5  15          0.03          3.87         7.52 o                         
   2   5  15          0.52          2.52         6.87 o                         
   3   5  15         12.45         21.90         6.94 o                         
   4   5  15         10.14         14.16         7.72 o                         
   5   5  15          4.80          0.99         8.27 o                         
 -12   0  16          1.56         -0.40         9.05 o                         
 -11   0  16          0.12          3.18         8.82 o                         
 -10   0  16          0.61         -3.64         8.50 o                         
  -9   0  16          1.84          6.79         8.61 o                         
  -8   0  16          8.72         13.55         7.83 o                         
  -7   0  16         17.85         14.68         6.82 o                         
  -6   0  16         49.78         46.81         8.60 o                         
  -5   0  16         10.68          9.21         6.58 o                         
  -4   0  16         27.73         21.88         7.71 o                         
  -3   0  16         12.08         14.22         6.90 o                         
  -2   0  16          2.36          1.40         5.82 o                         
  -1   0  16          0.03         -6.23         6.42 o                         
   0   0  16         22.82         15.67         7.40 o                         
   1   0  16        100.86         80.41         8.71 o                         
   2   0  16         52.17         54.59         8.16 o                         
   3   0  16         13.31          6.60         7.35 o                         
   4   0  16         19.28         14.52         6.02 o                         
   5   0  16         17.29         20.37         6.35 o                         
   6   0  16          3.93          6.89         7.23 o                         
   7   0  16          0.41          2.15         7.86 o                         
   8   0  16          1.42         -7.76         7.76 o                         
 -12   1  16          4.04          0.89         5.80 o                         
 -11   1  16          8.57          2.72         7.59 o                         
 -10   1  16          1.16          8.96         6.00 o                         
  -9   1  16          0.12         -4.32         5.40 o                         
  -8   1  16          0.50         -6.07         6.07 o                         
  -7   1  16          0.07          1.40         5.20 o                         
  -6   1  16          6.85          4.05         4.80 o                         
  -5   1  16         45.79         57.86         5.64 o                         
  -4   1  16          7.04         13.84         5.06 o                         
  -3   1  16          6.87          8.43         4.49 o                         
  -2   1  16          2.74          4.78         4.61 o                         
  -1   1  16          0.44          2.13         4.91 o                         
   0   1  16         30.47         30.84         7.51 o                         
   1   1  16         17.82         20.28         5.34 o                         
   2   1  16          0.54          6.96         4.91 o                         
   3   1  16         23.17         17.39         4.64 o                         
   4   1  16          1.47          5.11         4.58 o                         
   5   1  16          5.00          4.19         5.21 o                         
   6   1  16          1.73          0.90         5.50 o                         
   7   1  16          0.05         -3.79         5.52 o                         
   8   1  16          0.05          5.62         6.84 o                         
 -11   2  16          0.81          7.30         9.34 o                         
 -10   2  16          2.16         -4.52         5.12 o                         
  -9   2  16          1.32         -4.58         4.58 o                         
  -8   2  16          0.35          4.31         5.31 o                         
  -7   2  16          0.27          5.48         4.93 o                         
  -6   2  16          0.82          1.43         4.52 o                         
  -5   2  16          4.65          2.11         5.14 o                         
  -4   2  16          9.33         13.80         5.59 o                         
  -3   2  16          2.08          4.12         4.92 o                         
  -2   2  16         15.43         13.75         4.67 o                         
  -1   2  16          9.44         15.39         4.45 o                         
   0   2  16          4.60          6.79         5.19 o                         
   1   2  16         18.29         25.94         5.31 o                         
   2   2  16         40.31         54.91         5.93 o                         
   3   2  16         75.71         83.39         6.17 o                         
   4   2  16          4.51         -0.39         4.97 o                         
   5   2  16          4.14         -2.38         5.06 o                         
   6   2  16          6.68          4.94        11.52 o                         
   7   2  16          1.61         -3.55         5.46 o                         
  -9   3  16          0.27          8.19         8.22 o                         
  -8   3  16          0.06         -5.90         7.23 o                         
  -7   3  16          6.91         -0.20         6.77 o                         
  -6   3  16          0.88          4.71         7.88 o                         
  -5   3  16          0.01          7.74         7.79 o                         
  -4   3  16          2.63         -2.85         7.01 o                         
  -3   3  16          1.75          3.33         7.57 o                         
  -2   3  16          0.05         -1.59         7.52 o                         
  -1   3  16          1.71          8.13         6.48 o                         
   0   3  16          3.89         12.37         7.87 o                         
   1   3  16         14.96         17.93         8.30 o                         
   2   3  16         14.37         17.38         7.88 o                         
   3   3  16         17.57         26.54         7.17 o                         
   4   3  16          0.01         -2.61         7.59 o                         
   5   3  16          1.04          6.10         8.70 o                         
   6   3  16          0.40          8.25         5.16 o                         
  -7   4  16         11.95         13.01         8.69 o                         
  -6   4  16         11.71         13.00         7.24 o                         
  -5   4  16          1.44         -0.91         8.01 o                         
  -4   4  16          0.01          4.63         7.97 o                         
  -3   4  16          0.79         -4.50         7.23 o                         
  -2   4  16          7.97          6.39         7.48 o                         
  -1   4  16          0.55         -3.97         8.07 o                         
   0   4  16          0.51          4.88         6.64 o                         
   1   4  16          4.50          5.99         7.45 o                         
   2   4  16         18.12         38.46         8.86 o                         
   3   4  16          0.01          4.22         8.00 o                         
   4   4  16          1.28          2.37         6.73 o                         
  -9   1  17          0.01         -5.69         5.73 o                         
  -8   1  17          5.50          1.36         5.44 o                         
  -7   1  17          2.84          3.52         6.79 o                         
  -6   1  17         11.65         16.71         5.57 o                         
  -5   1  17          0.09         -1.64         5.12 o                         
  -4   1  17          4.25          4.13         4.98 o                         
  -3   1  17          0.20         -4.56         4.56 o                         
  -2   1  17          1.74         -0.38         4.94 o                         
  -1   1  17          2.72         -1.76         5.27 o                         
   0   1  17          0.93          0.59         4.38 o                         
   1   1  17          1.18          3.28         5.13 o                         
   2   1  17         33.91         34.74         5.80 o                         
   3   1  17          6.53          9.77         5.05 o                         
   4   1  17          0.24          3.51         4.68 o                         
  -7   2  17          0.88          3.44         4.87 o                         
  -6   2  17          9.67          2.15         5.00 o                         
  -5   2  17          6.51          1.88         3.87 o                         
  -4   2  17          0.83         -1.66         4.59 o                         
  -3   2  17          2.38         -4.34         4.34 o                         
  -2   2  17          0.01         -4.41         4.41 o                         
  -1   2  17          0.03         -2.75         4.75 o                         
   0   2  17          2.50          0.37         5.30 o                         
   1   2  17         70.55         63.48         5.35 o                         
   2   2  17         39.23         28.91         5.37 o                         
   3   2  17          5.09         20.68         7.33 o                         
  -3   3  17          0.58         -7.33         7.33 o                         
  -2   3  17          0.19         -0.50         7.31 o                         
  -1   3  17          1.11         -3.18         7.69 o                         
                                                                                
