# Supplementary material for: The crystal structures of three disordered 2-substituted benzimidazole esters
Source: Acta Crystallogr E Crystallogr Commun. 2021 Apr 9;77(Pt 5):473–9. doi: 10.1107/S2056989021003364 (PMC8100276; doi:10.1107/S2056989021003364)
Supplement: Supplementary file 4 [file e-77-00473-IIIsup4.hkl]

data_III                                                                        
_shelx_title ' b1cg'                                                            
_shelx_refln_list_code          4                                               
_shelx_F_calc_maximum      195.41                                               
_exptl_crystal_F_000       824.00                                               
_reflns_d_resolution_high  0.7625                                               
                                                                                
loop_                                                                           
 _space_group_symop_operation_xyz                                               
 'x, y, z'                                                                      
 '-x+1/2, y+1/2, -z+1/2'                                                        
 '-x, -y, -z'                                                                   
 'x-1/2, -y-1/2, z-1/2'                                                         
                                                                                
_cell_length_a    11.1095                                                       
_cell_length_b     9.5126                                                       
_cell_length_c    18.6747                                                       
_cell_angle_alpha  90.000                                                       
_cell_angle_beta   95.079                                                       
_cell_angle_gamma  90.000                                                       
                                                                                
_shelx_F_squared_multiplier     1.000                                           
                                                                                
loop_                                                                           
 _refln_index_h                                                                 
 _refln_index_k                                                                 
 _refln_index_l                                                                 
 _refln_F_squared_calc                                                          
 _refln_F_squared_meas                                                          
 _refln_F_squared_sigma                                                         
 _refln_observed_status                                                         
   2   0   0        679.92        613.49         3.35 o                         
   4   0   0       2224.47       2091.45        16.08 o                         
   6   0   0        606.74        685.67         6.24 o                         
   8   0   0         44.58         37.02         2.94 o                         
  10   0   0         72.83         62.65         3.10 o                         
  12   0   0         30.30         47.77         4.97 o                         
   1   1   0      10118.01       9727.82        50.82 o                         
   2   1   0         25.35         17.54         0.63 o                         
   3   1   0       1337.16       1340.70         4.50 o                         
   4   1   0        153.75        207.88         1.29 o                         
   5   1   0       4658.47       4798.63         6.24 o                         
   6   1   0         79.34         72.88         1.93 o                         
   7   1   0         15.12         13.67         2.78 o                         
   8   1   0        295.80        317.78         3.81 o                         
   9   1   0          2.33          2.93         2.14 o                         
  10   1   0        251.83        244.87         4.09 o                         
  11   1   0          7.26          7.02         2.38 o                         
  12   1   0          0.06          2.54         3.03 o                         
  13   1   0         53.65         47.27         4.01 o                         
   0   2   0       7458.56       7574.83        53.51 o                         
   1   2   0       9499.15       9875.58        34.99 o                         
   2   2   0        504.75        497.37         2.79 o                         
   3   2   0       2113.53       2105.51        12.34 o                         
   4   2   0        662.41        704.52         5.62 o                         
   5   2   0        683.92        679.13         3.38 o                         
   6   2   0        571.26        663.91        14.24 o                         
   7   2   0          7.13          9.71         1.70 o                         
   8   2   0       1801.65       1756.68        17.03 o                         
   9   2   0          1.49          3.75         1.84 o                         
  10   2   0        128.27        110.22         3.59 o                         
  11   2   0        159.04        138.76         3.30 o                         
  12   2   0         36.84         41.62         3.23 o                         
  13   2   0          0.86          0.93         3.13 o                         
  14   2   0          0.62         10.26         4.89 o                         
   1   3   0         32.31         50.92         0.94 o                         
   2   3   0         67.34         68.12         1.17 o                         
   3   3   0       2301.52       2255.23         7.39 o                         
   4   3   0       1397.88       1482.03         6.34 o                         
   5   3   0       1332.55       1343.04        15.29 o                         
   6   3   0         18.24         19.23         1.87 o                         
   7   3   0        234.75        209.56         3.49 o                         
   8   3   0         54.42         55.22         2.66 o                         
   9   3   0        169.13        181.53         4.37 o                         
  10   3   0         33.46         31.71         3.06 o                         
  11   3   0         70.98         59.25         2.97 o                         
  12   3   0         51.43         50.11         2.85 o                         
  13   3   0          4.38          2.04         3.23 o                         
  14   3   0         32.77         36.03         4.23 o                         
   0   4   0        664.99        739.68         6.30 o                         
   1   4   0        609.73        613.20         7.91 o                         
   2   4   0          4.88          9.08         0.88 o                         
   3   4   0        445.52        464.97         4.84 o                         
   4   4   0        839.06        810.37         5.08 o                         
   5   4   0        584.75        630.49         7.72 o                         
   6   4   0         37.18         32.00         2.15 o                         
   7   4   0         24.36         20.08         3.19 o                         
   8   4   0         28.94         30.03         2.48 o                         
   9   4   0          1.89          5.85         2.57 o                         
  10   4   0          0.04          3.16         2.80 o                         
  11   4   0          0.01         -0.46         2.75 o                         
  12   4   0         38.31         29.85         5.21 o                         
  13   4   0          7.34         10.63         4.99 o                         
   1   5   0       1710.32       1638.58        17.06 o                         
   2   5   0        500.05        447.24         2.89 o                         
   3   5   0        318.72        305.15         2.65 o                         
   4   5   0         26.08         23.26         1.42 o                         
   5   5   0          0.13          1.46         1.32 o                         
   6   5   0         44.41         49.68         2.51 o                         
   7   5   0         22.88         26.89         2.47 o                         
   8   5   0          0.25          1.71         3.11 o                         
   9   5   0          9.79          6.16         4.38 o                         
  10   5   0         89.94         74.60         5.07 o                         
  11   5   0          6.09          6.23         3.02 o                         
  12   5   0         38.70         35.32         5.05 o                         
  13   5   0         25.41         13.27         5.38 o                         
   0   6   0        677.89        645.79         7.47 o                         
   1   6   0        188.56        199.96         3.43 o                         
   2   6   0         24.68         35.99         3.27 o                         
   3   6   0         40.79         44.83         2.35 o                         
   4   6   0        238.20        212.96         3.83 o                         
   5   6   0         73.80         65.72         1.99 o                         
   6   6   0        133.13        132.63         2.58 o                         
   7   6   0        268.25        259.66         4.20 o                         
   8   6   0        322.58        307.73         5.17 o                         
   9   6   0          2.83          4.33         2.59 o                         
  10   6   0         27.39         21.19         5.12 o                         
  11   6   0          2.34          1.62         3.19 o                         
  12   6   0         43.99         57.00         3.78 o                         
   1   7   0          0.06          1.15         2.14 o                         
   2   7   0         44.03         41.90         4.67 o                         
   3   7   0         36.50         40.93         2.50 o                         
   4   7   0         89.63         94.23         6.23 o                         
   5   7   0        250.65        228.34         4.68 o                         
   6   7   0         21.62         23.55         2.78 o                         
   7   7   0        104.51        106.45         5.79 o                         
   8   7   0         48.42         47.81         5.36 o                         
   9   7   0         38.96         38.42         5.36 o                         
  10   7   0         36.23         49.87         5.18 o                         
  11   7   0          0.25         -3.07         3.07 o                         
  12   7   0          5.49          0.68         4.83 o                         
   0   8   0        310.74        315.83         6.73 o                         
   1   8   0          0.05          1.67         2.42 o                         
   2   8   0         27.10         22.93         5.54 o                         
   3   8   0        107.63        105.92         3.55 o                         
   4   8   0         28.48         29.42         2.86 o                         
   5   8   0         77.47         81.00         3.53 o                         
   6   8   0         13.72         14.13         4.52 o                         
   7   8   0          0.82         -0.77         4.87 o                         
   8   8   0         58.71         47.19         5.18 o                         
   9   8   0         83.19         93.08         5.99 o                         
  10   8   0          1.15          1.13         4.89 o                         
   1   9   0        163.99        150.70         4.11 o                         
   2   9   0         53.76         49.59         4.64 o                         
   3   9   0         14.44         15.17         2.85 o                         
   4   9   0          0.02         -2.11         2.69 o                         
   5   9   0         32.48         30.41         3.21 o                         
   6   9   0         45.01         39.18         5.22 o                         
   7   9   0         29.11         29.97         4.76 o                         
   8   9   0          0.72         -3.12         4.41 o                         
   9   9   0         40.03         38.21         5.05 o                         
   0  10   0         68.78         73.31         5.66 o                         
   1  10   0          0.03         -0.73         3.01 o                         
   2  10   0          5.49         -0.42         3.13 o                         
   3  10   0          0.01         -2.70         2.70 o                         
   4  10   0         13.28         17.92         2.86 o                         
   5  10   0         26.89         26.32         4.68 o                         
   6  10   0         48.81         43.83         5.26 o                         
   7  10   0          5.08          5.25         5.06 o                         
   1  11   0          4.99          4.21         3.40 o                         
   2  11   0         17.27         14.75         3.42 o                         
   3  11   0          3.84          1.04         3.68 o                         
   4  11   0          0.19          2.83         4.48 o                         
   5  11   0         10.04         19.60         5.86 o                         
   0  12   0          5.31         14.61         5.37 o                         
   1  12   0          4.87          5.95         4.09 o                         
   2  12   0          3.73          6.14         4.64 o                         
   3  12   0          0.81         -3.93         3.93 o                         
 -13   0   1         18.82         28.26         5.01 o                         
 -11   0   1        378.18        357.17         7.14 o                         
  -9   0   1        400.39        420.64         6.70 o                         
  -7   0   1        134.09        108.34         3.42 o                         
  -5   0   1        410.17        435.83         4.76 o                         
  -3   0   1       9250.85       9019.69        16.03 o                         
   3   0   1        465.84        457.73         2.46 o                         
   5   0   1       1929.07       1913.32         5.81 o                         
   7   0   1       1671.07       1816.88        16.96 o                         
   9   0   1        661.29        677.07         5.82 o                         
  11   0   1        505.30        503.05         8.96 o                         
  13   0   1         50.27         59.35         5.24 o                         
 -14   1   1         40.25         46.24         5.79 o                         
 -13   1   1         21.47         19.49         3.05 o                         
 -12   1   1         94.70         94.81         3.88 o                         
 -11   1   1        182.35        155.62         4.22 o                         
 -10   1   1        394.24        364.12         4.77 o                         
  -9   1   1        201.90        199.76         3.60 o                         
  -8   1   1        361.22        352.88         4.13 o                         
  -7   1   1        101.83         98.50         2.34 o                         
  -6   1   1        581.22        621.99         7.93 o                         
  -5   1   1       2169.03       2234.01         7.41 o                         
  -4   1   1       1433.27       1387.13        16.77 o                         
  -3   1   1       1753.61       1739.40        19.42 o                         
  -2   1   1        379.37        405.61         5.05 o                         
  -1   1   1        620.32        619.58         3.37 o                         
   1   1   1         24.47         14.90         1.02 o                         
   2   1   1        907.20        880.25         9.61 o                         
   3   1   1         79.25         69.26         0.87 o                         
   4   1   1        921.57        871.36         3.99 o                         
   5   1   1       3597.56       3724.54         7.73 o                         
   6   1   1        758.13        830.96         3.08 o                         
   7   1   1       1430.74       1470.59        10.57 o                         
   8   1   1        130.50        122.02         4.06 o                         
   9   1   1        340.91        332.74         3.09 o                         
  10   1   1         31.27         48.13         2.38 o                         
  11   1   1          0.17          4.07         2.70 o                         
  12   1   1         30.15         28.09         3.35 o                         
  13   1   1         15.01         11.54         3.41 o                         
 -14   2   1          0.00          3.50         4.41 o                         
 -13   2   1          3.74         -2.61         3.30 o                         
 -12   2   1          0.26         -2.34         2.34 o                         
 -11   2   1         79.51         80.84         3.64 o                         
 -10   2   1         17.29         19.89         2.18 o                         
  -9   2   1        730.37        727.17        11.96 o                         
  -8   2   1        123.26        131.73         4.25 o                         
  -7   2   1       1252.33       1184.74         6.59 o                         
  -6   2   1        388.73        424.11         3.80 o                         
  -5   2   1         85.84        130.68         2.20 o                         
  -4   2   1         54.87         55.54         2.20 o                         
  -3   2   1        138.75        108.35         2.61 o                         
  -2   2   1      12431.03      12287.24        82.44 o                         
  -1   2   1      37059.21      35516.21        99.44 o                         
   0   2   1       2568.67       2611.88         4.54 o                         
   1   2   1       2210.63       2127.45        15.72 o                         
   2   2   1       4410.68       4050.83        21.08 o                         
   3   2   1        646.18        655.82         2.92 o                         
   4   2   1       1175.19       1257.87         4.36 o                         
   5   2   1       1452.72       1429.22         9.14 o                         
   6   2   1        255.31        236.07         2.04 o                         
   7   2   1        192.51        186.57         2.27 o                         
   8   2   1        139.16        150.25         5.04 o                         
   9   2   1        117.71        114.54         2.64 o                         
  10   2   1        105.06         97.53         2.77 o                         
  11   2   1        329.39        344.77         8.38 o                         
  12   2   1          6.85         10.16         2.92 o                         
  13   2   1          7.41         14.71         3.66 o                         
  14   2   1          2.73          6.63         5.55 o                         
 -14   3   1         15.02         17.67         4.78 o                         
 -13   3   1          4.41          3.10         2.93 o                         
 -12   3   1         45.30         51.45         2.79 o                         
 -11   3   1          9.95          8.52         3.17 o                         
 -10   3   1          0.62          1.16         2.66 o                         
  -9   3   1        117.74        118.33         6.06 o                         
  -8   3   1        132.18        136.18         4.75 o                         
  -7   3   1        721.35        758.80         8.62 o                         
  -6   3   1        450.25        465.60         6.49 o                         
  -5   3   1         25.83         22.98         2.55 o                         
  -4   3   1        439.63        419.58         5.44 o                         
  -3   3   1         12.14          6.49         1.84 o                         
  -2   3   1         81.34         93.41         1.82 o                         
  -1   3   1       1342.80       1336.19         8.17 o                         
   0   3   1      33796.87      31964.33        71.94 o                         
   1   3   1       3946.30       4073.13        10.65 o                         
   2   3   1        449.65        487.90         2.16 o                         
   3   3   1          2.23          1.09         0.89 o                         
   4   3   1       5828.04       5636.73        35.79 o                         
   5   3   1        114.10        115.59         1.91 o                         
   6   3   1         21.08         31.04         1.57 o                         
   7   3   1        330.08        335.94         4.21 o                         
   8   3   1        502.14        503.90         5.36 o                         
   9   3   1        279.30        244.26         3.38 o                         
  10   3   1        270.98        260.32         3.80 o                         
  11   3   1        268.53        250.55         4.41 o                         
  12   3   1          0.81          2.07         3.04 o                         
  13   3   1          0.48         -2.90         3.15 o                         
 -13   4   1          6.12          9.04         3.43 o                         
 -12   4   1          6.48          4.70         3.45 o                         
 -11   4   1         42.03         54.49         3.60 o                         
 -10   4   1         11.54         10.83         2.90 o                         
  -9   4   1        976.41        940.98         7.79 o                         
  -8   4   1         37.42         44.10         2.79 o                         
  -7   4   1         34.14         31.19         2.43 o                         
  -6   4   1        191.46        176.00         3.20 o                         
  -5   4   1        241.22        236.83         3.25 o                         
  -4   4   1        187.91        210.78         2.82 o                         
  -3   4   1          1.36          9.40         1.94 o                         
  -2   4   1         77.54         77.40         3.29 o                         
  -1   4   1        377.98        387.68         3.85 o                         
   0   4   1         27.11         40.55         1.44 o                         
   1   4   1          1.47          1.66         0.68 o                         
   2   4   1        281.05        270.54         1.88 o                         
   3   4   1        109.24        122.52         1.53 o                         
   4   4   1          3.21          1.97         0.98 o                         
   5   4   1       1234.10       1231.83         9.98 o                         
   6   4   1        473.54        494.14         4.83 o                         
   7   4   1        118.57        117.59         4.62 o                         
   8   4   1         20.16         26.37         3.31 o                         
   9   4   1          4.47          7.80         1.88 o                         
  10   4   1        110.54         99.88         6.31 o                         
  11   4   1          8.56         11.66         4.21 o                         
  12   4   1          0.13          4.18         3.80 o                         
  13   4   1         22.43         28.66         5.70 o                         
 -13   5   1         42.74         48.20         6.30 o                         
 -12   5   1          9.52         13.05         3.70 o                         
 -11   5   1          0.22         -2.97         2.97 o                         
 -10   5   1         21.90         23.15         2.90 o                         
  -9   5   1        502.81        492.45        12.14 o                         
  -8   5   1        429.81        392.55         9.04 o                         
  -7   5   1         30.32         29.09         3.27 o                         
  -6   5   1         48.28         42.14         2.34 o                         
  -5   5   1          2.04          3.63         1.69 o                         
  -4   5   1          9.42         10.23         1.31 o                         
  -3   5   1        186.01        200.80         2.52 o                         
  -2   5   1        339.51        338.29         3.48 o                         
  -1   5   1        284.42        356.69         4.50 o                         
   0   5   1        406.96        435.84        10.50 o                         
   1   5   1       2217.16       2286.97        31.41 o                         
   2   5   1         27.88         14.73         2.59 o                         
   3   5   1        103.60        110.22         1.80 o                         
   4   5   1        366.25        363.37         5.54 o                         
   5   5   1        265.94        280.20         6.43 o                         
   6   5   1        145.98        138.57         3.13 o                         
   7   5   1         19.39         15.45         2.21 o                         
   8   5   1          7.23         13.48         2.72 o                         
   9   5   1         34.31         37.66         4.15 o                         
  10   5   1          8.28          2.53         2.98 o                         
  11   5   1          0.34          1.95         3.12 o                         
  12   5   1         10.21         15.20         3.33 o                         
 -12   6   1         16.98         19.39         3.96 o                         
 -11   6   1         22.78         22.24         4.67 o                         
 -10   6   1         37.23         32.53         3.46 o                         
  -9   6   1         39.42         33.00         3.19 o                         
  -8   6   1        541.09        492.41         6.03 o                         
  -7   6   1        204.49        196.61         9.41 o                         
  -6   6   1         45.67         49.09         2.32 o                         
  -5   6   1         20.85         17.93         1.70 o                         
  -4   6   1        219.66        230.44         6.65 o                         
  -3   6   1        526.14        469.21        10.32 o                         
  -2   6   1        409.96        433.75        13.29 o                         
  -1   6   1        370.41        350.24         4.18 o                         
   0   6   1         18.79         27.55         2.25 o                         
   1   6   1        174.45        164.19         3.19 o                         
   2   6   1         34.93         36.68         2.38 o                         
   3   6   1        319.18        322.35         3.60 o                         
   4   6   1         35.30         40.58         1.69 o                         
   5   6   1        210.25        195.15         2.76 o                         
   6   6   1        220.88        227.04         3.08 o                         
   7   6   1        144.68        141.69         3.66 o                         
   8   6   1          2.39          0.18         2.78 o                         
   9   6   1         43.40         42.14         3.14 o                         
  10   6   1         58.16         52.34         3.56 o                         
  11   6   1         16.92         10.58         3.31 o                         
  12   6   1          1.88          7.82         7.30 o                         
 -11   7   1         17.32         14.72         4.91 o                         
 -10   7   1          8.27         -2.29         4.78 o                         
  -9   7   1          2.05         -2.35         4.14 o                         
  -8   7   1         61.05         57.22         5.20 o                         
  -7   7   1        106.17        104.08         3.73 o                         
  -6   7   1        163.98        170.20        12.95 o                         
  -5   7   1        102.11        116.97         3.43 o                         
  -4   7   1        200.51        215.69         3.98 o                         
  -3   7   1         39.50         39.16         2.65 o                         
  -2   7   1         64.28         63.21         4.87 o                         
  -1   7   1        206.18        204.10         3.82 o                         
   0   7   1        497.38        466.62        12.47 o                         
   1   7   1        406.28        420.89         4.94 o                         
   2   7   1        152.96        130.43         3.35 o                         
   3   7   1        190.51        190.27         3.72 o                         
   4   7   1         94.26         88.85         2.96 o                         
   5   7   1        293.51        289.70         5.88 o                         
   6   7   1        279.51        256.20         7.22 o                         
   7   7   1          0.57         -3.09         4.39 o                         
   8   7   1        186.13        196.76         7.06 o                         
   9   7   1         30.24         33.91         5.37 o                         
  10   7   1          2.88          3.32         2.73 o                         
  11   7   1          6.46          6.16         3.18 o                         
 -10   8   1         52.31         50.33         6.47 o                         
  -9   8   1         19.19         23.22         5.76 o                         
  -8   8   1          0.63          4.11         4.95 o                         
  -7   8   1         70.10         76.44         5.45 o                         
  -6   8   1         26.69         23.25         2.95 o                         
  -5   8   1          0.70          0.48         2.77 o                         
  -4   8   1          0.06         -0.71         2.54 o                         
  -3   8   1        250.92        246.58         4.48 o                         
  -2   8   1          6.32          5.91         2.50 o                         
  -1   8   1          9.34          7.17         2.45 o                         
   0   8   1          3.47          8.25         2.55 o                         
   1   8   1        465.80        465.63        14.13 o                         
   2   8   1        125.58        127.58         3.72 o                         
   3   8   1        156.63        147.45         4.59 o                         
   4   8   1         16.81         18.18         2.71 o                         
   5   8   1        374.54        377.22         5.34 o                         
   6   8   1         30.35         16.46         5.01 o                         
   7   8   1        124.20        125.57         6.00 o                         
   8   8   1          9.23         12.51         5.18 o                         
   9   8   1         35.54         28.24         5.34 o                         
  10   8   1          0.02         -2.83         4.23 o                         
  -9   9   1         21.18         26.33         6.03 o                         
  -8   9   1         15.94         11.15         5.86 o                         
  -7   9   1          0.32         -5.17         5.17 o                         
  -6   9   1          4.36          3.82         2.98 o                         
  -5   9   1         30.24         28.34         3.28 o                         
  -4   9   1        154.28        144.43         4.21 o                         
  -3   9   1          0.09          4.06         2.81 o                         
  -2   9   1        197.04        210.29         9.10 o                         
  -1   9   1         16.27         23.20         2.89 o                         
   0   9   1        281.21        271.16         4.93 o                         
   1   9   1          0.18          0.62         2.81 o                         
   2   9   1         95.81         94.94         3.73 o                         
   3   9   1          0.19          6.45         3.79 o                         
   4   9   1         33.97         41.00         5.37 o                         
   5   9   1          2.87          2.15         4.21 o                         
   6   9   1         14.01          2.98         4.95 o                         
   7   9   1          8.47          0.49         5.26 o                         
   8   9   1          8.80         12.74         5.31 o                         
   9   9   1          1.55          7.96         5.05 o                         
  -7  10   1          8.74          2.88         5.34 o                         
  -6  10   1          0.06          4.20         5.08 o                         
  -5  10   1         32.74         29.86         3.48 o                         
  -4  10   1         65.61         56.25         4.56 o                         
  -3  10   1        210.01        217.52         4.95 o                         
  -2  10   1         51.29         49.66         5.34 o                         
  -1  10   1         19.21         14.00         3.01 o                         
   0  10   1          0.08         -2.25         3.14 o                         
   1  10   1         81.14         94.56         9.18 o                         
   2  10   1         39.41         45.75         3.63 o                         
   3  10   1         14.28         17.06         3.07 o                         
   4  10   1          1.09          0.99         4.96 o                         
   5  10   1          3.05         -1.84         5.14 o                         
   6  10   1         21.60         23.35         5.65 o                         
   7  10   1          0.21         -4.69         5.51 o                         
  -5  11   1          0.12         -4.98         4.98 o                         
  -4  11   1         11.30         11.64         3.07 o                         
  -3  11   1          0.75          2.21         4.18 o                         
  -2  11   1         39.00         46.33         3.86 o                         
  -1  11   1        114.01        111.79         4.14 o                         
   0  11   1         30.26         34.36         3.54 o                         
   1  11   1          0.10          5.26         3.47 o                         
   2  11   1        107.86        115.60         5.72 o                         
   3  11   1          9.54         11.20         3.31 o                         
   4  11   1         10.06          5.19         5.45 o                         
   5  11   1          8.51          3.52         5.49 o                         
  -3  12   1          8.39         19.23         4.88 o                         
  -2  12   1         25.45         25.65         4.25 o                         
  -1  12   1          0.47         14.32         3.42 o                         
   0  12   1          8.35         15.05         3.72 o                         
   1  12   1         16.53         32.62         5.45 o                         
   2  12   1          0.84         15.18         5.08 o                         
 -12   0   2         67.36         59.19         4.23 o                         
 -10   0   2        427.08        416.89         7.32 o                         
  -8   0   2        155.28        160.47         4.60 o                         
  -6   0   2       2851.13       2894.45        13.19 o                         
  -4   0   2       3263.80       2993.04        11.06 o                         
  -2   0   2       2410.24       2222.75         7.18 o                         
   2   0   2       2105.05       2169.47         7.16 o                         
   4   0   2       9315.64       9345.70        72.72 o                         
   6   0   2       1124.50       1295.58         9.15 o                         
   8   0   2        876.63        890.68        11.48 o                         
  10   0   2       2180.94       2036.33        15.77 o                         
  12   0   2         56.57         52.22         5.14 o                         
 -14   1   2         12.40         12.83         4.63 o                         
 -13   1   2         13.19          9.59         3.75 o                         
 -12   1   2         20.29         13.18         4.28 o                         
 -11   1   2        321.38        338.97         4.99 o                         
 -10   1   2        109.32        109.05         3.33 o                         
  -9   1   2         64.23         76.18         2.85 o                         
  -8   1   2        467.75        482.98         4.82 o                         
  -7   1   2        918.38        915.55         9.67 o                         
  -6   1   2        609.31        684.94         4.74 o                         
  -5   1   2          7.02          4.53         1.27 o                         
  -4   1   2       1055.49       1123.71         8.61 o                         
  -3   1   2       2146.95       2123.38         6.01 o                         
  -2   1   2       7474.04       7253.79        53.43 o                         
  -1   1   2        705.56        680.72         2.45 o                         
   0   1   2       2537.65       2777.80         6.67 o                         
   1   1   2        601.57        637.35         9.68 o                         
   2   1   2       3757.58       3666.38        31.30 o                         
   3   1   2        657.77        649.36         2.10 o                         
   4   1   2          0.01          1.18         0.56 o                         
   5   1   2          4.03         15.09         0.85 o                         
   6   1   2        212.78        277.25         2.10 o                         
   7   1   2         74.05         64.64         1.58 o                         
   8   1   2         90.43        101.60         1.59 o                         
   9   1   2        379.57        386.49         3.17 o                         
  10   1   2        210.98        201.48         4.39 o                         
  11   1   2        152.12        147.66         3.99 o                         
  12   1   2          0.60         -0.06         3.03 o                         
  13   1   2         50.31         60.93         4.00 o                         
 -14   2   2          8.90          8.18         5.05 o                         
 -13   2   2         84.69         91.86         3.89 o                         
 -12   2   2         23.92         32.24         3.27 o                         
 -11   2   2        104.68        111.49         3.62 o                         
 -10   2   2         76.27         78.73         3.18 o                         
  -9   2   2         28.05         29.36         2.45 o                         
  -8   2   2        153.70        145.94         3.20 o                         
  -7   2   2          5.30          4.68         1.80 o                         
  -6   2   2          7.59          3.30         1.75 o                         
  -5   2   2        355.25        396.46         3.50 o                         
  -4   2   2        582.08        483.50         6.63 o                         
  -3   2   2        659.87        679.14         5.69 o                         
  -2   2   2       2216.20       2148.87        20.04 o                         
  -1   2   2       5361.77       5297.02        27.20 o                         
   0   2   2       7527.31       7345.17        54.07 o                         
   1   2   2       3506.80       3240.29        10.38 o                         
   2   2   2       1386.83       1302.23         7.15 o                         
   3   2   2        531.23        586.07         2.71 o                         
   4   2   2        134.56        110.76         1.37 o                         
   5   2   2       3941.25       4268.20        11.43 o                         
   6   2   2        341.88        313.67         2.57 o                         
   7   2   2        440.05        443.34         2.60 o                         
   8   2   2         66.81         57.52         1.68 o                         
   9   2   2         56.94         50.73         1.84 o                         
  10   2   2         48.45         35.15         2.35 o                         
  11   2   2         86.88         78.58         3.59 o                         
  12   2   2          1.22         -1.85         3.11 o                         
  13   2   2         10.15         18.87         3.51 o                         
 -14   3   2         11.64         12.28         4.72 o                         
 -13   3   2         80.07         82.96         3.62 o                         
 -12   3   2         36.05         28.15         3.39 o                         
 -11   3   2        183.77        177.53         4.61 o                         
 -10   3   2        521.60        495.04         8.62 o                         
  -9   3   2        227.09        235.04         6.27 o                         
  -8   3   2          3.87          9.09         3.44 o                         
  -7   3   2        128.64        110.38         4.21 o                         
  -6   3   2         97.63         79.76         3.56 o                         
  -5   3   2        348.60        421.12         5.86 o                         
  -4   3   2        408.09        452.99         5.58 o                         
  -3   3   2       2554.53       2599.55        11.93 o                         
  -2   3   2        666.48        770.69         2.35 o                         
  -1   3   2         69.87         72.62         0.91 o                         
   0   3   2       6484.78       6364.09         6.64 o                         
   1   3   2          4.24          4.33         0.73 o                         
   2   3   2          0.04          0.40         0.67 o                         
   3   3   2        163.95        136.80         2.21 o                         
   4   3   2         27.37         22.04         1.15 o                         
   5   3   2       2707.28       2639.94        11.11 o                         
   6   3   2        351.60        367.82         2.66 o                         
   7   3   2         51.40         47.50         1.57 o                         
   8   3   2         60.33         57.88         1.76 o                         
   9   3   2         95.75         95.44         2.53 o                         
  10   3   2        120.14        112.23         3.08 o                         
  11   3   2         10.09          9.44         3.10 o                         
  12   3   2         40.08         42.30         3.36 o                         
  13   3   2         27.80         28.85         3.55 o                         
 -13   4   2         15.59         18.81         3.29 o                         
 -12   4   2        137.28        133.15         4.57 o                         
 -11   4   2         64.79         57.91         3.69 o                         
 -10   4   2         93.57         99.77         3.71 o                         
  -9   4   2        214.42        208.16         4.37 o                         
  -8   4   2        722.45        743.63         9.67 o                         
  -7   4   2        345.18        360.16         6.77 o                         
  -6   4   2        473.91        488.76         7.26 o                         
  -5   4   2        350.57        327.97         5.74 o                         
  -4   4   2        137.26        181.45         4.32 o                         
  -3   4   2          0.14          1.23         2.18 o                         
  -2   4   2          0.11          1.32         0.58 o                         
  -1   4   2        308.80        290.21         2.32 o                         
   0   4   2       2170.64       2073.59         7.02 o                         
   1   4   2       1231.34       1238.70         3.57 o                         
   2   4   2        284.56        329.19         3.67 o                         
   3   4   2          6.87          3.10         0.62 o                         
   4   4   2         19.16         19.31         0.84 o                         
   5   4   2        980.68       1029.85         8.36 o                         
   6   4   2        608.91        613.05         4.18 o                         
   7   4   2         28.02         33.54         1.52 o                         
   8   4   2          3.56          1.19         1.69 o                         
   9   4   2          7.20          9.11         2.64 o                         
  10   4   2        134.41        150.04         6.68 o                         
  11   4   2         92.48         71.85         3.61 o                         
  12   4   2         39.80         41.55         5.45 o                         
 -13   5   2          0.06         -0.26         5.34 o                         
 -12   5   2          8.25         11.87         3.26 o                         
 -11   5   2         45.21         46.63         3.64 o                         
 -10   5   2        113.22        113.90         4.16 o                         
  -9   5   2         65.77         85.46         3.48 o                         
  -8   5   2        128.54        132.05         4.52 o                         
  -7   5   2        698.88        667.83         8.78 o                         
  -6   5   2        158.28        168.28         3.28 o                         
  -5   5   2        184.60        204.07        10.54 o                         
  -4   5   2         19.69         21.84         1.44 o                         
  -3   5   2        317.69        327.65         3.30 o                         
  -2   5   2          1.22          2.32         0.71 o                         
  -1   5   2         18.80         18.33         1.41 o                         
   0   5   2       3106.65       3222.73         5.81 o                         
   1   5   2       2180.51       2247.90         9.27 o                         
   2   5   2         81.71         76.30         1.85 o                         
   3   5   2         12.35          7.67         1.09 o                         
   4   5   2        353.52        369.00         2.69 o                         
   5   5   2        336.90        292.84         2.61 o                         
   6   5   2         25.31         28.23         2.66 o                         
   7   5   2        151.88        160.22         5.63 o                         
   8   5   2         90.52         84.06         3.27 o                         
   9   5   2          0.16         -1.47         2.69 o                         
  10   5   2         16.23         11.66         2.87 o                         
  11   5   2         44.13         43.95         3.43 o                         
  12   5   2         75.10         79.03         5.49 o                         
 -12   6   2         28.00         28.20         3.84 o                         
 -11   6   2         68.00         65.05         4.23 o                         
 -10   6   2         28.99         26.79         3.30 o                         
  -9   6   2        171.53        160.60         4.11 o                         
  -8   6   2         12.25         13.68         3.00 o                         
  -7   6   2         24.88         23.21         2.72 o                         
  -6   6   2         62.84         64.91         2.20 o                         
  -5   6   2          8.71          9.82         1.70 o                         
  -4   6   2        386.29        365.46         4.55 o                         
  -3   6   2          9.19         11.73         2.14 o                         
  -2   6   2        355.75        331.16         5.73 o                         
  -1   6   2         17.44         20.95         2.09 o                         
   0   6   2       2075.80       2097.67         9.16 o                         
   1   6   2        148.05        137.57         3.05 o                         
   2   6   2        328.56        289.38         2.71 o                         
   3   6   2         12.28         17.68         1.42 o                         
   4   6   2        522.72        524.78         3.88 o                         
   5   6   2         87.62         86.98         2.17 o                         
   6   6   2          1.92          2.05         2.22 o                         
   7   6   2         28.09         23.25         2.81 o                         
   8   6   2         27.67         27.61         3.08 o                         
   9   6   2         20.63         20.15         3.01 o                         
  10   6   2         37.62         36.41         3.22 o                         
  11   6   2          1.38          3.40         3.35 o                         
  12   6   2         44.58         48.59         5.04 o                         
 -11   7   2         32.89         48.99         6.14 o                         
 -10   7   2          3.28          1.09         5.57 o                         
  -9   7   2         30.70         24.67         5.33 o                         
  -8   7   2         30.08         30.05         3.17 o                         
  -7   7   2          0.75         -1.51         2.50 o                         
  -6   7   2         13.37         13.46         2.65 o                         
  -5   7   2         31.50         30.37         2.78 o                         
  -4   7   2        214.85        206.46         6.71 o                         
  -3   7   2        217.04        226.64         4.04 o                         
  -2   7   2          2.49          3.06         2.24 o                         
  -1   7   2        110.80        107.71         3.15 o                         
   0   7   2        382.76        367.91         6.88 o                         
   1   7   2         42.95         42.86         2.62 o                         
   2   7   2         79.51         66.24         2.82 o                         
   3   7   2         27.57         27.08         3.07 o                         
   4   7   2         81.91         69.45         2.75 o                         
   5   7   2        723.67        727.95        10.25 o                         
   6   7   2        131.88        140.80         5.99 o                         
   7   7   2          8.92          4.08         4.39 o                         
   8   7   2          6.43          4.88         2.76 o                         
   9   7   2        200.39        219.49         9.48 o                         
  10   7   2         19.72         23.39         3.45 o                         
  11   7   2         33.31         37.05         3.66 o                         
 -10   8   2         40.52         44.15         6.47 o                         
  -9   8   2        284.27        303.66         9.02 o                         
  -8   8   2          3.27          1.85         4.58 o                         
  -7   8   2          0.01         -1.63         2.59 o                         
  -6   8   2         54.83         70.44         3.48 o                         
  -5   8   2         11.22         12.54         2.95 o                         
  -4   8   2        125.77        114.36         4.08 o                         
  -3   8   2         20.72         19.33         2.78 o                         
  -2   8   2          6.25          4.37         2.34 o                         
  -1   8   2         27.65         34.80         2.80 o                         
   0   8   2         13.86         13.52         2.75 o                         
   1   8   2        511.55        499.56        14.04 o                         
   2   8   2        463.10        470.22         5.75 o                         
   3   8   2          0.96          0.39         2.55 o                         
   4   8   2        199.83        206.92         4.28 o                         
   5   8   2        105.23        104.20         5.86 o                         
   6   8   2        157.96        145.55         6.27 o                         
   7   8   2         89.58         97.11         6.10 o                         
   8   8   2         86.08         92.81         6.14 o                         
   9   8   2          5.12          1.49         4.95 o                         
  10   8   2         83.50         90.85         5.80 o                         
  -9   9   2          4.57          7.82         5.82 o                         
  -8   9   2        153.52        162.61         7.51 o                         
  -7   9   2         34.42         33.09         4.71 o                         
  -6   9   2          0.97          0.37         2.70 o                         
  -5   9   2          3.36          2.22         2.83 o                         
  -4   9   2        225.23        219.57         4.70 o                         
  -3   9   2        576.42        577.91        21.80 o                         
  -2   9   2         18.73         16.52         2.73 o                         
  -1   9   2         19.45         22.00         2.82 o                         
   0   9   2         18.12         20.84         2.99 o                         
   1   9   2        510.93        512.92         6.34 o                         
   2   9   2          0.77          1.81         2.65 o                         
   3   9   2          0.16          2.68         2.58 o                         
   4   9   2        378.87        348.34         8.26 o                         
   5   9   2        129.87        132.01         6.71 o                         
   6   9   2          3.71          5.92         4.45 o                         
   7   9   2          0.00         -2.85         5.03 o                         
   8   9   2         13.60          6.43         5.51 o                         
   9   9   2         56.83         70.35         6.34 o                         
  -7  10   2          8.20          8.39         5.62 o                         
  -6  10   2          2.80          3.46         2.83 o                         
  -5  10   2         40.13         45.93         3.83 o                         
  -4  10   2         74.23         73.96         4.09 o                         
  -3  10   2         42.42         40.17         3.65 o                         
  -2  10   2        322.39        338.48         7.40 o                         
  -1  10   2          9.48          6.96         3.29 o                         
   0  10   2         84.17         94.45         4.49 o                         
   1  10   2         96.41         98.59         5.58 o                         
   2  10   2        236.02        218.55        16.29 o                         
   4  10   2         52.36         61.18         4.99 o                         
   5  10   2          0.54          3.46         4.30 o                         
   6  10   2         22.00         30.53         5.46 o                         
   7  10   2          9.35         -0.64         5.60 o                         
  -5  11   2          0.85         10.66         5.64 o                         
  -4  11   2         12.14          6.64         3.48 o                         
  -3  11   2         67.35         66.84         3.78 o                         
  -2  11   2          9.52          9.16         8.89 o                         
  -1  11   2         10.57         10.70         3.19 o                         
   0  11   2         16.60         12.50         3.33 o                         
   1  11   2         46.17         46.66         3.67 o                         
   2  11   2         13.56         16.90         3.42 o                         
   3  11   2          8.50         21.80         5.73 o                         
   4  11   2         13.51         20.72         5.33 o                         
  -3  12   2          0.39         -0.69         4.65 o                         
  -2  12   2          0.43         -3.18         3.18 o                         
  -1  12   2          0.27         -3.60         4.86 o                         
   0  12   2         34.34         27.91         7.60 o                         
   1  12   2         29.60         25.31         4.86 o                         
 -11   0   3        211.13        219.56         6.18 o                         
  -9   0   3       1321.54       1318.75        11.49 o                         
  -7   0   3         49.39         43.58         2.93 o                         
  -5   0   3        538.39        502.45         5.45 o                         
  -3   0   3       9430.69       8642.48        17.33 o                         
  -1   0   3      38185.41      34565.37       758.08 o                         
   1   0   3          4.71          9.65         1.04 o                         
   3   0   3        140.69        156.56         3.71 o                         
   5   0   3       6301.84       6511.61        32.18 o                         
   7   0   3        573.64        596.17         3.53 o                         
   9   0   3        195.82        200.30         5.48 o                         
  11   0   3         21.88         36.13         4.12 o                         
  13   0   3         36.65         25.00         4.99 o                         
 -13   1   3         42.08         40.37         4.83 o                         
 -12   1   3          4.71          3.42         2.60 o                         
 -11   1   3        116.72        120.50         3.77 o                         
 -10   1   3         16.09         19.61         2.52 o                         
  -9   1   3        263.12        254.61         4.19 o                         
  -8   1   3       1724.00       1688.01         9.48 o                         
  -7   1   3         72.50         86.25         2.47 o                         
  -6   1   3       1670.72       1658.74        10.34 o                         
  -5   1   3        297.98        344.96        13.03 o                         
  -4   1   3         83.62         87.48         1.81 o                         
  -3   1   3         19.82         27.68         1.29 o                         
  -2   1   3         80.38         91.91         1.62 o                         
  -1   1   3      12002.45      12010.89        83.82 o                         
   0   1   3       9766.10       9432.45        53.10 o                         
   1   1   3        126.83        118.35         2.75 o                         
   2   1   3       9969.57       9561.40        74.00 o                         
   3   1   3       2176.50       2157.75        10.59 o                         
   4   1   3          6.96          7.85         0.64 o                         
   5   1   3       1044.39       1170.44         8.74 o                         
   6   1   3        338.56        282.71         2.00 o                         
   7   1   3          1.48          2.35         0.83 o                         
   8   1   3        149.23        161.75         2.41 o                         
   9   1   3        489.98        466.58         4.03 o                         
  10   1   3        203.13        214.57         4.45 o                         
  11   1   3         25.37         17.68         2.95 o                         
  12   1   3         12.25          8.19         3.06 o                         
  13   1   3         36.26         39.42         3.97 o                         
 -14   2   3          0.35         -3.74         3.74 o                         
 -13   2   3          1.25          6.88         3.49 o                         
 -12   2   3          0.26          2.67         4.36 o                         
 -11   2   3         54.99         57.75         3.39 o                         
 -10   2   3          2.51          3.08         2.88 o                         
  -9   2   3        121.33        110.35         3.39 o                         
  -8   2   3          9.57          9.68         3.09 o                         
  -7   2   3        650.29        693.85        15.11 o                         
  -6   2   3         34.03         28.43         1.84 o                         
  -5   2   3        889.40        922.89         5.29 o                         
  -4   2   3          0.98          6.40         2.01 o                         
  -3   2   3       7617.00       7660.56        18.68 o                         
  -2   2   3       1595.24       1624.43         4.93 o                         
  -1   2   3        715.32        729.07        11.06 o                         
   0   2   3      15458.63      14792.59        98.39 o                         
   1   2   3        953.27        867.04         5.45 o                         
   2   2   3       3142.36       3132.75        14.97 o                         
   3   2   3       1566.86       1459.46         4.77 o                         
   4   2   3          3.89         12.10         1.30 o                         
   5   2   3          7.00         27.35         1.12 o                         
   6   2   3        243.37        273.80         2.00 o                         
   7   2   3        424.79        437.45         5.51 o                         
   8   2   3        203.27        200.40         2.51 o                         
   9   2   3        334.44        319.25         3.09 o                         
  10   2   3        194.73        187.02         3.18 o                         
  11   2   3        123.92        136.06         6.54 o                         
  12   2   3          1.21         -0.09         3.09 o                         
  13   2   3         30.65         36.58         3.67 o                         
 -14   3   3          0.68         -3.78         3.78 o                         
 -13   3   3          0.45         -1.43         3.40 o                         
 -12   3   3        103.64        110.46         4.21 o                         
 -11   3   3         44.31         36.84         4.89 o                         
 -10   3   3         23.00         25.55         4.23 o                         
  -9   3   3          5.78          2.04         4.03 o                         
  -8   3   3         88.03         85.20         4.57 o                         
  -7   3   3         44.32         46.06         3.63 o                         
  -6   3   3        545.47        517.01         7.05 o                         
  -5   3   3        459.41        440.07         6.12 o                         
  -4   3   3       2735.90       2713.71        13.15 o                         
  -3   3   3          2.31          4.61         1.14 o                         
  -2   3   3       4030.25       4151.93        33.39 o                         
  -1   3   3       3242.63       3485.10         6.23 o                         
   0   3   3      11733.48      11700.67        37.50 o                         
   1   3   3       2003.71       2037.53         6.25 o                         
   2   3   3       1403.00       1432.72         4.41 o                         
   3   3   3       1062.00        986.89         6.79 o                         
   4   3   3         30.42         48.22         1.15 o                         
   5   3   3         73.77         83.08         1.46 o                         
   6   3   3         52.48         44.25         1.38 o                         
   7   3   3          0.38         -0.45         1.29 o                         
   8   3   3         56.28         64.54         2.29 o                         
   9   3   3          7.19          3.25         1.66 o                         
  10   3   3        377.51        341.72         5.28 o                         
  11   3   3        280.93        284.35         5.22 o                         
  12   3   3        155.96        163.13         4.61 o                         
  13   3   3          3.68          3.08         5.07 o                         
 -13   4   3          2.53         -2.73         3.73 o                         
 -12   4   3         16.27         17.99         3.65 o                         
 -11   4   3         65.58         69.47         3.73 o                         
 -10   4   3          7.90         11.10         4.73 o                         
  -9   4   3          1.22          4.44         4.45 o                         
  -8   4   3          5.36         11.54         3.71 o                         
  -7   4   3        301.66        302.34         6.39 o                         
  -6   4   3         20.39         30.43         3.64 o                         
  -5   4   3        761.25        756.88         8.33 o                         
  -4   4   3       1420.36       1607.65        11.13 o                         
  -3   4   3         68.21         53.79         1.00 o                         
  -2   4   3        168.47        175.50         2.00 o                         
  -1   4   3        342.92        346.23         1.89 o                         
   0   4   3        252.95        249.15         1.85 o                         
   1   4   3        372.28        329.28         3.16 o                         
   2   4   3        161.69        148.10         1.55 o                         
   3   4   3       1045.01        977.71         4.51 o                         
   4   4   3          0.16          1.64         1.74 o                         
   5   4   3         76.12         77.95         2.04 o                         
   6   4   3         90.07         80.79         1.67 o                         
   7   4   3         12.47         14.46         1.43 o                         
   8   4   3         93.00         90.11         2.45 o                         
   9   4   3         32.38         32.32         2.27 o                         
  10   4   3         20.49         28.13         3.01 o                         
  11   4   3         58.24         63.05         5.69 o                         
  12   4   3         26.12         28.09         5.18 o                         
 -13   5   3          7.15         15.95         5.16 o                         
 -12   5   3         35.47         42.08         4.14 o                         
 -11   5   3         39.92         39.07         3.40 o                         
 -10   5   3        114.05        124.14         4.16 o                         
  -9   5   3          2.35          9.18         3.07 o                         
  -8   5   3         39.73         34.27         5.12 o                         
  -7   5   3          0.34          5.21         3.77 o                         
  -6   5   3        159.60        141.48         5.05 o                         
  -5   5   3        429.33        492.19         7.60 o                         
  -4   5   3         23.35         18.54         3.16 o                         
  -3   5   3        294.65        305.56         2.52 o                         
  -2   5   3         33.57         33.04         0.81 o                         
  -1   5   3        270.49        249.82         1.82 o                         
   0   5   3       1327.65       1361.67         4.68 o                         
   1   5   3       1932.43       1952.28         5.35 o                         
   2   5   3       1094.89       1171.03         8.07 o                         
   3   5   3         19.02         20.93         1.78 o                         
   4   5   3        469.28        508.68         3.10 o                         
   5   5   3         12.24         12.63         1.30 o                         
   6   5   3         89.68         73.59         2.25 o                         
   7   5   3         42.83         52.88         2.33 o                         
   8   5   3        140.56        134.62         2.97 o                         
   9   5   3         82.08         75.74         3.43 o                         
  10   5   3          3.99          4.75         2.84 o                         
  11   5   3         70.04         76.59         5.42 o                         
  12   5   3          7.20          2.53         5.04 o                         
 -12   6   3          0.19         -3.00         3.50 o                         
 -11   6   3         86.54         84.84         4.45 o                         
 -10   6   3         57.16         62.57         3.59 o                         
  -9   6   3         32.64         39.88         4.70 o                         
  -8   6   3          1.48         -1.71         2.57 o                         
  -7   6   3        275.65        302.54         8.30 o                         
  -6   6   3         24.79         24.21         2.27 o                         
  -5   6   3        250.83        287.23         5.35 o                         
  -4   6   3        375.50        371.05         4.63 o                         
  -3   6   3        659.28        636.99         5.64 o                         
  -2   6   3        595.58        580.58         9.01 o                         
  -1   6   3         15.85         22.46         1.88 o                         
   0   6   3       1579.52       1571.89         6.04 o                         
   1   6   3        431.76        396.94         4.43 o                         
   2   6   3        351.86        388.81         6.72 o                         
   3   6   3         49.84         51.30         1.51 o                         
   4   6   3        178.13        195.35         3.12 o                         
   5   6   3        465.14        477.14         4.15 o                         
   6   6   3         10.25         11.54         2.02 o                         
   7   6   3          5.83          8.00         2.49 o                         
   8   6   3        247.98        248.41         9.60 o                         
   9   6   3        122.38        130.21         5.92 o                         
  10   6   3         30.55         30.44         3.08 o                         
  11   6   3          7.35          8.41         2.84 o                         
  12   6   3          0.28          5.42         5.05 o                         
 -11   7   3          3.78          2.01         5.66 o                         
 -10   7   3         22.87         29.18         5.39 o                         
  -9   7   3          9.26          7.71         4.13 o                         
  -8   7   3         11.83         12.83         2.96 o                         
  -7   7   3         34.83         33.22         3.11 o                         
  -6   7   3        248.23        247.17         7.89 o                         
  -5   7   3        497.47        515.44         5.96 o                         
  -4   7   3        221.12        213.54         8.70 o                         
  -3   7   3         83.75         88.13         3.16 o                         
  -2   7   3        505.81        504.53        10.64 o                         
  -1   7   3        230.01        225.36         3.94 o                         
   0   7   3        548.27        541.47         7.01 o                         
   1   7   3         38.59         30.22         2.39 o                         
   2   7   3        687.85        644.74         5.87 o                         
   3   7   3        354.33        332.53         7.49 o                         
   4   7   3         32.28         30.66         2.29 o                         
   5   7   3          4.06          1.43         3.85 o                         
   6   7   3        180.12        183.06         6.22 o                         
   7   7   3         14.35          7.97         2.93 o                         
   8   7   3          5.35          3.10         2.72 o                         
   9   7   3          2.02          6.49         2.80 o                         
  10   7   3         53.34         48.81         3.70 o                         
  11   7   3         58.40         60.48         3.98 o                         
 -10   8   3        128.54        128.00         6.76 o                         
  -9   8   3         38.69         43.21         5.98 o                         
  -8   8   3          0.46          2.47         3.18 o                         
  -7   8   3          4.02          6.18         4.84 o                         
  -6   8   3         17.13         16.32         3.06 o                         
  -5   8   3         51.44         61.49         3.40 o                         
  -4   8   3         94.31        106.98         4.02 o                         
  -3   8   3        484.70        479.64         8.92 o                         
  -2   8   3        206.90        197.65         4.16 o                         
  -1   8   3        106.94        104.87         3.35 o                         
   0   8   3        184.69        172.68         4.01 o                         
   1   8   3        481.88        456.48         5.64 o                         
   2   8   3          2.68          1.69         4.91 o                         
   3   8   3        129.11        123.93         3.61 o                         
   4   8   3         10.04         12.27         4.58 o                         
   5   8   3        122.45        127.96         6.12 o                         
   6   8   3         23.66         22.53         4.96 o                         
   7   8   3         73.39         79.57         6.13 o                         
   8   8   3         15.71         15.58         4.50 o                         
   9   8   3          2.23          6.85         5.17 o                         
  10   8   3          7.36          8.80         4.76 o                         
  -8   9   3          0.44         -5.71         5.71 o                         
  -7   9   3         13.12         10.74         3.32 o                         
  -6   9   3         70.31         73.49         3.85 o                         
  -5   9   3         77.23         73.23         7.22 o                         
  -4   9   3          8.88         10.68         3.18 o                         
  -3   9   3         77.64         89.50         3.79 o                         
  -2   9   3        116.76        119.49         3.91 o                         
  -1   9   3         10.76         10.01         2.76 o                         
   0   9   3          4.88          6.28         4.69 o                         
   1   9   3          1.54          6.13         2.82 o                         
   2   9   3         20.97         27.53         3.08 o                         
   3   9   3          0.06         -0.76         3.90 o                         
   4   9   3        236.56        252.96         7.79 o                         
   5   9   3         10.52          2.98         3.93 o                         
   6   9   3         12.34         13.72         5.31 o                         
   7   9   3          9.10          9.71         4.65 o                         
   8   9   3          0.86          3.18         5.65 o                         
   9   9   3          6.17          0.28         5.20 o                         
  -7  10   3         62.89         73.95         6.40 o                         
  -6  10   3          0.04         -3.59         3.59 o                         
  -5  10   3         27.40         32.09         3.20 o                         
  -4  10   3         21.65         20.68         3.59 o                         
  -3  10   3          2.05          3.32         3.17 o                         
  -2  10   3          9.34         12.61         2.98 o                         
  -1  10   3          7.45         10.00         3.21 o                         
   0  10   3          2.14          5.48         2.85 o                         
   1  10   3          0.11         -2.72         3.09 o                         
   2  10   3         29.46         20.87         3.21 o                         
   3  10   3         56.15         66.97         5.97 o                         
   4  10   3          5.98          6.91         5.09 o                         
   5  10   3         29.20         38.40         5.54 o                         
   6  10   3         39.48         48.83         5.38 o                         
   7  10   3          0.00         -1.09         5.18 o                         
  -6  11   3         24.31         42.25         4.86 o                         
  -5  11   3          2.10         -1.88         3.57 o                         
  -4  11   3          2.94         -3.06         3.06 o                         
  -3  11   3          6.46          6.40         3.46 o                         
  -2  11   3         14.16         15.97         3.69 o                         
  -1  11   3         27.13         31.95         5.31 o                         
   0  11   3          7.15          2.59         4.72 o                         
   1  11   3         35.37         37.01         3.70 o                         
   2  11   3         15.76         24.63         5.52 o                         
   3  11   3         30.44         16.16         4.56 o                         
   4  11   3          7.82          7.97         4.47 o                         
  -2  12   3          5.65         11.16         4.22 o                         
  -1  12   3         12.46         12.56         4.14 o                         
   0  12   3         31.09         38.60         4.85 o                         
 -12   0   4          3.25          4.54         3.84 o                         
 -10   0   4          3.52          2.44         3.48 o                         
  -8   0   4       1609.43       1558.17        11.96 o                         
  -6   0   4        858.63        929.74         8.09 o                         
  -4   0   4       1098.41       1207.32         7.73 o                         
  -2   0   4       5513.28       5322.10        18.67 o                         
   0   0   4       4139.62       4065.75         9.24 o                         
   2   0   4        274.24        292.06         3.25 o                         
   4   0   4        691.82        716.58         3.48 o                         
   6   0   4       4935.87       4924.20        15.41 o                         
   8   0   4         74.95         80.61         2.29 o                         
  10   0   4        982.49        940.71        11.40 o                         
  12   0   4         16.15          5.45         4.42 o                         
 -14   1   4         76.66         85.25         5.73 o                         
 -13   1   4         69.52         78.03         3.75 o                         
 -12   1   4         16.13         14.89         2.80 o                         
 -11   1   4          9.50          4.23         2.83 o                         
 -10   1   4         60.73         53.45         2.99 o                         
  -9   1   4        223.29        221.10         4.12 o                         
  -8   1   4        419.38        401.07        15.86 o                         
  -7   1   4        511.95        495.97         4.71 o                         
  -6   1   4        657.62        670.98        10.53 o                         
  -5   1   4        227.14        202.47         2.72 o                         
  -4   1   4         59.48         62.97         1.65 o                         
  -3   1   4         37.25         34.93         1.33 o                         
  -2   1   4        794.78        872.09         4.95 o                         
  -1   1   4         82.88         75.99         1.47 o                         
   0   1   4        492.75        509.81         7.10 o                         
   1   1   4       3683.26       3728.61        10.70 o                         
   2   1   4       1034.61       1086.45         6.84 o                         
   3   1   4       1785.29       1862.96        16.08 o                         
   4   1   4         32.31         27.52         0.73 o                         
   5   1   4         23.64         16.39         0.83 o                         
   6   1   4        282.76        275.66         1.88 o                         
   7   1   4       1189.61       1139.47         5.40 o                         
   8   1   4          8.92         13.93         1.65 o                         
   9   1   4          1.20          1.66         1.66 o                         
  10   1   4        152.61        154.58         4.05 o                         
  11   1   4         73.33         65.71         3.46 o                         
  12   1   4         36.49         40.36         3.20 o                         
  13   1   4          5.58          5.27         3.52 o                         
 -14   2   4         26.19         25.01         4.62 o                         
 -13   2   4         35.22         44.16         5.35 o                         
 -12   2   4          8.71          7.90         3.69 o                         
 -11   2   4         37.67         36.79         3.19 o                         
 -10   2   4        107.87        118.36         4.36 o                         
  -9   2   4        323.50        324.21         4.75 o                         
  -8   2   4          8.22          6.66         2.33 o                         
  -7   2   4        223.12        214.41         3.43 o                         
  -6   2   4          0.20          1.19         1.58 o                         
  -5   2   4        111.23        122.45         2.37 o                         
  -4   2   4        689.06        755.24         8.15 o                         
  -3   2   4         11.27          9.05         1.27 o                         
  -2   2   4       3317.12       3543.69         7.93 o                         
  -1   2   4       3730.68       3723.59         7.83 o                         
   0   2   4       5298.81       5222.24        18.37 o                         
   1   2   4       2180.02       2192.41        10.40 o                         
   2   2   4      12356.58      11631.21        70.93 o                         
   3   2   4       1432.93       1420.23         4.32 o                         
   4   2   4         62.05         74.06         1.39 o                         
   5   2   4         19.01         19.82         1.04 o                         
   6   2   4        830.32        779.03         8.65 o                         
   7   2   4         46.53         52.63         1.57 o                         
   8   2   4         22.24         27.00         2.08 o                         
   9   2   4         35.11         30.03         2.04 o                         
  10   2   4          0.23          1.84         1.89 o                         
  11   2   4          3.52          6.67         2.79 o                         
  12   2   4          0.04          2.32         2.71 o                         
  13   2   4          0.73         -0.59         3.46 o                         
 -14   3   4         22.95         26.30         5.74 o                         
 -13   3   4          9.68         14.57         3.33 o                         
 -12   3   4          0.57          4.62         4.88 o                         
 -11   3   4         45.04         48.66         5.32 o                         
 -10   3   4        159.50        163.69         6.31 o                         
  -9   3   4        913.28        919.13        11.31 o                         
  -8   3   4          1.86         -3.41         3.85 o                         
  -7   3   4         47.23         42.17         3.67 o                         
  -6   3   4        281.53        291.07         5.67 o                         
  -5   3   4         74.10         51.00         3.19 o                         
  -4   3   4          7.50          6.78         2.54 o                         
  -3   3   4       2025.00       1835.84        12.03 o                         
  -2   3   4        592.43        630.12         5.35 o                         
  -1   3   4       4178.67       4278.09        10.60 o                         
   0   3   4       2833.45       2838.93         9.38 o                         
   1   3   4       3712.81       3564.26        17.19 o                         
   2   3   4       1140.91       1111.96         6.37 o                         
   3   3   4        199.88        185.49         1.31 o                         
   4   3   4        802.26        778.16         6.75 o                         
   5   3   4        332.68        301.35         2.84 o                         
   6   3   4        119.61        142.42         1.93 o                         
   7   3   4        144.55        143.84         2.08 o                         
   8   3   4          5.01          4.38         1.44 o                         
   9   3   4        520.58        504.35         3.84 o                         
  10   3   4          2.10          3.08         2.18 o                         
  11   3   4         22.18         21.22         3.28 o                         
  12   3   4          0.28         -0.59         3.93 o                         
 -13   4   4         26.04         26.54         4.04 o                         
 -12   4   4          0.11         -2.15         3.23 o                         
 -11   4   4          0.12          0.09         4.12 o                         
 -10   4   4        304.15        301.03         7.70 o                         
  -9   4   4          6.19          4.19         4.82 o                         
  -8   4   4        313.09        334.17         7.19 o                         
  -7   4   4          1.13          0.33         3.29 o                         
  -6   4   4       1319.48       1357.61        11.74 o                         
  -5   4   4          0.06          4.78         3.06 o                         
  -4   4   4       3684.63       3897.59        17.29 o                         
  -3   4   4         42.45         42.07         0.97 o                         
  -2   4   4          8.81          6.41         1.13 o                         
  -1   4   4         24.70         31.95         0.94 o                         
   0   4   4        116.25        130.09         1.65 o                         
   1   4   4        472.12        514.27         4.48 o                         
   2   4   4       3725.84       3559.64        13.37 o                         
   3   4   4        315.02        288.99         1.99 o                         
   4   4   4          2.52          0.47         0.72 o                         
   5   4   4        185.92        197.18         2.06 o                         
   6   4   4        133.28        131.42         3.70 o                         
   7   4   4         10.88          8.75         1.74 o                         
   8   4   4          4.19          2.14         1.93 o                         
   9   4   4         75.93         67.47         2.71 o                         
  10   4   4        266.26        276.83        14.67 o                         
  11   4   4          1.92          1.04         4.68 o                         
  12   4   4          8.57          9.53         3.97 o                         
 -12   5   4          0.96          2.83         3.23 o                         
 -11   5   4         16.68         17.45         3.40 o                         
 -10   5   4         41.45         38.02         3.30 o                         
  -9   5   4        979.66       1003.44        12.44 o                         
  -8   5   4         18.21         11.81         4.40 o                         
  -7   5   4         50.38         42.34         4.26 o                         
  -6   5   4          0.06          6.07         3.58 o                         
  -5   5   4          2.37          0.43         3.26 o                         
  -4   5   4        317.26        326.20         6.13 o                         
  -3   5   4       1459.04       1468.63         5.35 o                         
  -2   5   4       1341.09       1410.38         4.09 o                         
  -1   5   4         44.92         41.77         1.13 o                         
   0   5   4        393.17        376.64         2.38 o                         
   1   5   4       1836.47       1800.06        12.33 o                         
   2   5   4        441.99        440.95         2.72 o                         
   3   5   4       1742.24       1753.07         9.27 o                         
   4   5   4          9.02         10.36         1.23 o                         
   5   5   4        343.62        379.60         3.60 o                         
   6   5   4        507.46        478.92         5.97 o                         
   7   5   4        248.88        255.80         3.48 o                         
   8   5   4          1.06          1.99         2.02 o                         
   9   5   4         65.10         61.04         2.61 o                         
  10   5   4        138.61        131.54         4.18 o                         
  11   5   4         50.55         46.63         5.00 o                         
  12   5   4          1.57          4.44         4.87 o                         
 -12   6   4         16.71         15.41         3.72 o                         
 -11   6   4          1.21          0.38         3.08 o                         
 -10   6   4         21.76         22.05         3.26 o                         
  -9   6   4        385.28        340.44         6.54 o                         
  -8   6   4        136.60        125.34         3.76 o                         
  -7   6   4         88.99         86.96         3.19 o                         
  -6   6   4          4.33          5.47         3.91 o                         
  -5   6   4         45.38         51.60         2.83 o                         
  -4   6   4        111.77         88.77         3.09 o                         
  -3   6   4        989.99       1039.28        16.16 o                         
  -2   6   4        894.91        930.83        13.58 o                         
  -1   6   4         68.87         65.84         1.97 o                         
   0   6   4        735.70        710.98         5.77 o                         
   1   6   4        145.73        154.00         2.78 o                         
   2   6   4        696.70        669.45         9.20 o                         
   3   6   4        447.69        441.50         4.52 o                         
   4   6   4        187.70        200.87         2.86 o                         
   5   6   4        463.21        466.99         6.88 o                         
   6   6   4          0.09         -0.48         1.88 o                         
   7   6   4        299.51        290.13         4.02 o                         
   8   6   4          5.07          3.53         2.11 o                         
   9   6   4         42.47         35.26         3.13 o                         
  10   6   4          4.56          3.25         3.14 o                         
  11   6   4          0.03         -1.28         4.77 o                         
 -11   7   4         25.32         44.77         6.19 o                         
 -10   7   4          0.06         -4.50         5.41 o                         
  -9   7   4          5.99          0.26         5.02 o                         
  -8   7   4         28.14         25.80         4.93 o                         
  -7   7   4        130.02        126.58         6.61 o                         
  -6   7   4         73.06         67.50         3.29 o                         
  -5   7   4        112.70        112.90         3.63 o                         
  -4   7   4         23.29         34.33         4.45 o                         
  -3   7   4         92.78         90.49         6.02 o                         
  -2   7   4          7.98          3.83         2.40 o                         
  -1   7   4        296.30        285.94         3.06 o                         
   0   7   4         74.45         70.17         2.04 o                         
   1   7   4         17.22         14.61         1.74 o                         
   2   7   4         10.25         10.18         1.74 o                         
   3   7   4          0.11          0.18         1.68 o                         
   4   7   4          6.09          6.06         2.47 o                         
   5   7   4        103.27         91.47         3.34 o                         
   6   7   4         18.62         15.03         2.16 o                         
   7   7   4          6.13          2.65         2.79 o                         
   8   7   4         29.44         29.14         3.08 o                         
   9   7   4         62.76         65.97         3.68 o                         
  10   7   4         74.61         82.28         3.74 o                         
  11   7   4          1.33         -3.60         4.71 o                         
 -10   8   4         21.57         27.14         6.20 o                         
  -9   8   4         67.35         71.97         6.32 o                         
  -8   8   4         51.62         56.19         3.70 o                         
  -7   8   4          0.01         -0.47         3.12 o                         
  -6   8   4        316.37        350.84        11.15 o                         
  -5   8   4         73.61         70.54         3.64 o                         
  -4   8   4         58.37         53.22         3.22 o                         
  -3   8   4          2.93          4.41         2.81 o                         
  -2   8   4        241.04        238.05         5.02 o                         
  -1   8   4          0.35         -0.25         3.93 o                         
   0   8   4        411.82        404.19         5.32 o                         
   1   8   4        638.10        631.02         7.02 o                         
   2   8   4         27.65         23.95         2.59 o                         
   3   8   4          0.10         -4.13         4.13 o                         
   4   8   4        112.57        101.72         5.58 o                         
   5   8   4         87.52         89.89         5.69 o                         
   6   8   4         18.16         18.21         4.99 o                         
   7   8   4        239.65        252.54         7.85 o                         
   8   8   4          2.89          0.23         4.12 o                         
   9   8   4          8.04          7.19         4.97 o                         
  10   8   4         18.32         17.65         5.48 o                         
  -8   9   4          0.00         -2.62         2.99 o                         
  -7   9   4         76.48         78.90         7.87 o                         
  -6   9   4          0.17         -0.46         3.03 o                         
  -5   9   4        106.39        113.68         4.02 o                         
  -4   9   4         27.32         24.66         5.09 o                         
  -3   9   4          7.52          3.41         2.94 o                         
  -2   9   4         11.45          9.75         3.09 o                         
  -1   9   4         32.24         35.51         2.96 o                         
   0   9   4         49.80         52.42         5.26 o                         
   1   9   4        133.93        134.51         3.94 o                         
   2   9   4        126.30        129.06         5.88 o                         
   3   9   4          9.72         10.62         4.95 o                         
   4   9   4         99.15        105.96         5.94 o                         
   5   9   4         67.65         74.25         5.80 o                         
   6   9   4         30.39         34.68         5.76 o                         
   7   9   4         39.75         34.75         4.94 o                         
   8   9   4          1.83          4.66         5.57 o                         
   9   9   4          4.96          1.66         4.69 o                         
  -7  10   4          8.92          6.09         3.27 o                         
  -6  10   4        110.50        122.14         4.67 o                         
  -5  10   4         32.18         28.85         3.43 o                         
  -4  10   4          0.53          2.06         3.31 o                         
  -3  10   4          0.03         -2.84         2.84 o                         
  -2  10   4          0.83          1.91         3.12 o                         
  -1  10   4         65.68         70.06         3.57 o                         
   0  10   4         46.93         39.56         3.36 o                         
   1  10   4        110.18        100.25         3.80 o                         
   2  10   4        182.76        187.74         6.95 o                         
   3  10   4          1.45          3.58         4.48 o                         
   4  10   4         18.88         28.41         5.54 o                         
   5  10   4          4.24          3.11         5.60 o                         
   6  10   4        201.15        205.18         7.83 o                         
   7  10   4         59.08         54.23         6.02 o                         
  -6  11   4          3.52         12.44         4.53 o                         
  -5  11   4         11.50         14.15         5.85 o                         
  -4  11   4          1.50         10.19         3.31 o                         
  -3  11   4          7.43          6.36         3.43 o                         
  -2  11   4         65.28         70.03         4.97 o                         
  -1  11   4         26.16         31.59         3.82 o                         
   0  11   4          1.43          2.44         5.95 o                         
   1  11   4          9.61         12.55         5.76 o                         
   2  11   4          8.55         10.48         4.68 o                         
   3  11   4          5.28         11.71         4.32 o                         
   4  11   4          8.72          5.74         5.16 o                         
  -2  12   4         16.84          7.54         4.17 o                         
  -1  12   4          8.82          4.91         4.14 o                         
 -13   0   5        151.86        166.20         6.95 o                         
 -11   0   5        537.84        522.09         8.97 o                         
  -9   0   5         10.55          7.85         3.85 o                         
  -7   0   5        279.40        331.49         5.79 o                         
  -5   0   5        438.66        422.98         5.43 o                         
  -3   0   5       1693.78       1790.90        21.42 o                         
  -1   0   5         70.50         79.25         3.39 o                         
   1   0   5       9845.36       9422.58        16.63 o                         
   3   0   5       1027.52       1062.47         6.90 o                         
   5   0   5        933.11       1035.03         7.41 o                         
   7   0   5        594.38        595.78         7.50 o                         
   9   0   5         15.81         11.34         3.56 o                         
  11   0   5          8.05          7.18         4.36 o                         
  13   0   5         10.37          8.07         5.17 o                         
 -14   1   5         35.70         30.89         5.84 o                         
 -13   1   5          0.14          3.35         3.00 o                         
 -12   1   5         12.80          7.21         3.02 o                         
 -11   1   5          1.34          0.34         2.73 o                         
 -10   1   5         35.54         37.64         2.89 o                         
  -9   1   5         49.46         51.87         3.56 o                         
  -8   1   5        170.41        158.19         3.48 o                         
  -7   1   5         17.94         22.40         2.01 o                         
  -6   1   5        985.94        864.84         5.72 o                         
  -5   1   5        559.64        636.27         4.61 o                         
  -4   1   5        260.41        274.37         2.91 o                         
  -3   1   5       1778.81       1906.84        13.74 o                         
  -2   1   5         15.31         13.50         0.76 o                         
  -1   1   5        361.19        387.16         7.47 o                         
   0   1   5         95.22        103.35         3.44 o                         
   1   1   5        291.54        272.61         2.26 o                         
   2   1   5       2898.87       2850.78         7.70 o                         
   3   1   5       2097.27       2030.63        15.80 o                         
   4   1   5        607.17        634.48         9.40 o                         
   5   1   5       1153.07       1178.20         8.60 o                         
   6   1   5       1221.68       1218.18         5.12 o                         
   7   1   5        261.11        263.48         3.05 o                         
   8   1   5         10.09         11.54         1.65 o                         
   9   1   5        135.09        123.29         2.66 o                         
  10   1   5         29.07         26.69         2.92 o                         
  11   1   5          8.58          2.73         2.88 o                         
  12   1   5          8.25          5.27         2.82 o                         
  13   1   5         28.06         28.92         5.19 o                         
 -14   2   5         78.62         93.82         6.67 o                         
 -13   2   5        145.97        180.62         6.64 o                         
 -12   2   5         87.29         80.56         5.66 o                         
 -11   2   5         76.00         67.89         3.38 o                         
 -10   2   5          0.08          2.42         2.64 o                         
  -9   2   5       1003.67        976.01        16.52 o                         
  -8   2   5        320.73        313.85         8.46 o                         
  -7   2   5        204.12        204.12         3.47 o                         
  -6   2   5         85.93         86.56         2.61 o                         
  -5   2   5         81.39         55.96         2.69 o                         
  -4   2   5       1396.93       1521.22         6.13 o                         
  -3   2   5        679.07        642.83         5.33 o                         
  -2   2   5        239.18        260.55         6.47 o                         
  -1   2   5       6896.76       7027.67         9.74 o                         
   0   2   5       3376.72       3548.70        11.69 o                         
   1   2   5         93.26        130.15         2.49 o                         
   2   2   5        230.00        245.86         3.37 o                         
   3   2   5       2343.89       2266.34         5.60 o                         
   4   2   5        695.02        732.14         3.57 o                         
   5   2   5        115.19         99.37         1.72 o                         
   6   2   5         31.86         14.20         1.18 o                         
   7   2   5       1218.10       1167.92         9.34 o                         
   8   2   5         61.78         51.42         2.11 o                         
   9   2   5        219.76        214.28         3.27 o                         
  10   2   5         59.91         56.99         2.51 o                         
  11   2   5         75.29         87.94         3.81 o                         
  12   2   5         12.98         21.34         3.44 o                         
  13   2   5         30.87         32.26         3.71 o                         
 -13   3   5          2.14          8.03         5.39 o                         
 -12   3   5          0.00          1.76         4.96 o                         
 -11   3   5         29.96         30.07         4.83 o                         
 -10   3   5        227.39        221.89         6.71 o                         
  -9   3   5        653.55        624.89         9.67 o                         
  -8   3   5        841.41        797.76        10.08 o                         
  -7   3   5         77.32         81.26         4.29 o                         
  -6   3   5        100.15         94.23         4.10 o                         
  -5   3   5        665.56        712.85         7.80 o                         
  -4   3   5         62.26         59.20         1.94 o                         
  -3   3   5        617.93        623.45        14.45 o                         
  -2   3   5       2943.91       2651.83         7.52 o                         
  -1   3   5         19.70         17.76         0.75 o                         
   0   3   5        113.77        143.69         2.00 o                         
   1   3   5       1133.87       1139.37         8.77 o                         
   2   3   5        468.79        408.71         4.48 o                         
   3   3   5         22.00         27.17         0.76 o                         
   4   3   5        382.99        410.97         4.01 o                         
   5   3   5        633.28        609.17         5.46 o                         
   6   3   5        273.61        256.22         2.42 o                         
   7   3   5          1.45          1.68         1.32 o                         
   8   3   5        196.69        195.83         2.59 o                         
   9   3   5          0.63          2.01         1.82 o                         
  10   3   5        463.08        437.95         8.89 o                         
  11   3   5          0.28         -1.62         2.05 o                         
  12   3   5          1.97          1.00         4.71 o                         
 -13   4   5         62.47         73.58         5.86 o                         
 -12   4   5          8.05         11.25         5.25 o                         
 -11   4   5          1.81          1.62         4.77 o                         
 -10   4   5         54.87         48.80         5.19 o                         
  -9   4   5        356.49        339.70         7.97 o                         
  -8   4   5        204.87        205.77         6.15 o                         
  -7   4   5          0.13         -0.70         3.10 o                         
  -6   4   5         58.38         52.15         4.11 o                         
  -5   4   5        844.02        813.76         8.85 o                         
  -4   4   5         79.08         76.29         2.17 o                         
  -3   4   5       1691.88       1773.81         6.83 o                         
  -2   4   5       1909.28       1943.32        13.56 o                         
  -1   4   5        519.72        515.09        10.64 o                         
   0   4   5        131.25        148.20         4.23 o                         
   1   4   5       1102.45       1082.46         6.07 o                         
   2   4   5         43.24         67.47         5.34 o                         
   3   4   5         20.88         20.63         0.78 o                         
   4   4   5        865.85        877.27         8.72 o                         
   5   4   5          2.64          1.52         1.49 o                         
   6   4   5          2.53          1.29         1.68 o                         
   7   4   5        125.27        119.14         2.57 o                         
   8   4   5         18.55         20.51         2.04 o                         
   9   4   5          8.66          8.05         2.78 o                         
  10   4   5         19.16         18.06         2.81 o                         
  11   4   5         55.13         81.29         8.23 o                         
  12   4   5         15.18         14.99         5.38 o                         
 -12   5   5         24.81         28.74         3.42 o                         
 -11   5   5         17.01         22.69         5.06 o                         
 -10   5   5          1.10          1.62         4.64 o                         
  -9   5   5         34.76         42.05         4.69 o                         
  -8   5   5         67.33         59.20         5.10 o                         
  -7   5   5         12.52         14.63         3.70 o                         
  -6   5   5         79.42         82.89         4.45 o                         
  -5   5   5        292.82        267.78         5.98 o                         
  -4   5   5          0.09          3.15         1.84 o                         
  -3   5   5        124.84        133.50         2.14 o                         
  -2   5   5        615.08        602.67         2.91 o                         
  -1   5   5        203.60        189.06         2.69 o                         
   0   5   5       3011.99       3005.11         6.36 o                         
   1   5   5        566.87        561.31         2.99 o                         
   2   5   5       2485.45       2440.09        12.00 o                         
   3   5   5        239.81        236.52         2.20 o                         
   4   5   5        353.73        354.57         3.35 o                         
   5   5   5        192.40        191.97         2.89 o                         
   6   5   5        273.65        275.50         5.03 o                         
   7   5   5        194.11        192.72         3.40 o                         
   8   5   5          3.90          2.14         2.12 o                         
   9   5   5         87.70         90.67         2.83 o                         
  10   5   5          0.75          1.52         2.84 o                         
  11   5   5         17.96         21.23         5.28 o                         
  12   5   5         34.99         29.40         5.16 o                         
 -12   6   5          5.75          4.43         4.28 o                         
 -11   6   5         13.39         17.28         3.72 o                         
 -10   6   5         31.40         31.05         3.40 o                         
  -9   6   5        106.00         97.11         9.00 o                         
  -8   6   5          0.19          0.70         4.20 o                         
  -7   6   5        201.22        213.44         6.79 o                         
  -6   6   5        555.16        555.28         8.98 o                         
  -5   6   5          7.07          7.95         2.55 o                         
  -4   6   5         39.06         43.11         5.41 o                         
  -3   6   5        272.82        248.52         5.65 o                         
  -2   6   5         96.20         97.28         2.94 o                         
  -1   6   5        974.93       1048.36         6.41 o                         
   0   6   5        194.21        198.03         3.58 o                         
   1   6   5        317.64        304.13         2.48 o                         
   2   6   5        139.33        126.30         1.96 o                         
   3   6   5        334.57        343.63         5.51 o                         
   4   6   5        212.80        196.16         2.87 o                         
   5   6   5          3.13          3.85         1.87 o                         
   6   6   5         57.64         52.08         2.34 o                         
   7   6   5        195.61        202.02         3.61 o                         
   8   6   5         22.86         20.17         2.22 o                         
   9   6   5        127.79        133.29         4.44 o                         
  10   6   5         28.82         27.01         4.96 o                         
  11   6   5          0.68         -1.57         4.47 o                         
 -11   7   5          0.10         -4.00         5.13 o                         
 -10   7   5        112.97        108.67         6.86 o                         
  -9   7   5          2.22          3.64         4.81 o                         
  -8   7   5          0.92          0.21         4.61 o                         
  -7   7   5          2.67          3.33         2.87 o                         
  -6   7   5        314.09        324.21         5.31 o                         
  -5   7   5          2.59          2.06         2.69 o                         
  -4   7   5          0.44          3.47         2.63 o                         
  -3   7   5         55.20         45.59         2.86 o                         
  -2   7   5        159.43        152.54         4.74 o                         
  -1   7   5          0.90          2.63         2.15 o                         
   0   7   5        172.31        172.42         2.70 o                         
   1   7   5        117.45        120.84         2.69 o                         
   2   7   5        151.07        145.07         2.58 o                         
   3   7   5         68.76         63.85         2.99 o                         
   4   7   5         97.39         77.17         8.53 o                         
   5   7   5          0.13         -0.38         1.94 o                         
   6   7   5        401.66        435.86         8.18 o                         
   7   7   5         72.63         66.40         2.72 o                         
   8   7   5         49.59         51.72         2.80 o                         
   9   7   5          7.66          3.13         3.70 o                         
  10   7   5         92.90         93.06        10.95 o                         
  11   7   5         11.77          7.96         4.72 o                         
 -10   8   5        161.54        157.60         7.58 o                         
  -9   8   5        293.56        340.60         6.35 o                         
  -8   8   5          6.79          2.26         3.21 o                         
  -7   8   5         43.06         45.26         3.71 o                         
  -6   8   5         14.91         18.38         3.31 o                         
  -5   8   5        100.55        101.05         6.40 o                         
  -4   8   5         34.29         28.78         2.96 o                         
  -3   8   5          1.66          1.61         3.23 o                         
  -2   8   5         36.65         35.84         2.91 o                         
  -1   8   5         85.18         94.90         3.38 o                         
   0   8   5        376.68        343.17         4.39 o                         
   1   8   5        157.61        149.37         5.79 o                         
   2   8   5          0.60          2.01         3.00 o                         
   3   8   5         21.15         18.96         2.64 o                         
   4   8   5        160.58        165.45         9.28 o                         
   5   8   5          3.70          2.19         2.65 o                         
   6   8   5        235.58        231.82         7.30 o                         
   7   8   5        233.19        233.08         7.52 o                         
   8   8   5         30.37         25.05         4.67 o                         
   9   8   5         90.25         91.98         5.96 o                         
  -9   9   5        110.68        112.78         6.78 o                         
  -8   9   5          0.00         -3.21         3.21 o                         
  -7   9   5         21.43         23.75         5.55 o                         
  -6   9   5         35.17         33.35         3.35 o                         
  -5   9   5         63.08         60.07         3.81 o                         
  -4   9   5          6.21          8.13         3.26 o                         
  -3   9   5          6.72          2.50         2.53 o                         
  -2   9   5          4.45          1.61         2.81 o                         
  -1   9   5          0.31         -0.78         2.80 o                         
   0   9   5          6.51         12.02         2.67 o                         
   1   9   5         27.47         29.29         3.05 o                         
   2   9   5         25.66         37.50         5.27 o                         
   3   9   5          2.50          2.18         4.43 o                         
   4   9   5        122.85        110.68         5.79 o                         
   5   9   5        111.84        116.60         6.64 o                         
   6   9   5          3.13          6.48         5.16 o                         
   7   9   5         22.92         16.28         4.65 o                         
   8   9   5          6.81          3.33         5.45 o                         
   9   9   5          6.62         16.93         4.78 o                         
  -8  10   5          8.99          4.70         4.80 o                         
  -7  10   5         21.25         13.96         3.50 o                         
  -6  10   5         16.02         15.29         3.31 o                         
  -5  10   5          0.15         -3.77         4.10 o                         
  -4  10   5         33.88         24.46         3.28 o                         
  -3  10   5          7.73          4.36         2.96 o                         
  -2  10   5          1.72          1.04         2.94 o                         
  -1  10   5         19.65         20.58         3.14 o                         
   0  10   5        139.15        123.75         4.26 o                         
   1  10   5        107.71         87.23         6.14 o                         
   2  10   5          0.36          4.41         4.87 o                         
   3  10   5        181.40        178.56         6.85 o                         
   4  10   5          0.16          3.50         4.85 o                         
   5  10   5         12.72         10.71         5.61 o                         
   6  10   5         64.43         64.72         6.24 o                         
   7  10   5          5.55         -5.03         5.03 o                         
  -5  11   5          0.00          4.79         9.91 o                         
  -4  11   5          3.09         -3.11         3.11 o                         
  -3  11   5         12.78          7.43         2.91 o                         
  -2  11   5         45.49         46.29         3.83 o                         
  -1  11   5          0.07          3.29         3.27 o                         
   0  11   5         21.45         27.45         5.77 o                         
   1  11   5         82.56         72.95         6.40 o                         
   2  11   5         12.62          6.07         4.33 o                         
   3  11   5          2.47          5.88         4.89 o                         
   4  11   5          3.23          7.74         5.59 o                         
  -2  12   5          1.23         12.57         4.09 o                         
 -14   0   6         10.84         11.77         4.41 o                         
 -12   0   6         48.75         50.57         4.69 o                         
 -10   0   6         26.44         25.20         4.37 o                         
  -8   0   6       1100.24       1001.42        10.02 o                         
  -6   0   6          2.23          0.24         2.59 o                         
  -4   0   6        215.79        183.83         3.59 o                         
  -2   0   6       4334.53       4373.71        29.45 o                         
   0   0   6       1823.30       1808.67         7.64 o                         
   2   0   6        590.43        534.53         4.83 o                         
   4   0   6       1984.48       2034.81        17.42 o                         
   6   0   6        122.21        117.68         3.80 o                         
   8   0   6        148.76        129.34         4.62 o                         
  10   0   6          6.03          2.36         4.26 o                         
  12   0   6         27.46         28.17         5.10 o                         
 -14   1   6          0.33          3.55         3.41 o                         
 -13   1   6         26.04         27.10         3.70 o                         
 -12   1   6         13.04         16.94         3.02 o                         
 -11   1   6         47.60         42.07         3.35 o                         
 -10   1   6          7.05          5.64         2.98 o                         
  -9   1   6       2645.57       2608.80        46.30 o                         
  -8   1   6        795.98        765.37         6.43 o                         
  -7   1   6         45.46         46.32         2.34 o                         
  -6   1   6       1016.69       1056.42        11.10 o                         
  -5   1   6        951.57        946.50         5.71 o                         
  -4   1   6       1724.58       1985.97        11.59 o                         
  -3   1   6        187.08        171.66         1.58 o                         
  -2   1   6         20.85         20.18         0.83 o                         
  -1   1   6       3694.81       3636.42        28.97 o                         
   0   1   6          7.24          4.61         0.63 o                         
   1   1   6          0.83          3.20         0.81 o                         
   2   1   6       3373.47       3397.17        27.69 o                         
   3   1   6       1332.12       1190.67        16.70 o                         
   4   1   6        171.20        208.46         2.88 o                         
   5   1   6        101.69        113.44         2.54 o                         
   6   1   6          0.00          1.32         1.18 o                         
   7   1   6        116.95        119.50         3.00 o                         
   8   1   6         30.81         37.97         1.91 o                         
   9   1   6          0.01         -1.38         1.82 o                         
  10   1   6        103.72         93.21         3.64 o                         
  11   1   6          5.57          9.21         3.09 o                         
  12   1   6          2.78          0.74         3.00 o                         
  13   1   6         44.02         47.88         5.11 o                         
 -14   2   6         11.85          3.56         4.48 o                         
 -13   2   6          2.95          7.17         3.38 o                         
 -12   2   6         77.41         77.13         5.74 o                         
 -11   2   6         51.54         57.07         3.31 o                         
 -10   2   6        445.37        427.46         5.80 o                         
  -9   2   6         47.57         49.30         7.44 o                         
  -8   2   6          0.40         -1.99         2.55 o                         
  -7   2   6        615.49        623.90         5.53 o                         
  -6   2   6        663.98        576.25         5.06 o                         
  -5   2   6        483.11        503.31        12.72 o                         
  -4   2   6       3642.71       3799.34        56.70 o                         
  -3   2   6        289.54        297.06         2.92 o                         
  -2   2   6        298.34        315.31         2.19 o                         
  -1   2   6         73.64         70.53         1.68 o                         
   0   2   6        371.93        376.26         2.76 o                         
   1   2   6        289.45        283.48         4.48 o                         
   2   2   6        531.07        553.70         6.33 o                         
   3   2   6       1184.12       1284.57         9.10 o                         
   4   2   6         90.64         78.44         1.51 o                         
   5   2   6         30.70         28.67         1.35 o                         
   6   2   6        191.79        170.83         4.05 o                         
   7   2   6        499.39        506.96         4.95 o                         
   8   2   6        197.65        185.73         3.98 o                         
   9   2   6        105.74        100.52         2.75 o                         
  10   2   6         41.30         40.38         2.46 o                         
  11   2   6         15.13         13.45         3.06 o                         
  12   2   6        235.31        270.34        12.59 o                         
  13   2   6          8.50         10.46         5.00 o                         
 -13   3   6          5.69         13.88         5.57 o                         
 -12   3   6          1.18         -1.90         4.48 o                         
 -11   3   6         10.65         10.76         3.98 o                         
 -10   3   6         42.48         38.27         4.95 o                         
  -9   3   6        117.94        114.42         6.12 o                         
  -8   3   6         50.34         45.33         4.57 o                         
  -7   3   6          0.88          1.01         3.26 o                         
  -6   3   6        779.69        778.52         8.86 o                         
  -5   3   6        667.97        719.34         7.93 o                         
  -4   3   6       1157.31       1200.76         6.00 o                         
  -3   3   6        588.18        631.01         7.90 o                         
  -2   3   6        787.03        788.69         6.26 o                         
  -1   3   6       1057.07       1082.06        10.06 o                         
   0   3   6        248.46        247.90         1.94 o                         
   1   3   6       2398.15       2485.03         7.34 o                         
   2   3   6        160.30        146.68         2.35 o                         
   3   3   6         40.78         30.61         0.78 o                         
   4   3   6         21.74         25.66         1.26 o                         
   5   3   6        358.10        370.93         3.06 o                         
   6   3   6        227.61        237.33         2.41 o                         
   7   3   6         60.48         63.88         1.77 o                         
   8   3   6        834.05        788.79         5.27 o                         
   9   3   6          1.23          3.21         2.04 o                         
  10   3   6         50.37         54.42         3.52 o                         
  11   3   6        107.26        106.13         3.53 o                         
  12   3   6          0.11          0.15         4.97 o                         
 -13   4   6         57.95         81.54         6.59 o                         
 -12   4   6         14.76         16.03         5.18 o                         
 -11   4   6         12.05          4.05         4.48 o                         
 -10   4   6         17.36         19.96         4.70 o                         
  -9   4   6          2.90          6.40         4.42 o                         
  -8   4   6         34.05         30.40         4.65 o                         
  -7   4   6         41.13         50.67         4.26 o                         
  -6   4   6        523.37        462.56         7.44 o                         
  -5   4   6        215.32        219.13         5.32 o                         
  -4   4   6        224.87        196.24         4.76 o                         
  -3   4   6        188.26        203.29         3.73 o                         
  -2   4   6       3628.02       3768.33         9.85 o                         
  -1   4   6         36.43         33.42         1.33 o                         
   0   4   6         18.40         17.53         0.84 o                         
   1   4   6          0.20          4.23         0.71 o                         
   2   4   6        371.32        446.70         6.88 o                         
   3   4   6        112.91         91.27         1.48 o                         
   4   4   6        668.77        617.97         7.27 o                         
   5   4   6        206.54        215.46         2.80 o                         
   6   4   6       1661.69       1621.43        10.80 o                         
   7   4   6        133.15        114.89         2.66 o                         
   8   4   6         29.08         25.08         2.18 o                         
   9   4   6         44.61         43.59         3.03 o                         
  10   4   6         19.65         22.08         3.06 o                         
  11   4   6         22.92         37.01         2.90 o                         
  12   4   6         14.06         13.84         5.21 o                         
 -12   5   6         10.72         11.97         4.59 o                         
 -11   5   6          0.03         -4.22         4.22 o                         
 -10   5   6         89.94         82.26         5.31 o                         
  -9   5   6        584.82        563.44         9.92 o                         
  -8   5   6         82.23         78.26         5.41 o                         
  -7   5   6        135.77        129.93         5.33 o                         
  -6   5   6          0.53         -1.03         3.55 o                         
  -5   5   6        545.25        603.73         8.31 o                         
  -4   5   6          0.69          4.61         1.93 o                         
  -3   5   6         79.56         78.28         1.96 o                         
  -2   5   6        139.77        137.82         2.17 o                         
  -1   5   6       1656.19       1601.90        27.23 o                         
   0   5   6        511.28        558.49         8.82 o                         
   1   5   6        312.34        294.14         5.01 o                         
   2   5   6        130.14        126.15         1.98 o                         
   3   5   6        490.71        458.53         3.64 o                         
   4   5   6        147.74        141.36         2.54 o                         
   5   5   6          0.00          1.40         1.69 o                         
   6   5   6         56.83         55.51         2.26 o                         
   7   5   6       1677.17       1704.92        14.60 o                         
   8   5   6         26.98         30.78         2.28 o                         
   9   5   6          0.04         -1.00         2.64 o                         
  10   5   6         21.45         23.30         4.33 o                         
  11   5   6        212.69        241.43        10.20 o                         
 -12   6   6          2.20         -0.91         3.73 o                         
 -11   6   6        103.63        116.23         4.15 o                         
 -10   6   6         73.86         84.29         5.93 o                         
  -9   6   6         47.45         59.22         5.48 o                         
  -8   6   6        103.73        128.79         6.08 o                         
  -7   6   6          4.53          2.58         4.29 o                         
  -6   6   6        378.27        334.50         7.47 o                         
  -5   6   6        640.42        641.31         9.23 o                         
  -4   6   6         45.41         51.01         4.26 o                         
  -3   6   6        126.17        142.38        14.56 o                         
  -2   6   6        172.43        170.39         3.73 o                         
  -1   6   6         78.77         82.31         1.62 o                         
   0   6   6          2.95          3.76         1.20 o                         
   1   6   6        472.11        517.40         6.57 o                         
   2   6   6         63.32         68.22         1.59 o                         
   3   6   6        245.66        237.22         2.97 o                         
   4   6   6         75.47         78.75         2.35 o                         
   5   6   6         11.62         14.07         1.94 o                         
   6   6   6        212.47        215.33         3.46 o                         
   7   6   6        200.38        197.58         3.51 o                         
   8   6   6        151.46        148.98         3.24 o                         
   9   6   6          9.68          9.78         3.06 o                         
  10   6   6         87.05         90.55         4.55 o                         
  11   6   6          1.67          3.14         4.55 o                         
 -10   7   6         13.98         18.17         5.99 o                         
  -9   7   6          1.41          1.67         3.97 o                         
  -8   7   6          4.95          2.34         4.64 o                         
  -7   7   6          0.01         -0.72         3.03 o                         
  -6   7   6        151.78        161.85         4.26 o                         
  -5   7   6         16.34         14.97         2.68 o                         
  -4   7   6        558.01        534.04        17.49 o                         
  -3   7   6        172.59        185.15         4.00 o                         
  -2   7   6         79.73         79.35         4.36 o                         
  -1   7   6        372.31        364.16         4.77 o                         
   0   7   6         17.55         19.57         1.80 o                         
   1   7   6          0.00         -1.26         1.59 o                         
   2   7   6        301.34        319.72        10.11 o                         
   3   7   6        205.67        212.45         4.12 o                         
   4   7   6         47.57         41.13         2.82 o                         
   5   7   6          1.48          0.82         2.16 o                         
   6   7   6        390.25        406.52        11.72 o                         
   7   7   6         21.65         27.56         3.01 o                         
   8   7   6         26.56         24.55         2.63 o                         
   9   7   6          1.29          0.82         2.30 o                         
  10   7   6         20.71         26.53         4.47 o                         
 -10   8   6          0.49         -1.22         4.34 o                         
  -9   8   6          3.20         12.05         4.77 o                         
  -8   8   6          0.26          3.11         3.46 o                         
  -7   8   6          6.75          6.57         3.36 o                         
  -6   8   6         60.93         57.55         4.51 o                         
  -5   8   6         69.24         65.59         3.66 o                         
  -4   8   6        108.36         99.18         3.68 o                         
  -3   8   6         26.93         23.39         2.74 o                         
  -2   8   6          2.23          1.08         2.55 o                         
  -1   8   6          4.13          3.11         2.79 o                         
   0   8   6        571.01        561.79         8.18 o                         
   1   8   6        206.77        214.90         6.14 o                         
   2   8   6        497.88        528.60         8.03 o                         
   3   8   6          0.21          0.03         2.53 o                         
   4   8   6         55.36         54.70         3.37 o                         
   5   8   6         60.69         62.23         3.51 o                         
   6   8   6          0.07          6.43         3.05 o                         
   7   8   6         60.46         65.59         3.89 o                         
   8   8   6         22.80         18.59         4.72 o                         
   9   8   6          0.16          1.88         4.29 o                         
  -9   9   6          7.88          9.24         5.36 o                         
  -8   9   6         22.86         32.15         3.78 o                         
  -7   9   6          1.44          2.61         3.04 o                         
  -6   9   6         13.24         13.83         3.20 o                         
  -5   9   6          9.37          8.98         3.43 o                         
  -4   9   6        110.77        106.78         3.99 o                         
  -3   9   6          5.66          1.58         2.89 o                         
  -2   9   6          8.96         12.61         2.78 o                         
  -1   9   6          0.67          2.85         2.87 o                         
   0   9   6          0.00         -1.27         2.60 o                         
   1   9   6          8.54         12.07         4.31 o                         
   2   9   6         33.57         36.63         3.04 o                         
   3   9   6        121.47        123.43         5.87 o                         
   4   9   6         14.74         20.60         5.03 o                         
   5   9   6         18.75         15.20         5.35 o                         
   6   9   6          8.12         17.14         5.36 o                         
   7   9   6         33.25         42.50         5.05 o                         
   8   9   6         36.51         31.91         5.50 o                         
  -8  10   6          7.89          8.29         5.03 o                         
  -7  10   6         29.67         34.66         4.66 o                         
  -6  10   6         14.17          8.50         3.24 o                         
  -5  10   6         10.47          6.06         4.73 o                         
  -4  10   6          4.89          1.94         2.89 o                         
  -3  10   6          1.44          0.12         2.85 o                         
  -2  10   6         18.95         20.04         5.47 o                         
  -1  10   6         39.81         30.47         3.27 o                         
   0  10   6         23.72         17.78         5.32 o                         
   1  10   6         33.60         18.03         5.29 o                         
   2  10   6          0.53          4.09         4.90 o                         
   3  10   6          4.02          2.66         4.43 o                         
   4  10   6        138.40        133.28         6.85 o                         
   5  10   6          0.46         -0.81         5.76 o                         
   6  10   6         32.05         43.37         5.37 o                         
  -5  11   6          4.02          6.72         7.05 o                         
  -4  11   6          5.06          2.16         4.26 o                         
  -3  11   6          4.08          4.31         3.90 o                         
  -2  11   6         26.52         29.37         4.00 o                         
  -1  11   6         63.38         67.00         6.20 o                         
   0  11   6         72.09         75.25         6.68 o                         
   1  11   6          7.97          9.45         5.47 o                         
   2  11   6         19.15         18.03         4.60 o                         
   3  11   6         78.63         78.52         6.16 o                         
 -13   0   7         70.20         93.89         6.30 o                         
 -11   0   7        146.65        133.25         5.93 o                         
  -9   0   7       2461.18       2311.67        16.17 o                         
  -7   0   7          2.02          2.04         2.92 o                         
  -5   0   7       2649.23       2756.44        13.54 o                         
  -3   0   7        444.75        487.72         3.53 o                         
  -1   0   7        424.92        515.57         8.04 o                         
   1   0   7        456.96        443.73         4.40 o                         
   3   0   7        523.11        619.86         5.92 o                         
   5   0   7        205.01        261.65         4.78 o                         
   7   0   7        326.46        356.15         6.36 o                         
   9   0   7        190.06        166.94         5.74 o                         
  11   0   7         60.73         56.04         4.30 o                         
  13   0   7         12.77          9.66         4.63 o                         
 -14   1   7          4.24          4.95         5.19 o                         
 -13   1   7        129.03        133.22         4.71 o                         
 -12   1   7         29.09         38.31         3.66 o                         
 -11   1   7          1.83          1.60         3.06 o                         
 -10   1   7        288.81        295.80         5.18 o                         
  -9   1   7        170.13        159.52         4.28 o                         
  -8   1   7          4.01          8.43         2.53 o                         
  -7   1   7        132.70        138.26         3.16 o                         
  -6   1   7         70.75         79.31         2.59 o                         
  -5   1   7        225.75        262.26         3.35 o                         
  -4   1   7        895.47        909.37         4.55 o                         
  -3   1   7          1.40          1.62         0.93 o                         
  -2   1   7       2626.08       2703.41        16.49 o                         
  -1   1   7        803.30        864.06        14.77 o                         
   0   1   7        453.89        461.85         2.26 o                         
   1   1   7         63.39         63.21         1.11 o                         
   2   1   7        988.43        978.49        14.54 o                         
   3   1   7          0.27          3.36         0.84 o                         
   4   1   7        207.66        172.51         2.02 o                         
   5   1   7        246.75        255.57         4.63 o                         
   6   1   7        137.26        151.18         3.06 o                         
   7   1   7        125.33        127.46         3.13 o                         
   8   1   7         48.45         40.67         2.04 o                         
   9   1   7         23.52         23.47         1.96 o                         
  10   1   7         73.87         76.49         3.59 o                         
  11   1   7          4.81          1.91         2.81 o                         
  12   1   7        101.46        118.29         4.18 o                         
  13   1   7         95.48        104.98         5.69 o                         
 -14   2   7        116.52        114.64         5.97 o                         
 -13   2   7         69.20         72.31         4.08 o                         
 -12   2   7          1.38          4.60         3.49 o                         
 -11   2   7         37.61         28.71         3.16 o                         
 -10   2   7        105.21        108.12         3.72 o                         
  -9   2   7       1610.79       1533.49        15.15 o                         
  -8   2   7        956.84        920.04        14.84 o                         
  -7   2   7         13.98         11.78         2.33 o                         
  -6   2   7        482.81        458.70        11.44 o                         
  -5   2   7         36.41         26.66         1.91 o                         
  -4   2   7       1623.34       1845.99        13.28 o                         
  -3   2   7        819.38        961.75         7.71 o                         
  -2   2   7        115.96        134.61         1.65 o                         
  -1   2   7       2880.56       2747.05        10.51 o                         
   0   2   7         45.37         57.00         1.41 o                         
   1   2   7        111.34        115.40         1.33 o                         
   2   2   7       1336.48       1368.44         4.48 o                         
   3   2   7       2626.63       2590.63        10.06 o                         
   4   2   7        741.48        698.40         6.46 o                         
   5   2   7         71.14         61.28         1.58 o                         
   6   2   7         28.83         27.77         2.19 o                         
   7   2   7        942.16        939.18        18.89 o                         
   8   2   7          0.01          1.87         1.93 o                         
   9   2   7        639.04        642.59         7.17 o                         
  10   2   7          0.20         -1.66         1.96 o                         
  11   2   7         98.71         89.40         3.75 o                         
  12   2   7          3.01          2.97         3.67 o                         
  13   2   7          0.66          5.21         4.87 o                         
 -13   3   7         28.77         38.76         6.00 o                         
 -12   3   7         12.56         11.40         4.15 o                         
 -11   3   7         12.99         12.17         4.76 o                         
 -10   3   7        154.80        139.84         6.07 o                         
  -9   3   7         12.38          4.93         4.60 o                         
  -8   3   7        326.07        314.26         7.26 o                         
  -7   3   7         51.63         48.57         4.02 o                         
  -6   3   7        197.26        208.52         5.39 o                         
  -5   3   7        170.82        174.08         6.86 o                         
  -4   3   7         48.80         45.08         1.99 o                         
  -3   3   7         17.47         17.46         1.68 o                         
  -2   3   7        976.14       1008.69         6.03 o                         
  -1   3   7        818.59        889.64         6.61 o                         
   0   3   7         81.38        100.77         1.22 o                         
   1   3   7        884.40        983.05         3.62 o                         
   2   3   7        424.33        473.17         5.37 o                         
   3   3   7         80.24         66.98         1.46 o                         
   4   3   7       1547.46       1436.56        10.99 o                         
   5   3   7        447.65        433.62         9.85 o                         
   6   3   7        823.47        856.49         8.26 o                         
   7   3   7         61.93         53.41         2.12 o                         
   8   3   7        523.26        493.78         6.88 o                         
   9   3   7          1.47         -1.03         2.18 o                         
  10   3   7         10.11         14.35         2.63 o                         
  11   3   7          1.60          1.95         2.48 o                         
  12   3   7         54.94         67.44         5.80 o                         
 -12   4   7          5.92          4.11         3.96 o                         
 -11   4   7          8.51          7.24         4.52 o                         
 -10   4   7          1.26          4.39         4.90 o                         
  -9   4   7        391.03        428.14         8.99 o                         
  -8   4   7          9.29          3.87         4.35 o                         
  -7   4   7        428.71        418.99         7.67 o                         
  -6   4   7          6.35          4.89         3.34 o                         
  -5   4   7       1584.79       1567.14         7.61 o                         
  -4   4   7        170.42        211.23         3.18 o                         
  -3   4   7        955.99        928.51         5.52 o                         
  -2   4   7         75.38         72.96         2.77 o                         
  -1   4   7       1624.51       1600.58        10.43 o                         
   0   4   7        950.65       1077.93         4.27 o                         
   1   4   7       1018.56       1025.85         9.39 o                         
   2   4   7       1974.57       1994.80        11.64 o                         
   3   4   7        450.73        427.90         5.36 o                         
   4   4   7        318.03        306.12         3.77 o                         
   5   4   7          2.08          2.12         1.65 o                         
   6   4   7        490.08        470.34         4.17 o                         
   7   4   7        320.33        316.85         5.91 o                         
   8   4   7         12.27         13.74         2.79 o                         
   9   4   7         10.67          6.40         2.90 o                         
  10   4   7          2.30          2.66         2.64 o                         
  11   4   7         87.37        109.00         3.91 o                         
  12   4   7          1.47          4.82         3.46 o                         
 -12   5   7          1.99         -5.53         5.53 o                         
 -11   5   7          6.41         10.05         5.49 o                         
 -10   5   7          3.36          5.62         5.07 o                         
  -9   5   7          0.58          9.48         4.98 o                         
  -8   5   7          0.52          7.02         4.63 o                         
  -7   5   7        144.46        149.34         5.99 o                         
  -6   5   7        329.93        327.21         6.98 o                         
  -5   5   7          0.37          1.33         2.12 o                         
  -4   5   7       3170.41       3268.66        27.19 o                         
  -3   5   7          0.32         -0.87         1.66 o                         
  -2   5   7         43.77         36.67         1.64 o                         
  -1   5   7         75.39         79.79         3.07 o                         
   0   5   7        971.49        930.31         4.55 o                         
   1   5   7        145.25        131.43         3.54 o                         
   2   5   7         45.96         51.99         2.26 o                         
   3   5   7         37.57         31.97         1.80 o                         
   4   5   7        586.41        553.28         4.32 o                         
   5   5   7        755.20        740.65         7.02 o                         
   6   5   7         61.34         58.26         2.49 o                         
   7   5   7        138.27        135.11         3.19 o                         
   8   5   7         61.85         69.79         3.24 o                         
   9   5   7          9.56          7.13         3.45 o                         
  10   5   7          0.18          3.45         2.82 o                         
  11   5   7          0.10          0.65         2.83 o                         
 -12   6   7          0.14          8.31         4.49 o                         
 -11   6   7         14.88         17.89         6.04 o                         
 -10   6   7          0.74          9.98         5.39 o                         
  -9   6   7          4.06          7.12         4.95 o                         
  -8   6   7         86.06         93.05         5.71 o                         
  -7   6   7        124.21        143.33         5.95 o                         
  -6   6   7          0.37         -0.05         4.06 o                         
  -5   6   7        485.92        468.93         8.16 o                         
  -4   6   7         23.60         25.96         2.77 o                         
  -3   6   7        146.22        169.57         3.13 o                         
  -2   6   7         64.59         56.92         1.92 o                         
  -1   6   7        251.34        246.05         2.36 o                         
   0   6   7        232.77        229.17         2.32 o                         
   1   6   7        112.40        121.23         2.16 o                         
   2   6   7          8.60          9.92         1.61 o                         
   3   6   7        183.12        178.17         3.67 o                         
   4   6   7        223.71        209.24         3.06 o                         
   5   6   7         21.24         23.43         2.14 o                         
   6   6   7         91.61        100.23         2.96 o                         
   7   6   7          3.81          2.22         2.24 o                         
   8   6   7         12.75         10.72         2.31 o                         
   9   6   7         45.03         43.24         3.65 o                         
  10   6   7         13.66         18.07         3.15 o                         
  11   6   7         19.37         26.39         3.67 o                         
 -10   7   7         64.39         63.04         5.57 o                         
  -9   7   7          5.17          4.03         4.70 o                         
  -8   7   7        122.65        128.56         6.65 o                         
  -7   7   7         42.07         34.36         4.91 o                         
  -6   7   7          2.19          3.64         6.55 o                         
  -5   7   7          0.91          2.58         3.45 o                         
  -4   7   7          1.59          0.75         3.56 o                         
  -3   7   7        157.07        143.39         4.37 o                         
  -2   7   7          0.49         -0.95         2.36 o                         
  -1   7   7          3.01          0.25         2.27 o                         
   0   7   7        231.09        228.35         3.06 o                         
   1   7   7         92.94         97.09         3.02 o                         
   2   7   7         86.75         88.70         3.12 o                         
   3   7   7          8.86         10.71         2.56 o                         
   4   7   7        150.89        142.99         2.95 o                         
   5   7   7        226.39        217.16         5.59 o                         
   6   7   7        161.67        181.31         4.34 o                         
   7   7   7          1.25          0.41         2.12 o                         
   8   7   7         78.93         76.52         5.76 o                         
   9   7   7         64.20         73.52         4.01 o                         
  10   7   7         42.12         61.34         4.01 o                         
 -10   8   7          3.50         13.23         5.56 o                         
  -9   8   7         50.50         60.62         7.11 o                         
  -8   8   7         34.45         35.45         5.18 o                         
  -7   8   7         13.60         20.59         3.55 o                         
  -6   8   7          1.74          1.03         2.80 o                         
  -5   8   7          2.17          3.37         2.98 o                         
  -4   8   7         13.81          5.88         2.95 o                         
  -3   8   7         46.63         57.27         3.14 o                         
  -2   8   7         27.08         32.36         3.04 o                         
  -1   8   7         85.04         74.46         5.59 o                         
   0   8   7        443.49        419.48         5.46 o                         
   1   8   7         96.06         92.57         7.84 o                         
   2   8   7          0.54          1.87         2.39 o                         
   3   8   7        339.92        368.34         7.25 o                         
   4   8   7        191.35        186.11         4.34 o                         
   5   8   7          6.71          5.94         2.87 o                         
   6   8   7        102.31         97.15         7.45 o                         
   7   8   7         72.03         80.47         4.59 o                         
   8   8   7         12.73          6.25         4.63 o                         
  -9   9   7          0.00         -4.29         4.29 o                         
  -8   9   7          4.44          7.66         3.72 o                         
  -7   9   7         77.13         66.88         3.89 o                         
  -6   9   7         24.80         30.39        11.24 o                         
  -5   9   7          3.90          0.78         3.18 o                         
  -4   9   7         82.07         92.10         4.10 o                         
  -3   9   7         24.70         24.80         4.24 o                         
  -2   9   7         81.02         72.11         3.52 o                         
  -1   9   7         78.52         85.19         3.69 o                         
   0   9   7         22.24         20.49         4.84 o                         
   1   9   7        105.82        103.83         5.68 o                         
   2   9   7          4.82          6.05         2.50 o                         
   3   9   7         55.22         63.20         3.16 o                         
   4   9   7         24.26         24.17         5.63 o                         
   5   9   7          3.33          5.02         3.22 o                         
   6   9   7         33.53         24.60         8.19 o                         
   7   9   7         10.70         15.11         4.83 o                         
   8   9   7          3.61          2.97         3.97 o                         
  -7  10   7         26.01         34.29         5.23 o                         
  -6  10   7         34.92         25.62         3.84 o                         
  -5  10   7         28.11         20.37         4.81 o                         
  -4  10   7         17.05         18.83         3.28 o                         
  -3  10   7         13.55         11.46         3.00 o                         
  -2  10   7         77.10         70.93         3.80 o                         
  -1  10   7         77.11         81.30         5.52 o                         
   0  10   7         19.41         23.41         5.28 o                         
   1  10   7         35.48         41.49         5.57 o                         
   2  10   7         25.90         25.89         5.28 o                         
   3  10   7          1.09          2.14         3.98 o                         
   4  10   7         14.10         14.74         5.68 o                         
   5  10   7         76.32         74.67         6.57 o                         
   6  10   7         46.25         49.67         5.94 o                         
  -4  11   7         17.69         25.95         3.92 o                         
  -3  11   7         16.27         18.22         3.68 o                         
  -2  11   7          2.24          1.41         4.40 o                         
  -1  11   7         63.11         57.91         6.41 o                         
   0  11   7        119.60        106.78         6.97 o                         
   1  11   7        108.97        102.51         7.07 o                         
   2  11   7          0.58         13.71         4.77 o                         
 -12   0   8         36.49         33.16         5.02 o                         
 -10   0   8        172.07        183.29         6.08 o                         
  -8   0   8         77.43         76.10         4.32 o                         
  -6   0   8        325.75        307.31         5.55 o                         
  -4   0   8        543.38        779.42         6.57 o                         
  -2   0   8        415.11        433.78         6.82 o                         
   0   0   8        722.08        874.87         6.39 o                         
   2   0   8       4926.60       5202.26        18.18 o                         
   4   0   8        453.95        406.36         5.46 o                         
   6   0   8        709.40        692.16         7.99 o                         
   8   0   8       1814.82       1831.26        14.47 o                         
  10   0   8          0.45         -0.04         4.08 o                         
  12   0   8         22.39         20.78         5.40 o                         
 -13   1   8         72.04         86.40         5.10 o                         
 -12   1   8         77.37         71.07         4.88 o                         
 -11   1   8          0.96          1.80         3.02 o                         
 -10   1   8         16.31          9.49         2.89 o                         
  -9   1   8        200.04        180.09         4.44 o                         
  -8   1   8        167.40        176.22         3.85 o                         
  -7   1   8         21.73         15.73         2.31 o                         
  -6   1   8        138.33        120.59         2.90 o                         
  -5   1   8        463.27        450.55         3.45 o                         
  -4   1   8       1914.13       2036.73         5.45 o                         
  -3   1   8        656.60        799.52        10.55 o                         
  -2   1   8        219.99        220.81         2.12 o                         
  -1   1   8       1342.37       1417.37         9.27 o                         
   0   1   8        348.25        387.82         2.88 o                         
   1   1   8       1309.90       1371.07        17.22 o                         
   2   1   8        575.83        658.80         3.08 o                         
   3   1   8        313.02        261.47         2.11 o                         
   4   1   8        269.82        320.44         2.79 o                         
   5   1   8         93.03         81.81         2.47 o                         
   6   1   8        201.94        188.60         3.33 o                         
   7   1   8        308.17        287.14         5.71 o                         
   8   1   8       1337.11       1312.83         8.83 o                         
   9   1   8         24.11         24.49         2.26 o                         
  10   1   8          3.90         -2.47         2.90 o                         
  11   1   8        145.85        165.86        10.01 o                         
  12   1   8         37.13         41.24         3.69 o                         
 -13   2   8          0.04         -1.37         3.58 o                         
 -12   2   8         17.49         15.99         3.28 o                         
 -11   2   8         39.94         46.84         4.59 o                         
 -10   2   8         65.79         63.21         3.55 o                         
  -9   2   8         13.29         19.66         3.34 o                         
  -8   2   8        360.77        318.34         4.87 o                         
  -7   2   8         15.88         22.55         2.52 o                         
  -6   2   8        363.20        380.65         5.57 o                         
  -5   2   8        147.39        154.85         2.37 o                         
  -4   2   8       1017.61       1066.54         5.93 o                         
  -3   2   8        318.07        320.22         5.09 o                         
  -2   2   8        169.07        169.55         1.96 o                         
  -1   2   8         24.87         33.21         1.22 o                         
   0   2   8       4305.80       4303.50        18.93 o                         
   1   2   8         44.46         46.04         1.08 o                         
   2   2   8          7.20          9.60         1.07 o                         
   3   2   8        344.71        319.53         2.54 o                         
   4   2   8        789.49        751.82        10.17 o                         
   5   2   8        127.22        127.33         3.32 o                         
   6   2   8        672.69        669.21         5.58 o                         
   7   2   8          1.61          1.32         2.29 o                         
   8   2   8         56.35         42.87         2.77 o                         
   9   2   8         13.66         11.73         2.22 o                         
  10   2   8         10.48         11.64         2.29 o                         
  11   2   8          0.88          0.83         3.16 o                         
  12   2   8         91.20         98.81         4.34 o                         
  13   2   8         53.31         71.15         6.11 o                         
 -13   3   8         44.19         43.38         6.28 o                         
 -12   3   8          2.32          5.80         4.75 o                         
 -11   3   8         46.26         42.78         5.02 o                         
 -10   3   8         77.08         68.08         5.56 o                         
  -9   3   8        585.33        569.82         9.51 o                         
  -8   3   8        177.36        197.19         6.33 o                         
  -7   3   8         74.75         64.18         4.58 o                         
  -6   3   8         17.18         16.52         3.31 o                         
  -5   3   8        285.23        277.56        10.69 o                         
  -4   3   8        211.61        237.36         3.33 o                         
  -3   3   8        808.17        844.64         5.28 o                         
  -2   3   8        491.78        541.55         5.54 o                         
  -1   3   8          2.35          2.10         0.99 o                         
   0   3   8        770.99        805.25         4.41 o                         
   1   3   8        229.16        261.53         1.75 o                         
   2   3   8        617.65        685.29         3.50 o                         
   3   3   8        481.53        483.95         5.32 o                         
   4   3   8        219.00        227.98         2.44 o                         
   5   3   8        401.89        389.14         4.86 o                         
   6   3   8        265.08        247.13         3.74 o                         
   7   3   8        790.15        768.59         5.20 o                         
   8   3   8         69.15         59.94         3.72 o                         
   9   3   8         54.27         42.45         2.51 o                         
  10   3   8          1.24          0.60         2.36 o                         
  11   3   8          0.18          1.58         2.76 o                         
  12   3   8         37.03         41.94         5.17 o                         
 -12   4   8         80.99         84.17         6.11 o                         
 -11   4   8         13.97         11.70         5.12 o                         
 -10   4   8        108.91        105.39         5.59 o                         
  -9   4   8         13.18         10.64         4.88 o                         
  -8   4   8        577.76        598.28         9.77 o                         
  -7   4   8          1.58          5.65         3.84 o                         
  -6   4   8         76.62         85.52         4.56 o                         
  -5   4   8        165.33        167.12         3.30 o                         
  -4   4   8        591.28        564.71         4.80 o                         
  -3   4   8         48.23         55.77         2.15 o                         
  -2   4   8        115.50        138.50         2.50 o                         
  -1   4   8          6.03         12.45         1.50 o                         
   0   4   8        366.27        344.39         2.19 o                         
   1   4   8        114.73        113.46         1.42 o                         
   2   4   8        207.07        194.23         3.06 o                         
   3   4   8          1.48          0.27         1.76 o                         
   4   4   8        808.30        833.35         6.03 o                         
   5   4   8        412.47        409.02         7.76 o                         
   6   4   8         13.73         17.93         1.99 o                         
   7   4   8        181.55        181.61         4.11 o                         
   8   4   8        477.45        442.34         5.64 o                         
   9   4   8          5.36          4.13         3.42 o                         
  10   4   8          1.88         -1.62         2.83 o                         
  11   4   8          0.40          0.80         3.08 o                         
  12   4   8          1.45          2.17         3.57 o                         
 -12   5   8          2.96          9.97         5.14 o                         
 -11   5   8          7.88          1.28         4.09 o                         
 -10   5   8          8.20         -0.89         4.69 o                         
  -9   5   8        636.45        658.39        11.00 o                         
  -8   5   8        101.90         99.83         6.00 o                         
  -7   5   8        157.43        155.82         6.05 o                         
  -6   5   8          5.95          5.56         3.91 o                         
  -5   5   8        104.35         90.58         2.88 o                         
  -4   5   8        124.40        131.99         3.16 o                         
  -3   5   8        652.63        641.21        13.04 o                         
  -2   5   8         25.71         24.96         1.54 o                         
  -1   5   8        148.39        129.36         2.16 o                         
   0   5   8         54.21         55.09         1.82 o                         
   1   5   8        776.45        794.18         5.60 o                         
   2   5   8          0.19         -0.16         1.83 o                         
   3   5   8        763.18        710.65         5.68 o                         
   4   5   8        218.30        209.08         2.98 o                         
   5   5   8        147.17        149.47         2.91 o                         
   6   5   8        392.77        387.72         5.44 o                         
   7   5   8        633.83        602.59        18.60 o                         
   8   5   8          0.39          0.52         2.66 o                         
   9   5   8        371.26        374.43         5.81 o                         
  10   5   8          5.52          8.96         2.92 o                         
  11   5   8         59.31         71.86         3.86 o                         
 -11   6   8         35.09         32.33         5.17 o                         
 -10   6   8          0.03         -3.30         4.62 o                         
  -9   6   8          0.20         -3.04         4.94 o                         
  -8   6   8         71.91         91.14         5.92 o                         
  -7   6   8          1.11          0.40         4.27 o                         
  -6   6   8          5.89         10.57         4.12 o                         
  -5   6   8        802.33        753.92         9.94 o                         
  -4   6   8        858.43        874.20         9.83 o                         
  -3   6   8        128.15        120.21         2.53 o                         
  -2   6   8        136.03        119.24         2.35 o                         
  -1   6   8        127.21        126.88         2.91 o                         
   0   6   8        232.97        221.99         2.76 o                         
   1   6   8          6.47          5.26         1.48 o                         
   2   6   8          4.75          3.35         1.65 o                         
   3   6   8        568.76        546.04         4.37 o                         
   4   6   8        243.35        230.40         5.16 o                         
   5   6   8          0.17         -2.15         2.15 o                         
   6   6   8         13.37         15.47         2.33 o                         
   7   6   8         27.16         24.35         2.47 o                         
   8   6   8        122.01        124.89         3.92 o                         
   9   6   8         48.21         48.39         4.21 o                         
  10   6   8          0.04          1.13         2.77 o                         
 -10   7   8         56.46         63.27         6.47 o                         
  -9   7   8          5.86          8.32         5.27 o                         
  -8   7   8         25.37         35.10         5.47 o                         
  -7   7   8          0.05          7.75         4.77 o                         
  -6   7   8        281.90        270.25         8.72 o                         
  -5   7   8        271.20        312.08        14.85 o                         
  -4   7   8          0.56         -2.39         2.46 o                         
  -3   7   8         16.19         16.70         2.64 o                         
  -2   7   8         30.63         32.18         2.63 o                         
  -1   7   8        236.84        216.54         5.02 o                         
   0   7   8          5.34          5.64         2.12 o                         
   1   7   8        428.39        425.56         6.09 o                         
   2   7   8         17.28         19.46         2.60 o                         
   3   7   8        274.98        268.64         4.78 o                         
   4   7   8        276.44        236.48         3.51 o                         
   5   7   8        108.96        113.34         3.00 o                         
   6   7   8         68.00         71.21         2.91 o                         
   7   7   8          0.04          0.91         2.25 o                         
   8   7   8          3.88          0.18         2.98 o                         
   9   7   8          6.75          3.41         3.04 o                         
  10   7   8         23.94         30.79         4.52 o                         
 -10   8   8          0.20          8.51         5.09 o                         
  -9   8   8         21.66         19.02         5.28 o                         
  -8   8   8          0.63          0.42         7.40 o                         
  -7   8   8         78.52         80.65         4.15 o                         
  -6   8   8         30.51         31.56        10.63 o                         
  -5   8   8          2.56          1.56         4.39 o                         
  -4   8   8        129.30        140.30         5.87 o                         
  -3   8   8        102.95         98.72         3.66 o                         
  -2   8   8         83.71         68.51         3.37 o                         
  -1   8   8         11.24         10.49         2.76 o                         
   0   8   8        352.21        341.17         7.82 o                         
   1   8   8          7.64          9.06         2.67 o                         
   2   8   8          5.74          5.82         2.35 o                         
   3   8   8          0.05          1.64         2.70 o                         
   4   8   8        180.34        184.56         5.84 o                         
   5   8   8         68.22         69.33         4.15 o                         
   6   8   8          5.55          7.92         3.30 o                         
   7   8   8         23.25         23.70         4.65 o                         
   8   8   8          1.44          1.23         3.14 o                         
  -8   9   8         41.56         43.16         4.23 o                         
  -7   9   8         52.67         64.30         4.22 o                         
  -6   9   8         62.45         68.93         4.13 o                         
  -5   9   8         34.42         27.97         3.25 o                         
  -4   9   8          0.04         -2.77         2.77 o                         
  -3   9   8          9.00          8.49         2.76 o                         
  -2   9   8         33.01         32.96         3.09 o                         
  -1   9   8        236.50        239.96         7.55 o                         
   0   9   8         30.19         28.01         5.02 o                         
   1   9   8         20.87         24.20         4.32 o                         
   2   9   8         14.77         11.87         2.83 o                         
   3   9   8          1.88          3.22         2.89 o                         
   4   9   8          5.88          2.52         2.84 o                         
   5   9   8          1.46          0.58         2.99 o                         
   6   9   8          4.64          6.97         4.40 o                         
   7   9   8         22.40         24.60         3.83 o                         
   8   9   8          6.31          2.47         5.34 o                         
  -6  10   8          0.38          3.53         7.64 o                         
  -5  10   8          0.00          0.63         3.50 o                         
  -4  10   8         62.05         62.29         4.06 o                         
  -3  10   8         35.22         29.64         3.83 o                         
  -2  10   8          0.02         -5.30         5.30 o                         
  -1  10   8         27.75         21.58         4.31 o                         
   0  10   8         22.80         24.66         5.03 o                         
   1  10   8          4.88         -0.51         4.82 o                         
   2  10   8          1.86          4.57         4.44 o                         
   3  10   8         41.34         49.70         3.62 o                         
   4  10   8         16.74         19.37         4.86 o                         
   5  10   8          5.59         11.53         4.78 o                         
   6  10   8         37.89         32.50         6.18 o                         
  -4  11   8         33.01         25.08         5.43 o                         
  -2  11   8          0.36         -5.16         5.16 o                         
  -1  11   8          5.65         -2.72         5.81 o                         
   0  11   8         60.12         56.11         5.68 o                         
   1  11   8          1.11         -5.50         5.50 o                         
 -13   0   9          7.60          5.89         4.90 o                         
 -11   0   9         49.94         48.37         5.04 o                         
  -9   0   9       1091.53        985.42        11.44 o                         
  -7   0   9         14.09         13.92         3.26 o                         
  -5   0   9        138.17        157.29         3.20 o                         
  -3   0   9        991.58       1138.04         5.77 o                         
  -1   0   9          0.94          0.23         1.10 o                         
   1   0   9          6.24         -0.04         1.97 o                         
   3   0   9         15.03         21.01         2.20 o                         
   5   0   9       1486.49       1389.16        10.56 o                         
   7   0   9       1383.40       1374.87        12.02 o                         
   9   0   9        135.43        145.62         5.95 o                         
  11   0   9          3.37          4.10         4.42 o                         
 -13   1   9          0.03          1.76         3.75 o                         
 -12   1   9         74.59         81.89         4.04 o                         
 -11   1   9        219.07        201.42         7.32 o                         
 -10   1   9         97.74         99.85        16.28 o                         
  -9   1   9        149.90        143.08         4.12 o                         
  -8   1   9        131.43        130.65         4.39 o                         
  -7   1   9        290.56        276.70         4.99 o                         
  -6   1   9          0.02          1.78         2.01 o                         
  -5   1   9         58.54         61.95         1.92 o                         
  -4   1   9        724.42        653.10         5.93 o                         
  -3   1   9         79.39        103.62         4.45 o                         
  -2   1   9        176.89        171.13         4.14 o                         
  -1   1   9         87.10        111.23         1.63 o                         
   0   1   9       2157.36       2205.03         5.43 o                         
   1   1   9        717.82        870.20         3.86 o                         
   2   1   9         76.37         67.46         1.38 o                         
   3   1   9        409.72        474.13         3.70 o                         
   4   1   9        779.70        748.80         9.57 o                         
   5   1   9        180.77        174.87         3.66 o                         
   6   1   9          3.40          1.88         1.93 o                         
   7   1   9         12.08         25.09         2.86 o                         
   8   1   9        106.79         92.43         3.70 o                         
   9   1   9        175.00        163.60         4.81 o                         
  10   1   9         15.50         14.30         2.90 o                         
  11   1   9         11.26         17.15         3.37 o                         
  12   1   9          0.80          1.95         3.57 o                         
 -13   2   9         53.53         41.38         6.97 o                         
 -12   2   9         30.23         26.88         3.54 o                         
 -11   2   9          1.61          5.46         2.82 o                         
 -10   2   9         28.66         30.39         3.96 o                         
  -9   2   9        473.93        452.35        15.27 o                         
  -8   2   9         41.93         46.22         3.14 o                         
  -7   2   9        512.50        528.69         5.55 o                         
  -6   2   9        118.03        144.07         3.23 o                         
  -5   2   9        188.88        188.03         2.62 o                         
  -4   2   9        133.59        169.80         2.76 o                         
  -3   2   9        394.08        387.71         3.80 o                         
  -2   2   9          6.21          7.86         1.17 o                         
  -1   2   9          1.68          0.82         0.96 o                         
   0   2   9        371.94        388.08         9.26 o                         
   1   2   9       4112.33       4209.56         9.89 o                         
   2   2   9       1727.40       1841.01         8.09 o                         
   3   2   9        388.23        395.98         4.00 o                         
   4   2   9        260.13        264.19         4.06 o                         
   5   2   9         93.90         91.56         2.56 o                         
   6   2   9        581.76        539.95         5.23 o                         
   7   2   9        690.03        721.12        10.54 o                         
   8   2   9        180.73        193.98         4.27 o                         
   9   2   9        381.15        394.18         4.39 o                         
  10   2   9          0.80          0.26         1.99 o                         
  11   2   9         19.44         15.12         3.14 o                         
  12   2   9          4.35          5.60         3.17 o                         
 -12   3   9          7.74          5.37         5.30 o                         
 -11   3   9          9.53          8.02         4.63 o                         
 -10   3   9          0.14         -1.65         3.95 o                         
  -9   3   9         10.37          8.05         4.45 o                         
  -8   3   9        240.12        262.16         7.01 o                         
  -7   3   9         19.46         26.12         4.04 o                         
  -6   3   9         80.59         88.47         4.38 o                         
  -5   3   9         55.79         60.36         2.48 o                         
  -4   3   9         18.42          7.77         1.98 o                         
  -3   3   9       1300.84       1368.31        12.63 o                         
  -2   3   9        228.02        237.73         4.82 o                         
  -1   3   9        917.34        965.15         4.08 o                         
   0   3   9        922.16        933.41         7.09 o                         
   1   3   9        449.24        452.08         3.50 o                         
   2   3   9        643.95        670.29         5.42 o                         
   3   3   9          1.22         -1.61         1.61 o                         
   4   3   9        410.13        440.42         5.79 o                         
   5   3   9         50.60         44.11         2.33 o                         
   6   3   9        116.47        136.95         3.13 o                         
   7   3   9       1144.18       1053.04        18.28 o                         
   8   3   9        606.99        589.69        12.75 o                         
   9   3   9          2.34         -0.07         2.58 o                         
  10   3   9          9.61          6.16         2.42 o                         
  11   3   9         40.81         42.90         4.29 o                         
 -12   4   9          0.95         -1.87         5.42 o                         
 -11   4   9         26.66         31.92         5.05 o                         
 -10   4   9          5.42          3.94         4.81 o                         
  -9   4   9         20.30         17.81         4.80 o                         
  -8   4   9        372.47        375.28         8.28 o                         
  -7   4   9        290.35        288.36         7.29 o                         
  -6   4   9        578.95        585.96         8.51 o                         
  -5   4   9        130.74        125.17         3.03 o                         
  -4   4   9       1511.36       1522.89        10.87 o                         
  -3   4   9          4.91          1.96         2.20 o                         
  -2   4   9        126.29        121.37         2.23 o                         
  -1   4   9        122.81        102.22         2.10 o                         
   0   4   9        159.99        173.85         2.76 o                         
   1   4   9       1224.57       1237.51         4.79 o                         
   2   4   9         28.64         38.70         2.01 o                         
   3   4   9        851.05        881.68         9.20 o                         
   4   4   9          7.32         12.10         2.08 o                         
   5   4   9       1290.65       1272.31         7.74 o                         
   6   4   9          3.19          0.21         3.60 o                         
   7   4   9          8.78         10.26         2.75 o                         
   8   4   9        113.84        113.25         7.37 o                         
   9   4   9        126.00        137.17         4.19 o                         
  10   4   9          3.63          4.74         3.06 o                         
  11   4   9          0.45          3.14         2.75 o                         
  12   4   9         28.71         40.80         4.75 o                         
 -11   5   9         20.57         21.98         5.64 o                         
 -10   5   9          0.05          0.51         4.26 o                         
  -9   5   9         40.21         58.63         5.89 o                         
  -8   5   9         17.01         12.30         4.79 o                         
  -7   5   9        388.89        352.26         7.81 o                         
  -6   5   9        331.92        325.66         7.35 o                         
  -5   5   9         49.62         57.06         2.77 o                         
  -4   5   9        440.64        409.84         6.29 o                         
  -3   5   9         32.46         29.34         3.04 o                         
  -2   5   9         15.37         15.93         1.66 o                         
  -1   5   9        268.58        264.36         2.88 o                         
   0   5   9        436.41        419.08         3.36 o                         
   1   5   9        114.42        125.94         3.43 o                         
   2   5   9        611.64        589.83        15.70 o                         
   3   5   9         59.80         61.62         2.54 o                         
   4   5   9        278.28        292.80         7.01 o                         
   5   5   9        164.59        168.30         3.12 o                         
   6   5   9       1600.75       1544.43        20.21 o                         
   7   5   9          4.27          5.68         2.77 o                         
   8   5   9        160.59        152.33         4.19 o                         
   9   5   9         13.13         16.44         3.31 o                         
  10   5   9         39.18         39.93         3.81 o                         
  11   5   9          0.47         -0.25         3.12 o                         
 -11   6   9         19.62         22.04         6.19 o                         
 -10   6   9          4.18          7.04         4.71 o                         
  -9   6   9          0.16          0.82         4.56 o                         
  -8   6   9         17.56         24.79         5.12 o                         
  -7   6   9        604.21        645.83        10.31 o                         
  -6   6   9          0.34          4.56         3.87 o                         
  -5   6   9         30.39         35.53         2.66 o                         
  -4   6   9        285.36        280.38         4.23 o                         
  -3   6   9        194.89        197.86         3.21 o                         
  -2   6   9         21.21         28.94         1.82 o                         
  -1   6   9         54.31         49.39         1.96 o                         
   0   6   9         75.12         62.80         2.69 o                         
   1   6   9         21.24         17.18         2.12 o                         
   2   6   9         19.25         15.12         2.31 o                         
   3   6   9         62.08         59.18         2.99 o                         
   4   6   9         15.62         16.43         2.08 o                         
   5   6   9         88.43         91.33         2.82 o                         
   6   6   9          0.15          0.72         2.11 o                         
   7   6   9         15.87         12.49         2.92 o                         
   8   6   9          6.81         10.29         2.91 o                         
   9   6   9         41.57         45.27         3.43 o                         
  10   6   9          3.29          7.61         3.09 o                         
 -10   7   9          2.29          1.52         5.60 o                         
  -9   7   9          3.19         -2.15         5.33 o                         
  -8   7   9        291.09        303.85         8.38 o                         
  -7   7   9         10.59          9.09         4.22 o                         
  -6   7   9         19.37         17.60         5.84 o                         
  -5   7   9         41.75         39.69         3.84 o                         
  -4   7   9         30.46         32.60         3.63 o                         
  -3   7   9         19.15         22.96         2.61 o                         
  -2   7   9          8.31          7.46         2.36 o                         
  -1   7   9          8.23          7.60         2.24 o                         
   0   7   9        158.76        137.14         3.26 o                         
   1   7   9        112.55        102.74         7.68 o                         
   2   7   9        291.48        290.41         3.53 o                         
   3   7   9          4.15          5.45         2.01 o                         
   4   7   9        395.91        427.43         4.49 o                         
   5   7   9          0.23         -1.26         2.31 o                         
   6   7   9         82.39         80.69         2.85 o                         
   7   7   9          4.28          1.41         2.43 o                         
   8   7   9         13.63         14.11         3.20 o                         
   9   7   9         17.74         13.96         3.33 o                         
  10   7   9          1.19          4.45         4.74 o                         
  -9   8   9         66.36         70.12         8.28 o                         
  -8   8   9         24.10         29.50         3.67 o                         
  -7   8   9         32.46         32.84         3.98 o                         
  -6   8   9        230.62        222.25         4.99 o                         
  -5   8   9         95.37         88.22         5.76 o                         
  -4   8   9         91.98         82.22         5.50 o                         
  -3   8   9         82.32         83.34         3.66 o                         
  -2   8   9         16.47         17.76         2.78 o                         
  -1   8   9         55.92         47.16         4.62 o                         
   0   8   9          2.02          1.06         4.10 o                         
   1   8   9        154.18        152.56         3.74 o                         
   2   8   9          1.49          0.51         2.65 o                         
   3   8   9         54.96         49.19         3.33 o                         
   4   8   9          0.81          0.93         2.74 o                         
   5   8   9         17.63         16.59         3.19 o                         
   6   8   9         65.07         62.25         3.88 o                         
   7   8   9         33.33         33.15         5.97 o                         
   8   8   9          3.51          1.26         3.86 o                         
  -8   9   9          4.10         -3.27         3.52 o                         
  -7   9   9         70.85         70.09         4.18 o                         
  -6   9   9         14.86         11.89         3.45 o                         
  -5   9   9         26.05         30.80         5.36 o                         
  -4   9   9        100.49         97.07         6.02 o                         
  -3   9   9         31.77         22.68         7.22 o                         
  -2   9   9         18.26          9.54         4.34 o                         
  -1   9   9         22.90         28.61         4.89 o                         
   0   9   9         35.96         41.53         4.87 o                         
   1   9   9         33.85         31.63         4.69 o                         
   2   9   9         13.78         13.88         2.67 o                         
   3   9   9          0.90         -2.08         2.98 o                         
   4   9   9          5.12          1.31         3.09 o                         
   5   9   9         37.69         36.93         3.44 o                         
   6   9   9          3.07          6.37         3.17 o                         
   7   9   9         10.25          3.12         4.15 o                         
  -6  10   9          0.52         -3.43         5.14 o                         
  -5  10   9         55.23         54.37         7.06 o                         
  -4  10   9         10.70         11.77         6.52 o                         
  -3  10   9          2.90         -5.11         5.11 o                         
  -2  10   9          8.76         10.27         4.59 o                         
  -1  10   9         32.67         28.11         5.27 o                         
   0  10   9         12.40          9.67         4.25 o                         
   1  10   9          0.70         -2.09         5.94 o                         
   2  10   9         19.15         13.62         4.98 o                         
   3  10   9          3.42          6.72         3.31 o                         
   4  10   9          6.08          6.82         3.17 o                         
   5  10   9          1.09          3.65         3.87 o                         
  -4  11   9          9.06         12.30         3.94 o                         
 -12   0  10          5.49          5.22         5.11 o                         
 -10   0  10          8.52          5.83         4.29 o                         
  -8   0  10        604.76        573.22         8.73 o                         
  -6   0  10        112.38        114.32         4.18 o                         
  -4   0  10          4.76         13.83         2.05 o                         
  -2   0  10       1344.94       1367.61         6.18 o                         
   0   0  10        270.21        293.65         4.52 o                         
   2   0  10         14.66         10.30         2.39 o                         
   4   0  10         60.98         63.87         3.32 o                         
   6   0  10         87.14         82.05         4.19 o                         
   8   0  10        991.48        916.86        10.85 o                         
  10   0  10         96.67        109.16         5.68 o                         
  12   0  10         32.71         27.93         5.24 o                         
 -13   1  10         31.41         35.51         3.94 o                         
 -12   1  10         63.38         61.37         3.86 o                         
 -11   1  10         28.03         22.86         2.90 o                         
 -10   1  10         12.73         14.38         3.06 o                         
  -9   1  10         44.53         50.73         4.92 o                         
  -8   1  10         84.49         97.65         3.61 o                         
  -7   1  10         66.59         64.41         3.03 o                         
  -6   1  10          6.73          4.59         2.01 o                         
  -5   1  10         13.28         10.22         1.62 o                         
  -4   1  10       1404.78       1532.44        14.84 o                         
  -3   1  10       2012.39       2010.40        14.63 o                         
  -2   1  10       1026.09       1157.50        15.81 o                         
  -1   1  10        500.26        496.37         3.07 o                         
   0   1  10       1107.49       1254.93         4.39 o                         
   1   1  10       2249.44       2276.95         9.76 o                         
   2   1  10       2852.37       2886.48         9.52 o                         
   3   1  10        940.01       1017.90         8.52 o                         
   4   1  10        288.89        286.57         3.68 o                         
   5   1  10        195.97        192.36         3.35 o                         
   6   1  10         37.98         35.78         2.46 o                         
   7   1  10       1005.71        942.97         7.36 o                         
   8   1  10         35.72         34.37         2.93 o                         
   9   1  10        466.44        477.91        14.40 o                         
  10   1  10          4.25          9.66         2.59 o                         
  11   1  10          3.16          8.75         3.48 o                         
  12   1  10         44.55         66.89         6.03 o                         
 -13   2  10         23.53          9.79         4.78 o                         
 -12   2  10          3.20          0.10         3.14 o                         
 -11   2  10          0.04         -1.19         3.07 o                         
 -10   2  10         61.80         51.02         3.56 o                         
  -9   2  10        660.20        672.05        11.54 o                         
  -8   2  10         16.39         18.29         5.98 o                         
  -7   2  10         26.72         26.92         4.18 o                         
  -6   2  10        211.38        197.99         3.61 o                         
  -5   2  10         15.63         21.63         2.12 o                         
  -4   2  10        646.40        711.31         7.17 o                         
  -3   2  10        293.60        316.09         2.90 o                         
  -2   2  10        682.39        769.93         9.19 o                         
  -1   2  10        202.03        202.41         3.63 o                         
   0   2  10        750.83        802.70        11.10 o                         
   1   2  10        120.28        136.57         2.75 o                         
   2   2  10        101.82        114.41         1.83 o                         
   3   2  10         72.51         61.84         2.39 o                         
   4   2  10       1034.97       1020.34         6.35 o                         
   5   2  10         80.08         78.36         5.05 o                         
   6   2  10        605.78        577.27        10.16 o                         
   7   2  10         25.94         27.61         2.90 o                         
   8   2  10         64.33         70.59         3.18 o                         
   9   2  10         18.79         16.77         2.24 o                         
  10   2  10         10.28         10.57         2.29 o                         
  11   2  10          0.00          4.26         3.00 o                         
  12   2  10         10.31         16.19         4.15 o                         
 -12   3  10         23.21         21.00         5.12 o                         
 -11   3  10          7.16          5.90         4.96 o                         
 -10   3  10          4.01          1.36         4.83 o                         
  -9   3  10        199.24        176.54         6.69 o                         
  -8   3  10        774.27        717.86        10.32 o                         
  -7   3  10       1481.59       1424.67        13.21 o                         
  -6   3  10         55.06         61.33         2.82 o                         
  -5   3  10        102.07         99.49         8.04 o                         
  -4   3  10         32.93         32.81         2.33 o                         
  -3   3  10        337.97        368.47         3.10 o                         
  -2   3  10          0.01          0.42         1.27 o                         
  -1   3  10        369.58        371.24         2.84 o                         
   0   3  10        296.80        360.82         2.79 o                         
   1   3  10        140.33         88.43         2.07 o                         
   2   3  10         13.41         10.49         1.21 o                         
   3   3  10        252.95        268.19         3.97 o                         
   4   3  10        221.05        201.38         3.49 o                         
   5   3  10        574.04        584.30         5.22 o                         
   6   3  10          0.23         -2.33         2.33 o                         
   7   3  10        385.01        381.67         4.95 o                         
   8   3  10        106.35        103.95         4.91 o                         
   9   3  10         20.02         14.01         2.80 o                         
  10   3  10         17.59         16.46         2.62 o                         
  11   3  10         14.85         11.20         3.05 o                         
 -12   4  10         61.41         67.38         5.45 o                         
 -11   4  10         10.21         16.47         5.17 o                         
 -10   4  10         14.84         10.28         5.14 o                         
  -9   4  10          0.62         -0.76         4.54 o                         
  -8   4  10        753.79        712.16        10.62 o                         
  -7   4  10        584.53        538.24         8.97 o                         
  -6   4  10        185.96        167.87         3.58 o                         
  -5   4  10         35.16         29.53         2.42 o                         
  -4   4  10        118.09        107.02         2.92 o                         
  -3   4  10        112.73        100.32         2.72 o                         
  -2   4  10        259.28        261.67         3.67 o                         
  -1   4  10         44.03         45.41         1.37 o                         
   0   4  10        538.53        488.82         3.32 o                         
   1   4  10        264.49        274.68         5.37 o                         
   2   4  10        960.47        942.03         6.25 o                         
   3   4  10         11.92         11.73         2.02 o                         
   4   4  10        136.36        120.91         3.04 o                         
   5   4  10         48.00         48.25         4.32 o                         
   6   4  10        192.81        184.24         5.84 o                         
   7   4  10         13.09         12.92         3.11 o                         
   8   4  10        213.28        237.65         4.72 o                         
   9   4  10          0.43         -0.83         2.91 o                         
  10   4  10         20.35         30.85         4.29 o                         
  11   4  10          0.02          2.28         2.94 o                         
 -11   5  10         34.15         42.57         5.65 o                         
 -10   5  10          0.13         -0.20         4.92 o                         
  -9   5  10         79.19         82.46         6.04 o                         
  -8   5  10        128.27        118.01         5.86 o                         
  -7   5  10         45.36         49.52         5.17 o                         
  -6   5  10         10.03          6.31         2.56 o                         
  -5   5  10        210.14        199.14         7.27 o                         
  -4   5  10        130.40        128.79         3.20 o                         
  -3   5  10         91.80         86.41         2.73 o                         
  -2   5  10        431.11        454.11         6.55 o                         
  -1   5  10         44.58         34.48         1.76 o                         
   0   5  10        367.84        336.31         6.76 o                         
   1   5  10       1030.43       1008.93         6.70 o                         
   2   5  10         83.94        103.65         2.95 o                         
   3   5  10         70.85         69.79         2.74 o                         
   4   5  10         95.42         97.61         3.10 o                         
   5   5  10        538.79        534.85         9.25 o                         
   6   5  10        108.97         97.56         3.59 o                         
   7   5  10          7.80          9.31         3.06 o                         
   8   5  10        199.48        187.83         4.61 o                         
   9   5  10        130.64        151.90         9.39 o                         
  10   5  10         56.78         61.37         5.80 o                         
  11   5  10          0.00         -1.53         4.30 o                         
 -10   6  10         72.41         79.37         6.45 o                         
  -9   6  10         32.47         41.68         5.36 o                         
  -8   6  10          1.23          5.53         5.13 o                         
  -7   6  10          2.24          5.03         4.03 o                         
  -6   6  10        193.20        213.71         6.78 o                         
  -5   6  10        264.69        272.78         4.29 o                         
  -4   6  10         22.73         19.82         2.11 o                         
  -3   6  10        150.85        143.02         2.84 o                         
  -2   6  10        135.70        139.27         3.67 o                         
  -1   6  10        325.10        298.74         4.17 o                         
   0   6  10        450.64        462.77        10.73 o                         
   1   6  10        279.86        281.63         4.12 o                         
   2   6  10         10.11          8.89         2.35 o                         
   3   6  10         27.86         27.81         2.57 o                         
   4   6  10        131.65        135.06         3.09 o                         
   5   6  10        350.26        347.68         4.11 o                         
   6   6  10         10.23         11.95         3.31 o                         
   7   6  10         39.73         38.28         3.00 o                         
   8   6  10          7.05          6.40         2.82 o                         
   9   6  10         30.32         30.59         3.69 o                         
  10   6  10         31.93         33.91         3.79 o                         
 -10   7  10          3.61         11.14         4.91 o                         
  -9   7  10         12.06         18.39         5.55 o                         
  -8   7  10        124.54        131.05         6.38 o                         
  -7   7  10         23.14         21.85         4.88 o                         
  -6   7  10          2.39          3.09         5.32 o                         
  -5   7  10        150.04        139.57        12.32 o                         
  -4   7  10        255.62        253.47         4.73 o                         
  -3   7  10         15.61         12.69         2.76 o                         
  -2   7  10         30.03         29.18         2.79 o                         
  -1   7  10         79.18         84.05         5.12 o                         
   0   7  10          6.43          4.52         3.32 o                         
   1   7  10          1.05         -0.40         1.87 o                         
   2   7  10        191.67        180.37         3.14 o                         
   3   7  10         38.91         32.36         2.26 o                         
   4   7  10        358.07        326.59         4.07 o                         
   5   7  10         95.34         92.82         4.44 o                         
   6   7  10          6.27          4.64         2.26 o                         
   7   7  10          8.29          5.92         2.96 o                         
   8   7  10         46.91         53.13         5.81 o                         
   9   7  10          4.54          2.22         3.70 o                         
  -9   8  10         39.63         55.65         5.23 o                         
  -8   8  10         58.24         68.76         4.31 o                         
  -7   8  10         18.88         23.45         3.49 o                         
  -6   8  10         38.73         41.25         3.91 o                         
  -5   8  10          6.66         11.13         3.18 o                         
  -4   8  10        119.63        101.28         3.86 o                         
  -3   8  10         23.81         23.92         3.27 o                         
  -2   8  10         10.46         13.56         4.69 o                         
  -1   8  10         38.06         43.55         5.18 o                         
   0   8  10          3.37          5.73         3.83 o                         
   1   8  10         25.63         24.48         2.82 o                         
   2   8  10          0.47          1.81         2.70 o                         
   3   8  10         19.89         19.57         2.87 o                         
   4   8  10         36.09         31.99         3.24 o                         
   5   8  10          0.00          1.85         2.89 o                         
   6   8  10         32.05         24.47         3.47 o                         
   7   8  10         39.13         42.03         5.34 o                         
  -7   9  10         26.22         39.48         7.17 o                         
  -6   9  10          0.06         -3.34         3.34 o                         
  -5   9  10          0.57         -0.06         3.03 o                         
  -4   9  10          5.03         10.71         3.27 o                         
  -3   9  10        100.17         98.79         5.77 o                         
  -2   9  10          1.12          4.94         5.11 o                         
  -1   9  10         31.86         36.51         4.73 o                         
   0   9  10         20.34         20.16         4.61 o                         
   1   9  10         61.53         69.98         5.67 o                         
   2   9  10          0.48          0.15         2.56 o                         
   3   9  10         12.70         11.52         3.07 o                         
   4   9  10         44.80         56.44         4.08 o                         
   5   9  10          0.16         -2.46         3.44 o                         
   6   9  10          4.87         15.20         5.04 o                         
  -6  10  10          2.91          3.66         4.30 o                         
  -5  10  10          0.15         -4.54         4.54 o                         
  -4  10  10         30.46         29.42         5.65 o                         
  -3  10  10        100.95         84.99         6.13 o                         
  -2  10  10         42.87         51.04         5.79 o                         
  -1  10  10          0.41          5.03         4.93 o                         
   0  10  10         44.84         59.49         7.52 o                         
   1  10  10         18.64         14.03         5.50 o                         
   2  10  10          5.67         -3.14         5.12 o                         
   3  10  10         30.11         36.43         3.51 o                         
   4  10  10         56.26         59.01         7.50 o                         
   5  10  10          4.56         11.20         5.05 o                         
 -11   0  11          0.01          5.37         4.81 o                         
  -9   0  11         83.86         69.56         4.78 o                         
  -7   0  11       1654.68       1496.69        12.82 o                         
  -5   0  11        172.07        180.87         3.70 o                         
  -3   0  11       1165.75       1258.72         8.09 o                         
  -1   0  11         19.09         28.28         2.61 o                         
   1   0  11         71.05         99.92         3.31 o                         
   3   0  11        154.45        157.45         4.25 o                         
   5   0  11         59.26         54.45         3.72 o                         
   7   0  11       1819.10       1806.85        14.35 o                         
   9   0  11          0.19          1.25         4.01 o                         
  11   0  11         99.65        108.88         6.22 o                         
 -12   1  11          1.60          4.65         3.31 o                         
 -11   1  11          0.28         -2.43         3.00 o                         
 -10   1  11         16.23         13.62         2.98 o                         
  -9   1  11         62.17         55.83         3.15 o                         
  -8   1  11        225.48        223.47         4.37 o                         
  -7   1  11        621.53        598.67         6.41 o                         
  -6   1  11        191.58        184.78         3.26 o                         
  -5   1  11          4.72         21.23         6.74 o                         
  -4   1  11       1155.14       1226.71         7.95 o                         
  -3   1  11        112.67        101.84         2.17 o                         
  -2   1  11        838.07        880.12         7.13 o                         
  -1   1  11        396.60        420.20         2.98 o                         
   0   1  11       1120.83       1056.80         4.26 o                         
   1   1  11         55.11         54.74         1.46 o                         
   2   1  11         34.72         19.48         1.75 o                         
   3   1  11         51.90         43.08         3.75 o                         
   4   1  11         84.34         83.25         4.71 o                         
   5   1  11        191.62        183.45         3.49 o                         
   6   1  11        271.44        261.65         4.60 o                         
   7   1  11          0.51          0.26         2.84 o                         
   8   1  11        336.93        342.25         5.31 o                         
   9   1  11          0.34         -2.40         2.49 o                         
  10   1  11          5.88          9.66         2.56 o                         
  11   1  11          1.14         -2.72         3.53 o                         
  12   1  11          6.44          0.05         4.78 o                         
 -12   2  11          7.74          1.97         6.02 o                         
 -11   2  11         19.63         18.77         3.58 o                         
 -10   2  11          7.56          3.33         2.86 o                         
  -9   2  11        361.85        334.01         7.27 o                         
  -8   2  11        110.69        105.63         5.15 o                         
  -7   2  11         23.12         17.64         2.74 o                         
  -6   2  11          0.06          2.71         1.90 o                         
  -5   2  11         33.78         37.94         6.43 o                         
  -4   2  11        141.37        154.98         2.47 o                         
  -3   2  11        540.03        512.13         3.71 o                         
  -2   2  11         43.87         55.41         1.65 o                         
  -1   2  11        353.23        375.44         2.87 o                         
   0   2  11        285.25        299.71        10.32 o                         
   1   2  11        543.18        576.05         5.98 o                         
   2   2  11        130.33        124.43         2.30 o                         
   3   2  11         91.09         91.81         3.05 o                         
   4   2  11          3.03          3.99         1.72 o                         
   5   2  11        927.54        851.03         6.42 o                         
   6   2  11         59.00         59.39         2.94 o                         
   7   2  11        753.44        723.71         8.41 o                         
   8   2  11        230.43        224.65         4.56 o                         
   9   2  11         96.58         98.71         3.61 o                         
  10   2  11          1.80         -0.62         2.21 o                         
  11   2  11         14.68         17.02         3.00 o                         
 -12   3  11          1.91          1.05         4.65 o                         
 -11   3  11          3.01          3.77         4.73 o                         
 -10   3  11        201.18        214.60         7.42 o                         
  -9   3  11         80.19         85.12         5.82 o                         
  -8   3  11         56.67         59.22         4.92 o                         
  -7   3  11        114.88        106.66         5.38 o                         
  -6   3  11        384.22        388.02         4.85 o                         
  -5   3  11         52.01         43.44         2.54 o                         
  -4   3  11         69.66         65.14         4.42 o                         
  -3   3  11        260.13        290.75         3.98 o                         
  -2   3  11        656.41        628.50         3.85 o                         
  -1   3  11        139.51        135.09         3.45 o                         
   0   3  11         17.10         15.90         1.49 o                         
   1   3  11        186.08        192.80         2.33 o                         
   2   3  11        471.60        410.01         3.19 o                         
   3   3  11         16.06         16.26         1.48 o                         
   4   3  11         81.79         73.75         2.70 o                         
   5   3  11        218.32        200.63         6.44 o                         
   6   3  11        108.89        103.80         3.26 o                         
   7   3  11        869.19        859.28        10.93 o                         
   8   3  11         50.72         46.97         4.43 o                         
   9   3  11          0.49          1.23         2.85 o                         
  10   3  11         86.85        101.47         4.27 o                         
  11   3  11          3.33          5.45         2.67 o                         
 -11   4  11        101.16        118.55         6.94 o                         
 -10   4  11          4.71          9.49         4.83 o                         
  -9   4  11        176.90        162.15         6.44 o                         
  -8   4  11         17.22         24.24         4.62 o                         
  -7   4  11         13.46         16.56         4.26 o                         
  -6   4  11          5.87          7.58         2.45 o                         
  -5   4  11        224.76        212.52         3.89 o                         
  -4   4  11        622.31        598.33         9.14 o                         
  -3   4  11        679.24        619.21         7.70 o                         
  -2   4  11        142.42        154.56         2.31 o                         
  -1   4  11         25.15         38.76         1.75 o                         
   0   4  11        441.69        449.59         5.50 o                         
   1   4  11        124.73        120.62         6.70 o                         
   2   4  11        183.49        187.30         3.34 o                         
   3   4  11         44.88         44.16         2.29 o                         
   4   4  11         77.04         71.75         4.00 o                         
   5   4  11         28.70         27.60         4.13 o                         
   6   4  11        481.67        462.78         8.15 o                         
   7   4  11          0.99         -0.90         4.46 o                         
   8   4  11         18.87         20.27         3.33 o                         
   9   4  11          8.52         12.65         2.70 o                         
  10   4  11          1.81         -1.46         2.65 o                         
  11   4  11         13.85          9.59         4.35 o                         
 -11   5  11         23.18         19.48         5.24 o                         
 -10   5  11         24.25         29.01         5.62 o                         
  -9   5  11        165.66        180.57         7.18 o                         
  -8   5  11          0.44         -2.04         4.20 o                         
  -7   5  11          6.93         11.03         4.17 o                         
  -6   5  11        145.56        143.02         3.61 o                         
  -5   5  11        267.49        300.45         9.57 o                         
  -4   5  11          1.50          0.67         2.25 o                         
  -3   5  11        168.26        167.43         3.37 o                         
  -2   5  11        290.87        300.21         7.10 o                         
  -1   5  11          1.33          4.22         2.35 o                         
   0   5  11        272.82        258.54         3.98 o                         
   1   5  11        120.85        103.94         3.23 o                         
   2   5  11        364.46        356.92         5.84 o                         
   3   5  11         10.10         10.62         2.33 o                         
   4   5  11        141.68        136.18         3.35 o                         
   5   5  11         27.93         25.40         3.67 o                         
   6   5  11        270.53        276.55         4.86 o                         
   7   5  11         60.80         68.81         3.66 o                         
   8   5  11        168.30        152.18         4.37 o                         
   9   5  11          2.65          1.62         2.86 o                         
  10   5  11         29.47         31.84         3.64 o                         
 -10   6  11         20.37         32.01         6.26 o                         
  -9   6  11          0.07         -1.11         4.58 o                         
  -8   6  11         75.33         74.10         5.67 o                         
  -7   6  11         92.70        108.46         6.00 o                         
  -6   6  11        311.72        303.41         6.41 o                         
  -5   6  11          1.40          5.48         2.46 o                         
  -4   6  11          0.57          2.24         2.11 o                         
  -3   6  11        184.30        180.57         3.33 o                         
  -2   6  11        104.54        120.23         3.33 o                         
  -1   6  11         57.03         47.27         2.82 o                         
   0   6  11          9.68          6.24         2.25 o                         
   1   6  11        619.97        637.70         5.90 o                         
   2   6  11         31.12         28.51         4.31 o                         
   3   6  11        672.06        642.35        22.56 o                         
   4   6  11          0.41          1.06         2.62 o                         
   5   6  11        108.95        104.61         3.79 o                         
   6   6  11         46.85         44.21         3.10 o                         
   7   6  11         97.19        103.11         6.98 o                         
   8   6  11          7.00          9.22         4.09 o                         
   9   6  11         14.41         16.02         3.12 o                         
  -9   7  11          6.70          2.08         5.39 o                         
  -8   7  11        137.18        147.80         6.42 o                         
  -7   7  11          3.37          6.61         4.83 o                         
  -6   7  11        184.79        185.25         4.70 o                         
  -5   7  11        204.05        205.97         4.77 o                         
  -4   7  11         45.31         38.92         3.21 o                         
  -3   7  11         28.68         27.59         5.05 o                         
  -2   7  11        248.38        260.84         7.08 o                         
  -1   7  11         11.78          8.58         3.92 o                         
   0   7  11         22.79         21.34         2.66 o                         
   1   7  11          5.94          3.85         1.82 o                         
   2   7  11        163.41        157.89         3.57 o                         
   3   7  11          4.42         10.94         3.66 o                         
   4   7  11         46.08         44.78         2.47 o                         
   5   7  11          0.25         -0.65         2.10 o                         
   6   7  11        113.56        108.48         3.82 o                         
   7   7  11          0.87          2.70         4.21 o                         
   8   7  11        112.95        126.50         4.22 o                         
   9   7  11         22.74         26.99         5.24 o                         
  -8   8  11         97.34        100.78         5.55 o                         
  -7   8  11        229.08        231.99         5.74 o                         
  -6   8  11          0.00          1.45         3.68 o                         
  -5   8  11          9.71         15.41         3.38 o                         
  -4   8  11        116.81        126.03         4.05 o                         
  -3   8  11        188.21        189.00         6.78 o                         
  -2   8  11        320.40        304.36         7.85 o                         
  -1   8  11          0.00         -2.00         3.91 o                         
   0   8  11         63.55         67.54         5.12 o                         
   1   8  11          9.12         11.87         2.57 o                         
   2   8  11         47.02         51.02         3.17 o                         
   3   8  11         36.19         41.32         4.54 o                         
   4   8  11          5.09          5.15         2.84 o                         
   5   8  11         96.21        102.00         6.37 o                         
   6   8  11          0.20         -1.35         4.16 o                         
   7   8  11          0.54         -3.68         3.77 o                         
  -7   9  11          0.48          9.52         4.84 o                         
  -6   9  11          0.63          2.00         7.04 o                         
  -5   9  11          0.56         -3.09         3.09 o                         
  -4   9  11         29.67         34.07         5.79 o                         
  -3   9  11         81.13         85.34         6.61 o                         
  -2   9  11         96.97         96.63         5.88 o                         
  -1   9  11          3.59         13.23         4.72 o                         
   0   9  11          0.01          3.37         4.43 o                         
   1   9  11         11.91         11.20         4.20 o                         
   2   9  11         34.44         43.72         5.29 o                         
   3   9  11         16.24         12.19         3.32 o                         
   4   9  11         13.92         13.07         3.21 o                         
   5   9  11          1.92          3.20         2.98 o                         
   6   9  11        118.12        135.95         6.71 o                         
  -6  10  11          1.79          3.04         4.56 o                         
  -4  10  11          0.86          0.79         4.66 o                         
  -3  10  11          0.22         -0.71         5.27 o                         
  -2  10  11          2.07          9.07         4.63 o                         
  -1  10  11         76.12         80.43         6.42 o                         
   0  10  11         27.42         26.78         4.67 o                         
   1  10  11        131.09        133.75         6.40 o                         
   2  10  11         78.13         69.28         5.67 o                         
   3  10  11         34.49         39.70         3.80 o                         
   4  10  11          0.78          2.89         5.59 o                         
 -12   0  12         43.30         54.28         5.56 o                         
 -10   0  12         27.10         28.97         4.48 o                         
  -8   0  12        102.95        104.98         5.12 o                         
  -6   0  12        448.87        432.47         7.18 o                         
  -4   0  12         24.81         32.07         2.39 o                         
  -2   0  12       2911.05       2885.60        15.18 o                         
   0   0  12          1.85          2.22         2.67 o                         
   2   0  12       1840.95       1948.42        12.16 o                         
   4   0  12         96.00         82.72         3.82 o                         
   6   0  12        158.52        157.74         5.55 o                         
   8   0  12        168.65        166.38         6.09 o                         
  10   0  12          1.96          4.54         4.19 o                         
 -12   1  12          0.78         -2.72         3.22 o                         
 -11   1  12        127.16        147.20         8.75 o                         
 -10   1  12         81.19         89.30         4.12 o                         
  -9   1  12          1.39         -1.57         2.89 o                         
  -8   1  12        185.81        161.09         4.04 o                         
  -7   1  12        146.71        164.80         4.01 o                         
  -6   1  12        194.33        212.12         3.45 o                         
  -5   1  12        128.54        121.27         2.38 o                         
  -4   1  12          1.93          5.90         1.44 o                         
  -3   1  12        628.22        631.91         8.24 o                         
  -2   1  12        127.53        141.15         4.97 o                         
  -1   1  12        750.75        731.07         4.12 o                         
   0   1  12        103.74         99.63         7.60 o                         
   1   1  12        543.25        501.59         4.12 o                         
   2   1  12         74.14         90.71         2.56 o                         
   3   1  12        171.52        164.99         3.31 o                         
   4   1  12         18.43         14.67         2.26 o                         
   5   1  12        409.57        398.07        11.91 o                         
   6   1  12        616.26        627.79        14.27 o                         
   7   1  12          6.32          6.30         2.67 o                         
   8   1  12         94.56        102.62         3.78 o                         
   9   1  12          0.02         -2.50         2.58 o                         
  10   1  12          0.02          1.82         2.72 o                         
  11   1  12          0.02         -0.39         3.47 o                         
 -12   2  12          0.62         -2.44         3.39 o                         
 -11   2  12          5.81          0.65         3.13 o                         
 -10   2  12         77.68         70.19         7.72 o                         
  -9   2  12        113.31         88.14         3.75 o                         
  -8   2  12         68.40         59.65         3.45 o                         
  -7   2  12          6.87          2.43         2.80 o                         
  -6   2  12        237.20        248.54         5.09 o                         
  -5   2  12          5.81          5.25         2.29 o                         
  -4   2  12        319.00        309.08         6.38 o                         
  -3   2  12        497.76        532.08         5.45 o                         
  -2   2  12        199.68        249.80         2.74 o                         
  -1   2  12         28.56         23.08         1.40 o                         
   0   2  12          0.65          0.12         1.89 o                         
   1   2  12        279.05        308.00         3.87 o                         
   2   2  12          0.15         -1.00         1.70 o                         
   3   2  12         11.20         10.78         1.83 o                         
   4   2  12        320.28        311.62         4.25 o                         
   5   2  12        123.98        124.56         3.52 o                         
   6   2  12       1003.57        992.41        25.06 o                         
   7   2  12         57.61         71.84         3.30 o                         
   8   2  12         51.38         55.57         3.03 o                         
   9   2  12          8.22         12.48         2.89 o                         
  10   2  12         96.85         94.20         2.92 o                         
 -11   3  12          0.83         -0.26         5.07 o                         
 -10   3  12          7.73          3.11         4.12 o                         
  -9   3  12         81.21         74.28         5.72 o                         
  -8   3  12          1.00         -1.15         3.88 o                         
  -7   3  12         42.95         37.67         4.36 o                         
  -6   3  12         84.03         91.06         3.26 o                         
  -5   3  12         55.37         63.02         2.85 o                         
  -4   3  12        121.02        113.59         2.42 o                         
  -3   3  12        434.85        431.22         3.58 o                         
  -2   3  12        253.42        259.08         2.84 o                         
  -1   3  12        274.91        275.13        13.65 o                         
   0   3  12          1.67         -0.01         1.98 o                         
   1   3  12         22.08         15.19         1.87 o                         
   2   3  12         57.37         59.74         1.74 o                         
   3   3  12       1107.97       1022.92        23.70 o                         
   4   3  12        350.01        342.69         4.23 o                         
   5   3  12         42.94         34.00         2.39 o                         
   6   3  12        276.84        266.33         7.01 o                         
   7   3  12        657.71        659.98        10.02 o                         
   8   3  12         11.15          7.33         3.94 o                         
   9   3  12          2.13         -2.45         2.65 o                         
  10   3  12          0.08         -1.71         2.87 o                         
  11   3  12         66.60         85.16         5.40 o                         
 -11   4  12         15.95         21.32         4.53 o                         
 -10   4  12          3.77          0.26         4.18 o                         
  -9   4  12          0.57         -0.55         4.30 o                         
  -8   4  12          0.26         -2.97         4.48 o                         
  -7   4  12          1.33          2.96         3.98 o                         
  -6   4  12         11.76          6.51         2.61 o                         
  -5   4  12          2.96          2.63         2.20 o                         
  -4   4  12          0.02         -0.03         2.26 o                         
  -3   4  12          5.16          5.48         1.68 o                         
  -2   4  12       1426.04       1389.42        13.24 o                         
  -1   4  12        282.03        292.26         5.02 o                         
   0   4  12        235.65        242.43         4.57 o                         
   1   4  12        116.29        101.84         3.07 o                         
   2   4  12       1596.41       1652.69         8.57 o                         
   3   4  12         29.59         30.51         3.66 o                         
   4   4  12         16.29         16.34         3.75 o                         
   5   4  12         62.11         61.64         4.28 o                         
   6   4  12         10.22         13.40         4.24 o                         
   7   4  12         20.80         24.08         4.30 o                         
   8   4  12          1.06         -0.61         2.74 o                         
   9   4  12          0.02         -0.38         2.95 o                         
  10   4  12         10.87          4.70         3.11 o                         
 -10   5  12         12.93          9.42         5.32 o                         
  -9   5  12         83.67         75.84         6.04 o                         
  -8   5  12        162.04        157.96         6.56 o                         
  -7   5  12          1.37          0.55         4.45 o                         
  -6   5  12          6.49          7.22         2.61 o                         
  -5   5  12         53.62         58.86         2.99 o                         
  -4   5  12         72.73         69.88         3.09 o                         
  -3   5  12        697.91        680.35        25.21 o                         
  -2   5  12        220.59        242.61        10.77 o                         
  -1   5  12        219.54        220.04         3.99 o                         
   0   5  12          0.81         -2.16         2.44 o                         
   1   5  12        143.00        143.17         3.29 o                         
   2   5  12         44.71         43.51         2.54 o                         
   3   5  12        153.87        148.15         4.60 o                         
   4   5  12        370.33        345.98         7.07 o                         
   5   5  12         20.46         16.98         4.17 o                         
   6   5  12          0.02          1.59         4.14 o                         
   7   5  12         10.05         10.12         2.93 o                         
   8   5  12        142.00        142.43         6.04 o                         
   9   5  12         65.39         74.68         4.01 o                         
  10   5  12          2.27          3.14         4.43 o                         
 -10   6  12        105.87        106.52         6.98 o                         
  -9   6  12         24.04         27.67         5.06 o                         
  -8   6  12          3.09          1.01         3.97 o                         
  -7   6  12          8.95          3.74         3.87 o                         
  -6   6  12        117.10        114.48         5.65 o                         
  -5   6  12          0.69          0.26         2.55 o                         
  -4   6  12         46.75         44.66         2.45 o                         
  -3   6  12         52.36         47.84         2.41 o                         
  -2   6  12        325.75        330.05         4.75 o                         
  -1   6  12         60.31         61.96         3.88 o                         
   0   6  12        189.05        174.22         3.73 o                         
   1   6  12        198.28        191.02         3.91 o                         
   2   6  12        118.66        106.63         3.34 o                         
   3   6  12          0.00          1.75         2.39 o                         
   4   6  12         23.05         26.01         3.30 o                         
   5   6  12         10.68          3.63         4.44 o                         
   6   6  12         46.12         51.55         3.33 o                         
   7   6  12         20.94         22.99         2.95 o                         
   8   6  12          2.35         -0.43         2.90 o                         
   9   6  12          0.05          0.91         2.95 o                         
  -9   7  12         82.11         97.84         7.31 o                         
  -8   7  12        169.58        185.66         7.59 o                         
  -7   7  12          7.36         13.49         4.12 o                         
  -6   7  12         13.87         11.44         3.07 o                         
  -5   7  12          6.46         10.22         3.21 o                         
  -4   7  12         27.83         30.69         3.24 o                         
  -3   7  12          5.54          3.60         4.50 o                         
  -2   7  12         18.79         23.15         4.61 o                         
  -1   7  12         63.33         63.98         3.10 o                         
   0   7  12          9.70          2.92         2.64 o                         
   1   7  12         75.34         72.48         3.78 o                         
   2   7  12          1.80          1.03         2.68 o                         
   3   7  12        157.63        170.64         3.40 o                         
   4   7  12         10.46          8.38         2.17 o                         
   5   7  12        251.41        258.33         5.97 o                         
   6   7  12          4.37          3.60         2.85 o                         
   7   7  12         50.97         56.93         3.82 o                         
   8   7  12         35.73         49.39         5.48 o                         
  -8   8  12         36.76         55.87         5.56 o                         
  -7   8  12          9.58         15.98         3.65 o                         
  -6   8  12         44.11         46.43         3.89 o                         
  -5   8  12          0.88         -0.97         3.08 o                         
  -4   8  12          1.71         -0.35         5.10 o                         
  -3   8  12         67.96         43.84         4.80 o                         
  -2   8  12         12.54         15.02         5.07 o                         
  -1   8  12         26.12         17.91         4.95 o                         
   0   8  12        141.24        132.91         5.68 o                         
   1   8  12         43.34         39.06         3.07 o                         
   2   8  12        184.36        178.57         4.40 o                         
   3   8  12          0.17          2.55         3.51 o                         
   4   8  12         53.89         60.54         3.63 o                         
   5   8  12          8.43          8.11         4.06 o                         
   6   8  12        178.45        204.32         7.39 o                         
   7   8  12         17.08         17.68         4.75 o                         
  -7   9  12        126.95        132.62         6.35 o                         
  -6   9  12          1.78          3.28         8.33 o                         
  -5   9  12         41.93         48.23         6.13 o                         
  -4   9  12         65.38         73.65         6.35 o                         
  -3   9  12         69.63         60.32         6.20 o                         
  -2   9  12          1.20          3.61         5.14 o                         
  -1   9  12         10.38         16.02         4.93 o                         
   0   9  12        110.12        109.78         6.39 o                         
   1   9  12        126.13        136.97         6.79 o                         
   2   9  12         10.42          6.26         2.68 o                         
   3   9  12          1.23          3.60         2.72 o                         
   4   9  12          6.93          5.72         4.20 o                         
   5   9  12         89.14         90.52         4.32 o                         
  -2  10  12         84.39         97.92         6.76 o                         
  -1  10  12          0.10          2.45         3.95 o                         
   0  10  12          0.40          2.43         5.24 o                         
   1  10  12          6.12         18.98         5.76 o                         
   2  10  12         39.33         43.93         5.92 o                         
   3  10  12          0.29         -2.65         4.55 o                         
 -11   0  13        121.48        109.51         5.69 o                         
  -9   0  13          2.29          1.25         4.21 o                         
  -7   0  13        731.97        722.15         9.57 o                         
  -5   0  13        105.41        131.19         4.31 o                         
  -3   0  13        137.49        153.80         3.12 o                         
  -1   0  13         37.99         44.14         3.37 o                         
   1   0  13         45.12         35.79         3.10 o                         
   3   0  13       2076.93       2048.73        13.37 o                         
   5   0  13         17.11         17.09         3.41 o                         
   7   0  13        596.30        552.90         8.97 o                         
   9   0  13          3.44         -0.40         3.72 o                         
  11   0  13        182.48        188.09         6.72 o                         
 -12   1  13          1.07          1.17         3.68 o                         
 -11   1  13          8.00          8.84         3.15 o                         
 -10   1  13         30.79         40.95         3.66 o                         
  -9   1  13          9.19         11.14         3.45 o                         
  -8   1  13          1.72          0.25         3.02 o                         
  -7   1  13         73.79         57.28         3.34 o                         
  -6   1  13         92.48        104.86         2.79 o                         
  -5   1  13        269.91        264.76         3.05 o                         
  -4   1  13         32.40         29.92         1.67 o                         
  -3   1  13        579.37        596.08         5.04 o                         
  -2   1  13         86.49         89.02         3.61 o                         
  -1   1  13          0.22          6.12         3.54 o                         
   0   1  13          1.43         -0.58         1.96 o                         
   1   1  13          0.38          0.62         1.95 o                         
   2   1  13       1607.82       1609.10        18.14 o                         
   3   1  13        863.96        907.43         6.48 o                         
   4   1  13         27.21         19.63         2.36 o                         
   5   1  13        389.16        381.71         4.93 o                         
   6   1  13        657.48        647.06         6.36 o                         
   7   1  13         13.02         10.88         2.98 o                         
   8   1  13        233.82        234.12         9.43 o                         
   9   1  13         12.87         13.59         3.02 o                         
  10   1  13        112.09        117.66         4.29 o                         
  11   1  13          0.66          0.88         4.88 o                         
 -11   2  13         32.21         46.26         3.94 o                         
 -10   2  13         17.55          9.92         3.43 o                         
  -9   2  13         10.66         12.53         3.03 o                         
  -8   2  13        235.28        205.50        10.68 o                         
  -7   2  13         99.41         89.66         5.03 o                         
  -6   2  13         72.74         58.02         3.10 o                         
  -5   2  13        240.29        227.77         3.22 o                         
  -4   2  13        101.08         95.82         2.84 o                         
  -3   2  13        668.65        635.20         5.58 o                         
  -2   2  13         26.01         22.06         1.72 o                         
  -1   2  13          1.23          2.36         1.98 o                         
   0   2  13          3.65         -0.54         1.95 o                         
   1   2  13        757.16        793.92         5.81 o                         
   2   2  13         41.02         46.57         2.32 o                         
   3   2  13        305.29        294.70         3.95 o                         
   4   2  13          3.55          3.13         2.17 o                         
   5   2  13         54.93         56.23         2.91 o                         
   6   2  13         30.86         29.73         2.88 o                         
   7   2  13        318.03        333.62         5.17 o                         
   8   2  13          1.39          1.34         2.59 o                         
   9   2  13          0.23         -1.67         2.96 o                         
  10   2  13          0.10         -1.34         2.32 o                         
 -11   3  13          0.08         -5.24         5.37 o                         
 -10   3  13         24.64         29.56         4.98 o                         
  -9   3  13        173.13        168.74         6.83 o                         
  -8   3  13        104.74         84.91         5.20 o                         
  -7   3  13         34.75         35.82         4.03 o                         
  -6   3  13        166.37        162.32         3.92 o                         
  -5   3  13        263.39        236.95         8.15 o                         
  -4   3  13         53.93         58.20         2.28 o                         
  -3   3  13         46.24         51.52         2.45 o                         
  -2   3  13       1235.87       1207.55        12.77 o                         
  -1   3  13        634.00        597.42        11.42 o                         
   0   3  13         82.32         96.87         2.90 o                         
   1   3  13         45.50         41.40         2.88 o                         
   2   3  13        256.42        237.03         3.52 o                         
   3   3  13          4.44          2.44         1.93 o                         
   4   3  13        126.98        132.34         3.06 o                         
   5   3  13        146.92        143.27         5.42 o                         
   6   3  13         71.76         64.01         4.91 o                         
   7   3  13        101.41        110.49         5.79 o                         
   8   3  13         89.77         88.05         5.61 o                         
   9   3  13          8.83          0.94         4.22 o                         
  10   3  13         23.36         24.52         3.15 o                         
  11   3  13         48.28         48.32         5.09 o                         
 -11   4  13          4.41          4.81         5.16 o                         
 -10   4  13         54.38         53.17         5.31 o                         
  -9   4  13         11.78         11.39         4.41 o                         
  -8   4  13          1.18          3.04         4.54 o                         
  -7   4  13          4.24          7.71         3.93 o                         
  -6   4  13          7.87         11.07         2.61 o                         
  -5   4  13          0.96          0.86         2.32 o                         
  -4   4  13         12.33         10.91         2.48 o                         
  -3   4  13          0.95          1.09         1.70 o                         
  -2   4  13        222.87        219.62         3.60 o                         
  -1   4  13       1205.12       1175.80        26.80 o                         
   0   4  13        148.52        122.23         6.36 o                         
   1   4  13         65.43         71.71         2.71 o                         
   2   4  13        102.02         96.15         3.32 o                         
   3   4  13        282.73        257.25         6.24 o                         
   4   4  13        204.69        185.34         5.71 o                         
   5   4  13         43.11         43.87         4.65 o                         
   6   4  13          0.39          0.44         4.17 o                         
   7   4  13         64.99         84.67         5.25 o                         
   8   4  13         15.58         13.02         4.32 o                         
   9   4  13         15.97          9.74         2.88 o                         
  10   4  13         10.95         13.31         4.87 o                         
 -10   5  13          1.20          2.29         5.31 o                         
  -9   5  13         61.30         62.32         5.92 o                         
  -8   5  13          6.36          9.81         4.77 o                         
  -7   5  13         67.63         60.72         4.52 o                         
  -6   5  13         34.87         38.44         3.28 o                         
  -5   5  13         56.86         49.31         3.00 o                         
  -4   5  13         12.00          7.07         2.41 o                         
  -3   5  13        217.65        218.18         5.82 o                         
  -2   5  13        168.31        167.89         4.62 o                         
  -1   5  13         48.61         46.82         3.25 o                         
   0   5  13        127.66        113.48         4.55 o                         
   1   5  13          3.73         -0.25         2.25 o                         
   2   5  13         12.30          9.26         2.17 o                         
   3   5  13        255.31        238.17         6.01 o                         
   4   5  13         42.61         47.12         4.41 o                         
   5   5  13         48.01         39.73         3.95 o                         
   6   5  13         80.67         75.67         4.72 o                         
   7   5  13        102.80        100.94         5.70 o                         
   8   5  13          4.45          1.49         3.29 o                         
   9   5  13         28.33         28.98         3.92 o                         
  -9   6  13         55.45         63.09         5.96 o                         
  -8   6  13         10.56         14.16         5.04 o                         
  -7   6  13          1.82         -4.50         4.50 o                         
  -6   6  13         30.94         29.41         3.21 o                         
  -5   6  13        138.88        131.66         3.74 o                         
  -4   6  13        429.22        398.69         4.39 o                         
  -3   6  13         59.04         62.72         3.45 o                         
  -2   6  13        115.93        108.31         5.27 o                         
  -1   6  13          3.56          4.34         2.62 o                         
   0   6  13         14.01         12.60         2.54 o                         
   1   6  13        122.04        104.83         3.38 o                         
   2   6  13         49.34         47.82         3.01 o                         
   3   6  13         18.72         18.91         2.57 o                         
   4   6  13         66.58         72.81         4.81 o                         
   5   6  13         43.75         50.35         4.17 o                         
   6   6  13         16.11         12.62         2.79 o                         
   7   6  13         66.47         65.48         3.89 o                         
   8   6  13         21.40         22.05         3.26 o                         
  -9   7  13         57.55         55.62         4.18 o                         
  -8   7  13          2.01          6.59         5.58 o                         
  -7   7  13        109.48        114.61         6.55 o                         
  -6   7  13         82.85        102.35         4.48 o                         
  -5   7  13        218.26        220.44         5.00 o                         
  -4   7  13          0.79          2.45         4.37 o                         
  -3   7  13        119.36        122.86         5.90 o                         
  -2   7  13        200.42        212.05         4.45 o                         
  -1   7  13         99.49        100.45         8.95 o                         
   0   7  13          4.53          1.05         2.55 o                         
   1   7  13         29.65         20.22         2.92 o                         
   2   7  13        353.55        357.24         5.21 o                         
   3   7  13        202.94        194.33         3.54 o                         
   4   7  13         23.34         19.52         2.69 o                         
   5   7  13        139.41        144.75         4.15 o                         
   6   7  13         28.90         28.09         3.24 o                         
   7   7  13         16.66         20.14         3.58 o                         
   8   7  13          1.94          2.39         4.98 o                         
  -8   8  13          0.31         -3.18         5.49 o                         
  -7   8  13          6.57         16.71         3.68 o                         
  -6   8  13         15.92         19.98         5.00 o                         
  -5   8  13        124.83        128.56         6.78 o                         
  -4   8  13          2.10          0.72         5.20 o                         
  -3   8  13        192.04        167.73         6.64 o                         
  -2   8  13        212.17        217.04         7.61 o                         
  -1   8  13         23.90         20.70         5.12 o                         
   0   8  13         17.39         18.57         4.31 o                         
   1   8  13         45.18         36.33         2.88 o                         
   2   8  13          0.35          3.70         3.82 o                         
   3   8  13         53.89         64.08         3.69 o                         
   4   8  13          9.35          8.84         3.13 o                         
   5   8  13         35.57         40.86         5.33 o                         
   6   8  13         30.26         38.06         3.34 o                         
   7   8  13          3.04          2.10         4.74 o                         
  -7   9  13          1.17          7.29         5.22 o                         
  -5   9  13          0.04          8.15         5.68 o                         
  -4   9  13         16.70         20.59         5.29 o                         
  -3   9  13          2.09          5.41         5.12 o                         
  -2   9  13         90.76         94.77         6.71 o                         
  -1   9  13        118.64        129.61         6.49 o                         
   0   9  13          0.95          3.87         4.50 o                         
   1   9  13          1.30          5.18         4.95 o                         
   2   9  13         86.07         96.95         6.37 o                         
   3   9  13         71.66         74.78         4.11 o                         
   4   9  13          2.28         -0.63         7.37 o                         
   0  10  13          0.39          4.58         5.52 o                         
   1  10  13         21.68         25.61         6.09 o                         
   3  10  13         20.70         20.16         4.96 o                         
 -10   0  14        492.56        485.13         9.81 o                         
  -8   0  14        514.69        463.36         8.62 o                         
  -6   0  14        246.51        246.47         5.60 o                         
  -4   0  14        389.35        371.65         4.55 o                         
  -2   0  14        703.00        731.91         8.48 o                         
   0   0  14         35.50         36.36         3.74 o                         
   2   0  14        844.26        820.45         8.87 o                         
   4   0  14         35.87         37.09         3.85 o                         
   6   0  14         46.09         41.59         4.30 o                         
   8   0  14        218.32        215.76         6.76 o                         
  10   0  14        203.45        223.84         7.90 o                         
 -11   1  14          2.97          5.23         3.42 o                         
 -10   1  14         25.30         15.96         3.58 o                         
  -9   1  14        137.18        147.52         8.20 o                         
  -8   1  14         35.44         31.08         3.20 o                         
  -7   1  14        131.11        114.44         3.76 o                         
  -6   1  14         34.22         42.21         2.06 o                         
  -5   1  14        336.64        307.55         3.15 o                         
  -4   1  14        736.33        735.62         5.31 o                         
  -3   1  14          7.72          5.73         1.80 o                         
  -2   1  14          0.00          5.48         1.68 o                         
  -1   1  14        658.62        642.06         5.55 o                         
   0   1  14        196.09        177.30         3.45 o                         
   1   1  14          0.29         -0.83         3.09 o                         
   2   1  14        123.58        158.73         9.60 o                         
   3   1  14        545.83        541.09         8.26 o                         
   4   1  14        523.82        478.32         5.24 o                         
   5   1  14        178.67        172.22         3.88 o                         
   6   1  14          1.07         -1.78         2.55 o                         
   7   1  14        439.03        454.96         6.00 o                         
   8   1  14         27.13         28.96         2.94 o                         
   9   1  14         30.20         32.98         3.45 o                         
  10   1  14         39.64         51.66         5.90 o                         
 -11   2  14          6.68         -2.98         4.77 o                         
 -10   2  14         27.81         26.10         4.60 o                         
  -9   2  14         17.94         18.70         4.38 o                         
  -8   2  14          0.10         -1.96         4.18 o                         
  -7   2  14        528.85        498.29         5.84 o                         
  -6   2  14         10.53         11.31         2.80 o                         
  -5   2  14         63.99         56.49         2.32 o                         
  -4   2  14          0.37          2.01         1.91 o                         
  -3   2  14        125.11        131.35         2.65 o                         
  -2   2  14         48.05         55.35         3.20 o                         
  -1   2  14        452.28        419.54         4.99 o                         
   0   2  14         93.08         87.25         2.14 o                         
   1   2  14         24.20         24.25         2.22 o                         
   2   2  14        193.94        183.90         3.46 o                         
   3   2  14         96.85         78.59         2.88 o                         
   4   2  14        728.51        664.50         5.96 o                         
   5   2  14         27.11         17.83         5.02 o                         
   6   2  14        103.04        117.12         3.54 o                         
   7   2  14         81.47         72.76         3.40 o                         
   8   2  14         25.40         32.18         3.12 o                         
   9   2  14          7.04          9.54         2.79 o                         
  10   2  14         66.94         65.79         5.50 o                         
 -11   3  14          0.00          1.88         4.26 o                         
 -10   3  14         43.00         45.44         5.78 o                         
  -9   3  14          0.47          1.40         4.68 o                         
  -8   3  14         15.77         12.22         4.39 o                         
  -7   3  14         69.47         69.36         3.42 o                         
  -6   3  14        146.28        130.28         6.85 o                         
  -5   3  14         22.92         23.14         2.84 o                         
  -4   3  14        747.49        722.84         4.93 o                         
  -3   3  14        227.83        221.28         4.53 o                         
  -2   3  14         64.92         74.73         3.06 o                         
  -1   3  14        102.63         96.61         3.11 o                         
   0   3  14        100.46        102.65         3.85 o                         
   1   3  14         37.46         33.93         2.28 o                         
   2   3  14        244.53        236.29         6.58 o                         
   3   3  14        105.74        112.98         3.02 o                         
   4   3  14          8.01          9.31         3.82 o                         
   5   3  14         34.30         31.35         4.00 o                         
   6   3  14        147.21        134.91         5.71 o                         
   7   3  14        278.15        270.09         7.45 o                         
   8   3  14          7.65          7.16         4.46 o                         
   9   3  14         18.67         25.29         5.15 o                         
  10   3  14          6.49          6.97         4.45 o                         
 -10   4  14          4.32         -1.94         4.99 o                         
  -9   4  14          0.03          1.19         4.67 o                         
  -8   4  14         47.73         56.11         4.70 o                         
  -7   4  14        388.60        354.08         5.24 o                         
  -6   4  14        123.34        127.60         5.40 o                         
  -5   4  14         61.77         53.88         2.93 o                         
  -4   4  14        121.68        114.95         2.63 o                         
  -3   4  14         32.37         48.30         3.66 o                         
  -2   4  14         32.60         33.97         4.08 o                         
  -1   4  14         45.71         50.69         2.84 o                         
   0   4  14        273.74        292.05         8.35 o                         
   1   4  14          2.19          2.43         2.34 o                         
   2   4  14        129.31        133.56         5.19 o                         
   3   4  14         16.11         19.32         3.98 o                         
   4   4  14        159.34        150.93         5.78 o                         
   5   4  14         71.07         59.36         4.36 o                         
   6   4  14        228.87        228.70         6.71 o                         
   7   4  14         21.12         16.05         4.92 o                         
   8   4  14          0.21          1.17         4.65 o                         
   9   4  14         27.97         32.88         3.20 o                         
 -10   5  14         14.65          4.85         5.38 o                         
  -9   5  14         11.03          3.35         5.26 o                         
  -8   5  14          0.01         -0.96         3.72 o                         
  -7   5  14         26.10         25.10         4.12 o                         
  -6   5  14        480.53        468.08        11.61 o                         
  -5   5  14         79.87         81.67         4.42 o                         
  -4   5  14         22.44         25.60         4.63 o                         
  -3   5  14         11.27         16.47         2.77 o                         
  -2   5  14        218.79        211.22         4.20 o                         
  -1   5  14        139.97        143.69         3.64 o                         
   0   5  14          0.05         -2.51         2.51 o                         
   1   5  14          0.54         -2.28         2.28 o                         
   2   5  14         71.80         62.97         4.47 o                         
   3   5  14         47.77         41.67         3.85 o                         
   4   5  14          7.17          9.12         3.47 o                         
   5   5  14         69.12         59.19         4.92 o                         
   6   5  14         47.87         47.34         5.03 o                         
   7   5  14          0.62         -0.27         4.16 o                         
   8   5  14         15.92         19.34         3.23 o                         
  -9   6  14          8.49          8.28         5.49 o                         
  -8   6  14         14.35         11.60         4.91 o                         
  -7   6  14          0.09          1.84         3.96 o                         
  -6   6  14        171.16        166.54         4.41 o                         
  -5   6  14         33.07         32.30         3.16 o                         
  -4   6  14          1.67         -2.87         2.87 o                         
  -3   6  14        201.01        210.62         4.57 o                         
  -2   6  14        327.03        354.72         5.80 o                         
  -1   6  14         48.83         52.19         3.12 o                         
   0   6  14        169.01        185.12         4.10 o                         
   1   6  14         16.39         15.65         2.85 o                         
   2   6  14         31.10         33.63         3.38 o                         
   3   6  14        108.73        109.75         5.09 o                         
   4   6  14         15.34         13.39         4.09 o                         
   5   6  14          5.24          3.55         3.81 o                         
   6   6  14          5.73          2.19         3.08 o                         
   7   6  14        156.41        155.37         4.70 o                         
   8   6  14         52.11         64.51         6.10 o                         
  -8   7  14          0.77          7.36         4.81 o                         
  -7   7  14          0.41         -3.81         3.81 o                         
  -6   7  14         21.30         16.43         3.76 o                         
  -5   7  14         97.57        119.27         6.07 o                         
  -4   7  14          0.81         -0.57         4.10 o                         
  -3   7  14          0.28          1.68         4.89 o                         
  -2   7  14         16.74         30.91         5.72 o                         
  -1   7  14        186.65        199.93         4.51 o                         
   0   7  14          7.73          3.25         2.74 o                         
   1   7  14          0.84         -2.82         2.99 o                         
   2   7  14        532.91        525.37         6.85 o                         
   3   7  14        166.21        168.32         5.77 o                         
   4   7  14          1.16         -0.57         2.73 o                         
   5   7  14          9.50         12.25         3.27 o                         
   6   7  14         71.17         80.37         3.90 o                         
   7   7  14         82.25         92.67         5.52 o                         
  -7   8  14          7.79          2.98         5.16 o                         
  -6   8  14         29.80         27.17         6.31 o                         
  -5   8  14         97.71         90.50         5.82 o                         
  -4   8  14         42.54         50.88         5.70 o                         
  -3   8  14         65.69         64.43         5.34 o                         
  -2   8  14         63.28         64.09         6.27 o                         
  -1   8  14         38.29         24.10         5.38 o                         
   0   8  14          0.15          0.88         4.46 o                         
   1   8  14         15.32         13.05         3.05 o                         
   2   8  14         31.45         39.44         3.47 o                         
   3   8  14          3.69          1.73         2.69 o                         
   4   8  14         97.15        106.98         5.94 o                         
   5   8  14          8.58          9.26         4.50 o                         
   6   8  14          3.28          2.29         3.51 o                         
  -4   9  14         34.98         33.47         5.45 o                         
  -3   9  14         54.66         44.79         5.66 o                         
  -2   9  14          2.08         -5.27         5.27 o                         
  -1   9  14         28.43         25.71         4.72 o                         
   0   9  14         25.30         31.31         4.83 o                         
   1   9  14          9.83         14.06         5.21 o                         
   2   9  14         45.05         42.01         3.32 o                         
   3   9  14        101.64        121.05         6.14 o                         
 -11   0  15         41.25         41.57         5.93 o                         
  -9   0  15        259.86        219.29         6.96 o                         
  -7   0  15          9.12          6.46         4.04 o                         
  -5   0  15        104.47        105.53         3.38 o                         
  -3   0  15        471.70        504.40         6.10 o                         
  -1   0  15         21.89         36.62         3.89 o                         
   1   0  15         20.49         12.34         3.83 o                         
   3   0  15       1446.54       1309.00        11.64 o                         
   5   0  15        400.11        342.03         7.13 o                         
   7   0  15        114.73        136.49         5.79 o                         
   9   0  15         37.04         46.91         5.34 o                         
 -11   1  15         26.77         32.25         3.76 o                         
 -10   1  15         12.48         10.54         3.44 o                         
  -9   1  15         95.74         98.06         4.12 o                         
  -8   1  15        200.08        213.14         4.87 o                         
  -7   1  15         45.30         35.20         3.18 o                         
  -6   1  15          6.97          7.35         1.95 o                         
  -5   1  15         45.56         45.30         2.43 o                         
  -4   1  15        308.12        297.20         4.63 o                         
  -3   1  15        204.94        221.00         3.73 o                         
  -2   1  15         64.08         69.71         4.08 o                         
  -1   1  15        549.96        566.66         5.69 o                         
   0   1  15        946.64        927.59        24.56 o                         
   1   1  15         60.90         44.49         4.24 o                         
   2   1  15         53.91         54.71         2.68 o                         
   3   1  15         37.93         24.11         2.60 o                         
   4   1  15        558.26        546.11         5.84 o                         
   5   1  15          5.69          4.12         2.56 o                         
   6   1  15        133.16        139.79         5.21 o                         
   7   1  15         13.74         19.14         3.03 o                         
   8   1  15         11.01         10.43         3.88 o                         
   9   1  15          0.43         -1.34         3.13 o                         
  10   1  15         16.22         21.02         4.28 o                         
 -11   2  15          0.02          1.52         5.05 o                         
 -10   2  15        100.93         83.52         6.14 o                         
  -9   2  15        111.25        113.56         5.91 o                         
  -8   2  15         27.64         14.53         4.59 o                         
  -7   2  15         35.80         35.08         2.96 o                         
  -6   2  15          0.11          1.12         2.94 o                         
  -5   2  15       1061.55       1019.04         6.13 o                         
  -4   2  15         70.50         62.75         2.45 o                         
  -3   2  15          3.06          3.65         2.76 o                         
  -2   2  15        435.70        448.86        20.43 o                         
  -1   2  15       1518.47       1537.14         9.88 o                         
   0   2  15         16.96         16.54         5.74 o                         
   1   2  15         40.18         39.55         5.71 o                         
   2   2  15         82.89         76.00         2.96 o                         
   3   2  15        222.46        201.93         9.78 o                         
   4   2  15        121.08        107.76         3.43 o                         
   5   2  15         15.23         12.74         2.56 o                         
   6   2  15          3.63         -2.54         2.54 o                         
   7   2  15          1.71          1.33         2.79 o                         
   8   2  15          2.97          5.97         2.88 o                         
   9   2  15          2.23          3.07         5.02 o                         
 -10   3  15         61.13         67.72         6.01 o                         
  -9   3  15          7.04         10.83         4.79 o                         
  -8   3  15         20.22         13.69         4.79 o                         
  -7   3  15         32.68         36.22         3.19 o                         
  -6   3  15        314.92        300.96         5.02 o                         
  -5   3  15         36.11         29.87         2.34 o                         
  -4   3  15        375.87        366.46         3.90 o                         
  -3   3  15         37.26         32.10         6.21 o                         
  -2   3  15       1190.26       1189.03        37.06 o                         
  -1   3  15          1.82          7.09         6.81 o                         
   0   3  15        528.40        504.63        15.59 o                         
   1   3  15        434.40        422.77         4.84 o                         
   2   3  15         22.59         20.80         2.39 o                         
   3   3  15          9.01          4.08         2.07 o                         
   4   3  15         32.20         22.55         3.79 o                         
   5   3  15         29.69         26.92         4.49 o                         
   6   3  15         15.37         13.09         4.55 o                         
   7   3  15         41.35         44.36         4.68 o                         
   8   3  15        137.72        168.56         6.49 o                         
   9   3  15          2.33          4.74         5.02 o                         
 -10   4  15         20.79         17.66         5.70 o                         
  -9   4  15          3.00          3.17         4.82 o                         
  -8   4  15         46.85         37.49         4.58 o                         
  -7   4  15         15.41         22.21         2.92 o                         
  -6   4  15          0.73          2.23         3.12 o                         
  -5   4  15          0.99          1.16         2.54 o                         
  -4   4  15        187.43        197.76         5.12 o                         
  -3   4  15        172.45        175.40         5.86 o                         
  -2   4  15          2.64         18.55         4.57 o                         
  -1   4  15        177.74        195.01         4.07 o                         
   0   4  15        115.97        115.55         5.06 o                         
   1   4  15         87.32         77.62         4.87 o                         
   2   4  15         71.56         61.51         4.46 o                         
   3   4  15        595.37        591.52         9.09 o                         
   4   4  15         23.07         24.51         4.18 o                         
   5   4  15          1.17         -0.94         4.16 o                         
   6   4  15         26.01         21.60         4.77 o                         
   7   4  15        203.17        203.45         6.87 o                         
   8   4  15          0.18         -2.03         4.16 o                         
   9   4  15          8.75          6.43         3.54 o                         
  -9   5  15         11.86          7.21         4.99 o                         
  -8   5  15          6.02          4.56         4.62 o                         
  -7   5  15         87.03         77.46         3.53 o                         
  -6   5  15         32.89         39.00         7.06 o                         
  -5   5  15         55.57         45.29         2.95 o                         
  -4   5  15         21.83         13.87         3.99 o                         
  -3   5  15         35.11         37.57         2.94 o                         
  -2   5  15        122.35        131.76         3.78 o                         
  -1   5  15        155.03        151.91         3.89 o                         
   0   5  15          6.28          5.66         2.50 o                         
   1   5  15        363.38        345.81         7.37 o                         
   2   5  15          9.57         16.70         4.07 o                         
   3   5  15         13.32         12.83         3.42 o                         
   4   5  15        157.56        141.26         5.48 o                         
   5   5  15          1.26          0.22         4.35 o                         
   6   5  15         48.62         55.13         5.40 o                         
   7   5  15         46.17         44.19         5.29 o                         
   8   5  15         45.35         42.92         3.72 o                         
  -9   6  15         67.85         74.59         6.60 o                         
  -8   6  15          0.51          1.33         3.93 o                         
  -7   6  15         16.77         15.73         2.90 o                         
  -6   6  15         51.87         55.54         7.84 o                         
  -5   6  15        165.85        173.35         5.91 o                         
  -4   6  15          5.86          2.65         2.93 o                         
  -3   6  15         17.01         16.68         2.97 o                         
  -2   6  15         24.19         29.70         2.98 o                         
  -1   6  15         38.21         33.08         3.66 o                         
   0   6  15          0.02         -2.24         2.54 o                         
   1   6  15         14.17         11.49         2.96 o                         
   2   6  15         48.97         46.33         4.05 o                         
   3   6  15         14.24         12.66         4.28 o                         
   4   6  15         24.32         34.39         4.57 o                         
   5   6  15         25.55         25.54         4.85 o                         
   6   6  15         22.88         22.27         5.15 o                         
   7   6  15         49.46         52.23         3.60 o                         
  -8   7  15          1.64         -4.50         4.50 o                         
  -7   7  15         99.59        110.10         6.50 o                         
  -6   7  15         18.59          8.90         4.74 o                         
  -5   7  15          5.74          2.89         5.34 o                         
  -4   7  15         39.24         46.33         5.69 o                         
  -3   7  15         73.22         74.17         4.06 o                         
  -2   7  15         90.65         91.92         6.78 o                         
  -1   7  15          9.43          8.11         2.96 o                         
   0   7  15        127.90        151.73         4.31 o                         
   1   7  15          6.12         -1.03         3.05 o                         
   2   7  15          0.58          2.75         3.94 o                         
   3   7  15         40.47         44.84         4.98 o                         
   4   7  15         52.79         63.79         5.04 o                         
   5   7  15          3.06         -0.40         3.21 o                         
   6   7  15          2.95          2.39         4.99 o                         
  -5   8  15          1.34         -0.57         4.72 o                         
  -4   8  15          3.90          0.61         4.23 o                         
  -3   8  15          0.32          0.28         4.18 o                         
  -2   8  15         28.10         15.61         5.55 o                         
  -1   8  15        122.17        102.99         6.61 o                         
   0   8  15          2.56          5.33         4.32 o                         
   1   8  15         17.68         15.59         2.96 o                         
   2   8  15         32.05         31.44         3.49 o                         
   3   8  15         60.72         66.95         4.85 o                         
   4   8  15          0.05         -4.25         4.69 o                         
   5   8  15         41.82         43.15         4.77 o                         
  -3   9  15          1.55          7.42         5.15 o                         
  -2   9  15         14.78          5.24         5.37 o                         
  -1   9  15          7.36          8.78         4.59 o                         
   0   9  15         57.17         61.15         5.33 o                         
   1   9  15          9.81         14.04         5.14 o                         
   2   9  15         31.12         33.30         3.52 o                         
   3   9  15         14.70         11.73         3.76 o                         
 -10   0  16          0.12         -0.36         4.77 o                         
  -8   0  16        257.21        253.82         7.26 o                         
  -6   0  16       1166.76       1143.18         8.37 o                         
  -4   0  16          0.83          0.01         2.46 o                         
  -2   0  16       3544.17       3405.16        18.61 o                         
   0   0  16       1089.79       1131.60        11.05 o                         
   2   0  16        288.51        244.79         5.78 o                         
   4   0  16         99.13        111.52         4.94 o                         
   6   0  16         86.25         78.67         4.64 o                         
   8   0  16        128.93        159.72         5.85 o                         
 -10   1  16          1.49         -1.31         3.17 o                         
  -9   1  16          1.49         -2.88         3.36 o                         
  -8   1  16         14.51         22.62         5.66 o                         
  -7   1  16          0.10         -1.43         2.23 o                         
  -6   1  16          1.74          3.81         2.42 o                         
  -5   1  16        108.74        112.40         3.04 o                         
  -4   1  16        149.75        151.42         3.19 o                         
  -3   1  16         62.85         60.50         3.68 o                         
  -2   1  16          1.56         19.43         3.18 o                         
  -1   1  16       1444.57       1483.13        12.98 o                         
   0   1  16        110.52        126.57         8.27 o                         
   1   1  16        265.86        249.56         4.32 o                         
   2   1  16        148.64        138.53         3.57 o                         
   3   1  16        141.64        159.14         3.78 o                         
   4   1  16        131.43        124.01         3.50 o                         
   5   1  16        235.38        232.78         4.45 o                         
   6   1  16          1.51         -2.32         2.63 o                         
   7   1  16         50.60         59.55         3.17 o                         
   8   1  16          0.82         -2.92         2.92 o                         
   9   1  16         28.10         26.14         3.09 o                         
 -10   2  16          0.06         -1.09         5.01 o                         
  -9   2  16          0.81          4.43         4.44 o                         
  -8   2  16          1.15          1.91         4.56 o                         
  -7   2  16         76.19         61.66         4.33 o                         
  -6   2  16        183.59        185.37         4.39 o                         
  -5   2  16         28.18         28.03         2.37 o                         
  -4   2  16        426.12        402.69         4.33 o                         
  -3   2  16         95.79         86.72         3.64 o                         
  -2   2  16        200.81        189.40         4.26 o                         
  -1   2  16        217.25        239.51         4.28 o                         
   0   2  16        355.93        346.58         6.64 o                         
   1   2  16         59.60         43.10         2.94 o                         
   2   2  16        169.61        147.74         6.10 o                         
   3   2  16         66.28         72.73         2.90 o                         
   4   2  16        331.85        318.03        10.89 o                         
   5   2  16          2.28          1.61         2.37 o                         
   6   2  16         19.54         20.03         2.96 o                         
   7   2  16          9.42          8.25         2.70 o                         
   8   2  16          0.22         -2.11         4.02 o                         
 -10   3  16          4.98         12.57         5.37 o                         
  -9   3  16         99.82        109.56         6.30 o                         
  -8   3  16          1.70         -3.35         4.51 o                         
  -7   3  16          8.22         11.27         3.07 o                         
  -6   3  16          4.96          9.32         2.62 o                         
  -5   3  16        114.06        113.94         3.00 o                         
  -4   3  16          7.27         11.23         2.90 o                         
  -3   3  16        348.77        340.82        11.54 o                         
  -2   3  16        381.42        365.44         8.35 o                         
  -1   3  16          2.42          5.67         2.01 o                         
   0   3  16         73.47         75.96         5.34 o                         
   1   3  16          0.53         -2.37         2.37 o                         
   2   3  16         13.44         11.95         2.49 o                         
   3   3  16        208.21        185.75         5.80 o                         
   4   3  16         50.47         52.15         4.45 o                         
   5   3  16        109.46         93.67         5.45 o                         
   6   3  16          4.19          1.35         4.13 o                         
   7   3  16          6.40          7.42         4.80 o                         
   8   3  16          0.09         -0.84         4.99 o                         
 -10   4  16         24.41         10.89         3.84 o                         
  -9   4  16         10.33         21.10         5.53 o                         
  -8   4  16         20.64         27.45         5.07 o                         
  -7   4  16         75.25         73.64         3.76 o                         
  -6   4  16         81.83         84.29         3.63 o                         
  -5   4  16         10.76         11.50         4.52 o                         
  -4   4  16        100.86        100.85         5.80 o                         
  -3   4  16          2.05         13.24         4.22 o                         
  -2   4  16        114.85        128.61         5.15 o                         
  -1   4  16        187.01        178.12         3.94 o                         
   0   4  16         13.49         15.68         3.87 o                         
   1   4  16         61.95         54.01         4.75 o                         
   2   4  16         84.57         72.71         4.44 o                         
   3   4  16          0.74          4.99         4.00 o                         
   4   4  16        312.02        311.60         7.46 o                         
   5   4  16         54.60         48.58         5.20 o                         
   6   4  16          9.85         15.73         4.74 o                         
   7   4  16         10.01         12.62         4.80 o                         
   8   4  16         51.75         43.97         5.45 o                         
  -9   5  16         25.01         27.92         4.85 o                         
  -8   5  16          5.97         12.29         4.63 o                         
  -7   5  16          5.22         11.15         3.36 o                         
  -6   5  16          1.73          3.35         2.71 o                         
  -5   5  16        128.87        139.70         6.25 o                         
  -4   5  16          1.03         -3.86         3.86 o                         
  -3   5  16        218.70        212.45         4.64 o                         
  -2   5  16         14.05         16.93         2.94 o                         
  -1   5  16        104.80        116.81         4.56 o                         
   0   5  16          0.01         -0.42         3.96 o                         
   1   5  16         39.95         35.71         4.68 o                         
   2   5  16         18.07         19.53         3.55 o                         
   3   5  16         95.82        101.29         5.21 o                         
   4   5  16          2.13          2.67         3.74 o                         
   5   5  16         28.04         24.62         4.73 o                         
   6   5  16         15.27         18.01         4.29 o                         
   7   5  16         10.76         10.29         5.15 o                         
  -8   6  16          0.60         10.41         5.12 o                         
  -7   6  16         39.11         38.01         6.46 o                         
  -6   6  16          6.18          8.22         4.24 o                         
  -5   6  16         11.32         12.29         4.76 o                         
  -4   6  16         99.97        115.92         4.03 o                         
  -3   6  16         21.53         16.91         3.41 o                         
  -2   6  16         56.52         50.02         3.52 o                         
  -1   6  16         24.21         21.77         2.86 o                         
   0   6  16        132.83        130.33         5.91 o                         
   1   6  16          2.56          0.12         3.61 o                         
   2   6  16        177.60        179.74         6.39 o                         
   3   6  16          0.29          0.52         4.23 o                         
   4   6  16         88.47        101.54         5.89 o                         
   5   6  16        129.77        136.51         6.56 o                         
   6   6  16         26.61         40.45         5.74 o                         
  -8   7  16         48.42         47.51         4.58 o                         
  -6   7  16          2.42          1.33         5.35 o                         
  -5   7  16         14.31         10.14         4.90 o                         
  -4   7  16          2.70         -3.46         4.85 o                         
  -3   7  16        253.61        270.93         5.45 o                         
  -2   7  16         28.54         26.54         6.96 o                         
  -1   7  16         62.09         62.59         3.37 o                         
   0   7  16         17.22         20.87         3.37 o                         
   1   7  16          5.00         -2.03         3.05 o                         
   2   7  16         36.88         33.41         4.71 o                         
   3   7  16         33.54         21.36         4.25 o                         
   4   7  16         25.87         24.35         4.86 o                         
   5   7  16         10.66          4.03         3.28 o                         
  -4   8  16          2.44         -1.36         4.91 o                         
  -3   8  16         11.01          5.89         5.08 o                         
  -2   8  16         27.85         35.76         5.08 o                         
  -1   8  16         97.40         94.49         6.19 o                         
   0   8  16         23.17         31.48         4.36 o                         
   1   8  16          3.75          1.12         4.65 o                         
   2   8  16         30.04         31.08         4.97 o                         
   3   8  16         63.15         61.25         4.96 o                         
   4   8  16         32.87         35.87         4.58 o                         
   5   8  16          0.18          5.20         4.65 o                         
  -1   9  16         46.59         42.59         5.75 o                         
   0   9  16          2.45         15.38         4.93 o                         
   1   9  16         45.41         48.35         6.10 o                         
  -9   0  17          7.22          7.08         4.14 o                         
  -7   0  17        123.84        138.32         5.55 o                         
  -5   0  17        179.48        182.52         5.32 o                         
  -3   0  17        365.31        330.04         7.47 o                         
  -1   0  17         49.60         48.55         4.58 o                         
   1   0  17          1.57         -1.23         3.65 o                         
   3   0  17          9.58         15.29         3.90 o                         
   5   0  17         50.57         40.08         4.45 o                         
   7   0  17          8.78          6.18         3.75 o                         
   9   0  17        123.01        121.08         5.86 o                         
 -10   1  17         11.74         12.39         3.40 o                         
  -9   1  17          2.59          3.63         2.95 o                         
  -8   1  17          5.26          2.85         3.16 o                         
  -7   1  17        101.07         89.78         3.92 o                         
  -6   1  17         31.64         28.64         4.49 o                         
  -5   1  17         17.60         14.40         2.22 o                         
  -4   1  17        174.68        178.16         4.41 o                         
  -3   1  17        218.81        219.25         9.34 o                         
  -2   1  17         98.78        106.63         4.93 o                         
  -1   1  17        191.63        225.38         4.42 o                         
   0   1  17         61.37         55.88         3.70 o                         
   1   1  17        363.65        353.68         5.16 o                         
   2   1  17         89.68         83.89         4.46 o                         
   3   1  17        452.06        424.47         6.00 o                         
   4   1  17        402.55        419.46         5.63 o                         
   5   1  17         78.22         80.37         3.41 o                         
   6   1  17         33.26         30.47         3.00 o                         
   7   1  17         27.78         29.51         3.21 o                         
   8   1  17         72.93         78.66         4.04 o                         
   9   1  17          6.88         13.30         4.81 o                         
 -10   2  17          0.75          1.29         5.24 o                         
  -9   2  17         53.42         64.98         5.57 o                         
  -8   2  17          0.11         -4.62         4.62 o                         
  -7   2  17         10.32          5.19         3.16 o                         
  -6   2  17          6.02          5.29         2.25 o                         
  -5   2  17          3.51          4.49         2.23 o                         
  -4   2  17        134.55        130.16         3.86 o                         
  -3   2  17        150.95        144.73         7.59 o                         
  -2   2  17        245.51        232.65         4.55 o                         
  -1   2  17        136.51        162.77         4.03 o                         
   0   2  17         66.31         62.56         3.55 o                         
   1   2  17        311.21        296.66         4.69 o                         
   2   2  17         12.35         14.14         2.60 o                         
   3   2  17         35.26         41.51         2.65 o                         
   4   2  17         64.99         54.65         3.88 o                         
   5   2  17         90.70        110.68         3.76 o                         
   6   2  17          2.08         -1.06         2.39 o                         
   7   2  17         43.71         40.76         5.09 o                         
   8   2  17          0.15         -1.17         4.85 o                         
 -10   3  17          9.59         -3.12         3.12 o                         
  -9   3  17          2.76          0.91         5.13 o                         
  -8   3  17         41.34         40.44         4.58 o                         
  -7   3  17         17.47         20.85         3.35 o                         
  -6   3  17          6.72          5.18         2.97 o                         
  -5   3  17         95.65         85.49         3.38 o                         
  -4   3  17         18.60         16.53         3.26 o                         
  -3   3  17          5.11          9.63         2.66 o                         
  -2   3  17        602.90        578.00        20.48 o                         
  -1   3  17         96.34         90.24         3.32 o                         
   0   3  17         28.53         34.93         3.79 o                         
   1   3  17          0.81         -1.14         2.55 o                         
   2   3  17         92.99         88.54         4.97 o                         
   3   3  17          6.61          7.52         3.59 o                         
   4   3  17         51.67         42.65         4.88 o                         
   5   3  17        180.54        189.23         6.27 o                         
   6   3  17          2.79          6.99         4.15 o                         
   7   3  17         24.58         19.90         4.72 o                         
  -9   4  17          0.60          5.50         5.31 o                         
  -8   4  17          7.41          1.20         4.46 o                         
  -7   4  17         62.23         60.06         4.56 o                         
  -6   4  17          3.33          9.84         4.82 o                         
  -5   4  17          2.25          1.38         3.94 o                         
  -4   4  17         64.76         59.71         5.62 o                         
  -3   4  17         85.83         93.06         5.16 o                         
  -2   4  17          4.35         10.57         3.00 o                         
  -1   4  17         46.51         50.01         4.97 o                         
   0   4  17         81.03         62.13         4.71 o                         
   1   4  17         15.08         12.56         4.28 o                         
   2   4  17          1.11          2.59         4.07 o                         
   3   4  17        215.41        201.49         6.71 o                         
   4   4  17        136.93        123.10         5.45 o                         
   5   4  17         23.08         22.85         4.70 o                         
   6   4  17          5.36          2.62         3.70 o                         
   7   4  17         14.05          7.95         4.94 o                         
  -9   5  17          6.86         15.84         4.39 o                         
  -8   5  17         12.77         11.08         4.21 o                         
  -7   5  17        100.93         88.18         6.67 o                         
  -6   5  17         10.33         11.88         5.07 o                         
  -5   5  17         54.65         61.65         5.39 o                         
  -4   5  17         48.81         43.03         4.63 o                         
  -3   5  17         45.47         36.94         3.53 o                         
  -2   5  17         54.68         60.36         3.42 o                         
  -1   5  17        207.64        205.23         4.44 o                         
   0   5  17         22.94         26.31         4.43 o                         
   1   5  17         29.19         29.35         4.16 o                         
   2   5  17          0.46          0.81         4.42 o                         
   3   5  17          0.23          2.24         4.35 o                         
   4   5  17        316.81        313.63         7.74 o                         
   5   5  17          0.43          3.67         4.15 o                         
   6   5  17          0.01          2.92         4.16 o                         
  -8   6  17          5.13          5.62         4.55 o                         
  -7   6  17          4.95         10.43         4.97 o                         
  -6   6  17         12.80         11.18         4.94 o                         
  -5   6  17          0.87          0.84         3.22 o                         
  -4   6  17        155.62        167.08         4.84 o                         
  -3   6  17         35.25         46.10         3.57 o                         
  -2   6  17         18.59         19.01         4.44 o                         
  -1   6  17         17.25         17.65         2.93 o                         
   0   6  17          0.66         -2.51         3.62 o                         
   1   6  17        185.40        191.44         6.84 o                         
   2   6  17         38.45         20.71         4.16 o                         
   3   6  17         41.32         34.80         4.23 o                         
   4   6  17          0.89         -4.84         4.84 o                         
   5   6  17        155.49        175.32         7.22 o                         
  -6   7  17         27.02         24.34         5.05 o                         
  -5   7  17          2.65         -5.25         5.25 o                         
  -4   7  17         55.66         58.75         3.63 o                         
  -3   7  17          2.23         -3.37         3.37 o                         
  -2   7  17          4.85          1.51         6.26 o                         
  -1   7  17         16.72         14.46         3.52 o                         
   0   7  17        162.07        167.48         4.52 o                         
   1   7  17         42.91         35.44         4.12 o                         
   2   7  17          0.00          0.01         4.65 o                         
   3   7  17          9.71          9.42         4.23 o                         
   4   7  17         15.37         15.65         5.01 o                         
   5   7  17          8.45         13.63         4.82 o                         
  -3   8  17         74.53         83.79         6.18 o                         
  -2   8  17         12.87          8.59         5.07 o                         
  -1   8  17         16.10         12.41         4.59 o                         
   0   8  17         16.15         21.51         4.93 o                         
   3   8  17          0.03         -3.79         3.79 o                         
 -10   0  18          0.64          5.23         4.92 o                         
  -8   0  18          0.18         -0.87         3.99 o                         
  -6   0  18         51.06         49.00         3.44 o                         
  -4   0  18        207.43        216.95         6.41 o                         
  -2   0  18        264.31        270.96         6.63 o                         
   0   0  18         48.73         43.98         4.65 o                         
   2   0  18        131.43        116.65         5.42 o                         
   4   0  18         51.40         31.59         4.21 o                         
   6   0  18          1.05         -0.25         3.55 o                         
   8   0  18        259.25        281.34         8.10 o                         
 -10   1  18         29.86         17.53         5.40 o                         
  -9   1  18          3.85         -3.44         4.25 o                         
  -8   1  18         11.57         13.15         4.49 o                         
  -7   1  18         45.37         45.16         3.52 o                         
  -6   1  18        156.64        155.31         5.27 o                         
  -5   1  18          0.03         -3.36         3.36 o                         
  -4   1  18        289.42        288.57         7.34 o                         
  -3   1  18         35.32         40.64         4.56 o                         
  -2   1  18         34.22         55.92         6.95 o                         
  -1   1  18        444.74        444.87         5.72 o                         
   0   1  18         14.10          8.05         2.85 o                         
   1   1  18        127.80        125.12         4.22 o                         
   2   1  18        289.44        271.74         4.90 o                         
   3   1  18          6.10          7.64         2.82 o                         
   4   1  18         53.46         48.35         3.20 o                         
   5   1  18         19.59         20.71         2.69 o                         
   6   1  18         22.71         26.74         4.81 o                         
   7   1  18          6.78          9.23         3.05 o                         
   8   1  18         24.77         30.12         4.49 o                         
  -9   2  18          6.52         13.70         4.89 o                         
  -8   2  18         24.46         41.93         5.16 o                         
  -7   2  18         81.89         69.03         3.55 o                         
  -6   2  18         66.24         65.60         2.83 o                         
  -5   2  18         13.89         11.65         3.03 o                         
  -4   2  18          9.00          7.37         3.08 o                         
  -3   2  18         19.40         16.64         3.12 o                         
  -2   2  18        541.90        571.58        15.74 o                         
  -1   2  18        151.78        156.39         4.10 o                         
   0   2  18          9.62         13.08         4.15 o                         
   1   2  18         20.27         18.81         3.13 o                         
   2   2  18         20.20         17.71         2.91 o                         
   3   2  18        126.76        109.60        11.34 o                         
   4   2  18         76.23         85.61         3.50 o                         
   5   2  18          6.07          8.02         2.42 o                         
   6   2  18         15.24         16.22         4.25 o                         
   7   2  18         14.23         10.59         4.40 o                         
  -9   3  18         16.05         31.35         5.90 o                         
  -8   3  18         20.05         20.26         4.47 o                         
  -7   3  18         37.93         37.36         4.66 o                         
  -6   3  18         72.64         75.14         5.50 o                         
  -5   3  18         37.66         37.29         3.21 o                         
  -4   3  18         19.13         18.70         3.10 o                         
  -3   3  18        174.88        189.44         6.43 o                         
  -2   3  18        210.82        197.31         5.44 o                         
  -1   3  18         21.40         28.75         2.97 o                         
   0   3  18         56.06         53.88         4.87 o                         
   1   3  18         49.06         43.68         5.15 o                         
   2   3  18         77.10         59.18         4.76 o                         
   3   3  18        104.71        102.56         5.13 o                         
   4   3  18         10.91         17.21         4.86 o                         
   5   3  18        102.23        102.46         5.78 o                         
   6   3  18         38.46         34.98         5.36 o                         
   7   3  18          4.71          3.53         4.18 o                         
  -9   4  18          2.25          5.82         4.98 o                         
  -8   4  18         36.97         38.94         4.72 o                         
  -7   4  18         46.56         38.95         4.60 o                         
  -6   4  18         59.59         54.12         4.66 o                         
  -5   4  18         16.95         19.54         4.55 o                         
  -4   4  18          3.99          7.98         4.98 o                         
  -3   4  18          9.65         26.06         5.27 o                         
  -2   4  18         10.03         17.66         4.75 o                         
  -1   4  18         71.98         64.05         5.12 o                         
   0   4  18        406.73        444.43         9.00 o                         
   1   4  18         19.31         14.37         4.78 o                         
   2   4  18         45.39         35.95         5.18 o                         
   3   4  18          0.98          3.70         4.60 o                         
   4   4  18        172.00        186.81         6.33 o                         
   5   4  18          0.01         -2.02         4.08 o                         
   6   4  18         29.39         26.93         4.71 o                         
  -8   5  18         12.85         11.14         5.05 o                         
  -7   5  18        149.76        165.32         6.76 o                         
  -6   5  18         59.40         61.34         5.61 o                         
  -5   5  18        120.59        111.30         6.04 o                         
  -4   5  18         31.60         28.58         4.44 o                         
  -3   5  18          6.10          7.04         2.95 o                         
  -2   5  18        197.58        193.99         8.82 o                         
  -1   5  18         90.78         89.92         5.61 o                         
   0   5  18         12.97         11.77         4.03 o                         
   1   5  18         81.03         88.71         6.02 o                         
   2   5  18         21.44         16.18         4.71 o                         
   3   5  18         38.18         39.46         5.29 o                         
   4   5  18         89.32         93.18         5.27 o                         
   5   5  18         48.14         65.13         5.04 o                         
  -7   6  18          1.92          3.14         3.74 o                         
  -6   6  18          0.00         -2.36         3.80 o                         
  -5   6  18          8.46          8.23         3.29 o                         
  -4   6  18        142.47        143.23         4.65 o                         
  -3   6  18        106.51        110.96         4.39 o                         
  -2   6  18          1.40         -0.35         3.28 o                         
  -1   6  18          7.46         12.09         4.35 o                         
   0   6  18         13.02          6.54         3.98 o                         
   1   6  18         44.03         33.02         5.39 o                         
   2   6  18         17.41         13.38         5.23 o                         
   3   6  18          0.06          1.26         4.65 o                         
   4   6  18          0.16         -3.08         4.89 o                         
  -5   7  18          0.66         -3.24         4.40 o                         
  -4   7  18          7.07          7.64         3.20 o                         
  -3   7  18         68.47         66.15         3.73 o                         
  -2   7  18          0.01         -0.18         2.92 o                         
  -1   7  18          8.77         11.86         3.17 o                         
   0   7  18         71.19         74.57         5.88 o                         
   1   7  18         56.26         60.47         5.42 o                         
   2   7  18         29.79         23.23         4.54 o                         
   3   7  18         80.07         83.91         6.42 o                         
  -2   8  18         17.06         17.90         5.60 o                         
  -1   8  18         40.80         37.86         6.11 o                         
  -9   0  19          7.69          2.42         4.88 o                         
  -7   0  19        103.58         88.79         3.47 o                         
  -5   0  19         58.52         48.83         5.15 o                         
  -3   0  19        768.90        775.14        10.72 o                         
  -1   0  19        148.62        160.70         6.17 o                         
   1   0  19          5.09         -3.72         3.72 o                         
   3   0  19          0.02          2.70         3.74 o                         
   5   0  19         13.37         16.87         3.85 o                         
   7   0  19         19.65         22.81         5.00 o                         
  -9   1  19         76.57         98.44         5.43 o                         
  -8   1  19         11.01         13.87         4.54 o                         
  -7   1  19        149.74        146.56         9.83 o                         
  -6   1  19        144.37        135.69         4.37 o                         
  -5   1  19          0.49         -0.33         4.02 o                         
  -4   1  19          0.71          2.10         3.32 o                         
  -3   1  19        297.64        282.51         5.28 o                         
  -2   1  19        585.79        611.11         6.81 o                         
  -1   1  19         27.27         42.09         9.16 o                         
   0   1  19          0.07         -1.87         3.05 o                         
   1   1  19         37.03         41.54         3.45 o                         
   2   1  19        157.55        159.86         4.13 o                         
   3   1  19          1.68         -1.68         2.87 o                         
   4   1  19         29.39         27.49         2.86 o                         
   5   1  19          1.52         -1.97         2.96 o                         
   6   1  19        103.12        106.32         6.64 o                         
   7   1  19         51.78         50.01         6.04 o                         
  -9   2  19          1.53          6.26         4.74 o                         
  -8   2  19          0.05          3.96         4.40 o                         
  -7   2  19         56.30         56.06         3.67 o                         
  -6   2  19         30.56         31.05         3.61 o                         
  -5   2  19         42.90         53.27         3.73 o                         
  -4   2  19         54.04         52.55         3.76 o                         
  -3   2  19          0.20          1.88         4.47 o                         
  -2   2  19          5.06         10.92         3.96 o                         
  -1   2  19         63.04         60.37         3.32 o                         
   0   2  19          0.30          2.89         3.50 o                         
   1   2  19        442.44        429.69         5.62 o                         
   2   2  19          0.32         -2.07         2.93 o                         
   3   2  19         37.69         30.41         2.97 o                         
   4   2  19         39.02         39.51         3.26 o                         
   5   2  19         79.00         83.88         5.44 o                         
   6   2  19         12.15         11.79         4.92 o                         
  -9   3  19          4.60         -1.97         5.07 o                         
  -8   3  19         20.15         20.10         5.11 o                         
  -7   3  19        117.16        118.15         6.03 o                         
  -6   3  19         20.16         14.55         4.08 o                         
  -5   3  19          0.53          4.01         2.69 o                         
  -4   3  19        112.88        118.51         3.77 o                         
  -3   3  19         21.78         27.40         3.17 o                         
  -2   3  19          0.62          5.62         3.44 o                         
  -1   3  19          2.34          1.29         2.89 o                         
   0   3  19        101.10        105.12         6.02 o                         
   1   3  19          1.08         -0.29         4.38 o                         
   2   3  19        199.28        210.19         7.24 o                         
   3   3  19         37.89         31.72         4.36 o                         
   4   3  19         23.76         11.61         4.75 o                         
   5   3  19          4.45          2.02         4.66 o                         
   6   3  19         61.22         74.87         5.93 o                         
  -7   4  19         21.21         35.20         5.47 o                         
  -6   4  19         28.26         33.68         5.22 o                         
  -5   4  19          4.53          0.84         4.50 o                         
  -4   4  19          0.06          2.91         4.58 o                         
  -3   4  19        251.10        269.37         7.74 o                         
  -2   4  19         16.51         25.23         4.44 o                         
  -1   4  19         34.73         38.74         4.79 o                         
   0   4  19         17.31         24.85         5.24 o                         
   1   4  19        100.99         95.79         5.56 o                         
   2   4  19         23.34         25.70         4.40 o                         
   3   4  19         50.48         52.34         5.23 o                         
   4   4  19         23.75         17.56         4.01 o                         
   5   4  19         17.07         15.50         4.01 o                         
  -7   5  19          0.30          2.28         4.28 o                         
  -6   5  19        118.23        118.66         5.93 o                         
  -5   5  19         10.73          9.81         4.81 o                         
  -4   5  19         27.43         27.44         3.95 o                         
  -3   5  19          5.18          8.86         3.14 o                         
  -2   5  19        125.05        142.18         6.56 o                         
  -1   5  19         71.88         75.92         5.73 o                         
   0   5  19         20.62         23.80         4.61 o                         
   1   5  19         58.24         52.41         5.26 o                         
   2   5  19         16.39         11.64         4.79 o                         
   3   5  19         13.11         18.70         4.61 o                         
   4   5  19         12.20         16.10         4.52 o                         
  -6   6  19          0.41         -3.10         4.93 o                         
  -5   6  19          5.18          8.60         3.28 o                         
  -4   6  19         13.98         15.52         3.12 o                         
  -3   6  19          4.47          0.16         3.29 o                         
  -2   6  19          1.63          4.66         4.82 o                         
  -1   6  19         10.31         11.38         5.21 o                         
   0   6  19         41.67         45.44         5.09 o                         
   1   6  19         77.70         83.32         5.28 o                         
   2   6  19          2.34         -0.13         4.03 o                         
   3   6  19          1.12         -5.46         5.46 o                         
  -5   7  19          0.51         -0.80         3.86 o                         
  -4   7  19         14.56         20.12         3.86 o                         
  -3   7  19        114.58        118.19         4.83 o                         
  -2   7  19          0.04          2.02         3.64 o                         
  -1   7  19         11.48         13.68         4.35 o                         
   0   7  19         76.75         89.89         6.35 o                         
   1   7  19         19.29         22.31         5.63 o                         
   2   7  19         85.67         79.68         6.53 o                         
  -8   0  20          3.32          3.26         3.93 o                         
  -6   0  20          0.35          5.84         3.81 o                         
  -4   0  20         13.85         10.71         4.92 o                         
  -2   0  20         42.17         45.07         5.17 o                         
   0   0  20        153.36        161.14         5.91 o                         
   2   0  20          0.09         -3.60         3.60 o                         
   4   0  20          4.91          0.24         4.19 o                         
   6   0  20        172.18        195.61         7.41 o                         
  -9   1  20          5.68         12.00         4.40 o                         
  -8   1  20          0.32         -3.11         4.56 o                         
  -7   1  20          1.47          4.62         5.01 o                         
  -6   1  20         27.52         25.19         5.62 o                         
  -5   1  20         10.94          9.31         3.30 o                         
  -4   1  20          0.79          2.69         3.30 o                         
  -3   1  20         18.17         22.70         3.71 o                         
  -2   1  20          2.03          6.01         3.08 o                         
  -1   1  20          9.32         19.43         3.31 o                         
   0   1  20         25.96         21.54         4.15 o                         
   1   1  20         90.10         87.07         3.57 o                         
   2   1  20          0.04         -2.75         2.75 o                         
   3   1  20         89.11         79.48         3.80 o                         
   4   1  20          4.87          8.46         2.62 o                         
   5   1  20        133.02        139.13         6.26 o                         
   6   1  20         12.68          9.02         3.00 o                         
   7   1  20         63.24         73.10         5.54 o                         
  -8   2  20          7.32          3.88         3.95 o                         
  -7   2  20          0.01          4.06         5.10 o                         
  -6   2  20          5.84          5.00         3.52 o                         
  -5   2  20          0.91          3.09         3.47 o                         
  -4   2  20         60.82         58.31         3.65 o                         
  -3   2  20          2.78          1.46         3.12 o                         
  -2   2  20        218.37        220.50        11.98 o                         
  -1   2  20         82.53         83.80         3.77 o                         
   0   2  20         26.17         21.84         2.99 o                         
   1   2  20        129.78        132.09         5.63 o                         
   2   2  20        176.07        191.83         4.60 o                         
   3   2  20         40.73         32.87         4.06 o                         
   4   2  20          1.21          5.69         4.58 o                         
   5   2  20          0.46         -1.36         4.53 o                         
  -7   3  20         66.60         73.08         6.35 o                         
  -6   3  20         15.60         11.73         4.56 o                         
  -5   3  20          0.05         -1.51         3.11 o                         
  -4   3  20          1.16          3.36         3.06 o                         
  -3   3  20        105.66         91.95         3.86 o                         
  -2   3  20        117.94        125.85         6.45 o                         
  -1   3  20         19.35         16.29         4.29 o                         
   0   3  20         73.03         67.21         5.90 o                         
   1   3  20        173.93        196.94         7.24 o                         
   2   3  20          4.02          2.58         5.09 o                         
   3   3  20         13.39         10.44         4.91 o                         
   4   3  20          0.02          1.94         4.86 o                         
   5   3  20         18.59         15.56         5.25 o                         
  -6   4  20         25.05         26.60         5.44 o                         
  -5   4  20          1.14          3.21         4.03 o                         
  -4   4  20          0.01         -1.09         5.01 o                         
  -3   4  20          2.54          4.70         5.71 o                         
  -2   4  20         87.29        107.44         6.26 o                         
  -1   4  20          0.81         -1.80         4.43 o                         
   0   4  20         49.15         41.73         5.42 o                         
   1   4  20          0.10         -5.33         5.33 o                         
   2   4  20        181.69        184.51         7.39 o                         
   3   4  20         15.99         13.35         4.54 o                         
   4   4  20         41.59         42.48         4.91 o                         
  -6   5  20          1.19         -0.05         4.08 o                         
  -5   5  20         10.21         10.52         5.51 o                         
  -4   5  20         72.41         79.56         7.94 o                         
  -3   5  20         24.33         22.03         5.53 o                         
  -2   5  20        100.35         96.57         5.88 o                         
  -1   5  20          0.32          7.51         5.48 o                         
   0   5  20          0.24         -4.73         5.13 o                         
   1   5  20        229.15        236.66         7.73 o                         
   2   5  20          0.25         -4.55         5.49 o                         
   3   5  20         14.44          5.66         4.87 o                         
  -5   6  20          0.30         -0.90         4.25 o                         
  -4   6  20         51.22         57.42         3.88 o                         
  -3   6  20         28.40         21.58         6.18 o                         
  -2   6  20         14.62         28.88         4.25 o                         
  -1   6  20         31.73         41.38         5.99 o                         
   0   6  20          1.26          0.17         5.18 o                         
   1   6  20         76.62         81.06         6.30 o                         
  -3   7  20         45.77         58.31         6.86 o                         
  -7   0  21         16.99          7.96         5.39 o                         
  -5   0  21         26.05         31.91         5.45 o                         
  -3   0  21          7.00          8.61         4.78 o                         
  -1   0  21        190.03        192.60         6.86 o                         
   1   0  21         27.49         37.73         4.72 o                         
   3   0  21         16.28         22.20         3.97 o                         
   5   0  21         26.29         20.72         5.41 o                         
  -6   1  21          3.15          1.32         3.47 o                         
  -5   1  21         22.72         20.22         3.37 o                         
  -4   1  21         78.39         86.62         4.18 o                         
  -3   1  21          0.05         -3.56         3.56 o                         
  -2   1  21          0.59          1.66         4.33 o                         
  -1   1  21         11.38         23.38         3.43 o                         
   0   1  21         85.38         92.88         4.58 o                         
   1   1  21         10.10         11.58         3.41 o                         
   2   1  21         25.75         19.89         3.33 o                         
   3   1  21         10.20          0.14         2.93 o                         
   4   1  21          0.10         -2.84         2.84 o                         
   5   1  21         12.66         16.21         3.28 o                         
   6   1  21         23.76         18.78         3.95 o                         
  -6   2  21         21.45         19.20         3.64 o                         
  -5   2  21         14.56         19.71         3.59 o                         
  -4   2  21         44.00         54.68         3.57 o                         
  -3   2  21         46.04         38.56         3.75 o                         
  -2   2  21         38.92         43.44         3.69 o                         
  -1   2  21         26.35         39.29         3.75 o                         
   0   2  21         47.03         51.66         3.36 o                         
   1   2  21         25.71         36.11         3.33 o                         
   2   2  21         22.27         24.08         3.38 o                         
   3   2  21          4.24         -2.00         5.37 o                         
   4   2  21          0.21         -0.83         4.63 o                         
  -6   3  21         10.68         13.80         4.68 o                         
  -5   3  21         27.58         37.11         3.99 o                         
  -4   3  21         18.69         18.21         3.20 o                         
  -3   3  21         52.22         35.62         5.13 o                         
  -2   3  21         26.27         31.74         5.81 o                         
  -1   3  21          4.61          6.11         4.45 o                         
   0   3  21         52.29         58.25         5.39 o                         
   1   3  21          2.16          0.66         4.98 o                         
   2   3  21         68.79         72.35         5.28 o                         
   3   3  21          1.61         -5.56         5.56 o                         
  -5   4  21         16.45         25.33         5.61 o                         
  -4   4  21         16.33          7.77         5.77 o                         
  -3   4  21         18.47         15.33         4.55 o                         
  -2   4  21          2.04          6.09         5.66 o                         
  -1   4  21        155.74        169.43         7.11 o                         
   0   4  21         12.25          8.39         4.26 o                         
   1   4  21         17.14         16.31         4.33 o                         
   2   4  21         26.65         24.14         5.40 o                         
  -3   5  21         24.37         13.20         6.08 o                         
  -2   5  21        272.72        301.47         8.26 o                         
  -1   5  21         12.18         19.45         5.71 o                         
   0   5  21          3.30          3.64         5.72 o                         
   1   5  21          2.91          4.31         5.81 o                         
  -4   0  22        147.98        158.65         6.13 o                         
  -2   0  22         28.23         31.44         4.59 o                         
   0   0  22         62.05         65.58         5.64 o                         
   2   0  22         38.71         42.84         5.46 o                         
   4   0  22         33.06         26.80         5.54 o                         
  -6   1  22          0.60         -3.31         4.52 o                         
  -5   1  22          3.47          3.08         3.57 o                         
  -4   1  22          0.78          8.64         3.59 o                         
  -3   1  22          0.30         -3.03         3.35 o                         
  -2   1  22         66.91         71.37        11.82 o                         
  -1   1  22         52.58         63.45         4.06 o                         
   0   1  22         31.52         36.83         3.17 o                         
   1   1  22          8.53         12.91         3.06 o                         
   2   1  22          9.49          9.46         3.05 o                         
   3   1  22         33.17         28.66         3.51 o                         
   4   1  22          0.06         -1.13         3.68 o                         
  -6   2  22         76.95         89.13         5.68 o                         
  -5   2  22          0.39          5.52         3.60 o                         
  -4   2  22        162.65        169.41         4.94 o                         
  -3   2  22          4.73         -1.32         3.63 o                         
  -2   2  22         10.85         17.43         3.32 o                         
  -1   2  22         36.44         55.26         4.11 o                         
   0   2  22          4.81          9.30         3.40 o                         
   1   2  22         46.58         56.95         3.54 o                         
   2   2  22         13.05          7.24         5.09 o                         
  -4   3  22          0.10         -3.89         5.32 o                         
  -3   3  22          2.43          0.33         5.59 o                         
  -2   3  22          0.26          3.20         5.41 o                         
  -1   3  22         13.31         13.28         4.90 o                         
   0   3  22          2.45          4.86         4.59 o                         
   1   3  22         93.24        101.36         6.58 o                         
  -1   4  22          0.86          4.90         5.17 o                         
  -3   0  23          2.83          4.68         4.73 o                         
  -1   0  23         21.72         29.66         5.56 o                         
   1   0  23         38.25         43.77         5.56 o                         
  -4   1  23          0.53          1.51         5.12 o                         
  -3   1  23          2.87          5.26         3.52 o                         
  -2   1  23          6.51          2.94         3.91 o                         
  -1   1  23          3.51         17.55         3.83 o                         
   0   1  23         61.48         70.96         4.13 o                         
   1   1  23          0.48          3.84         4.41 o                         
   2   1  23          8.66          3.58         4.84 o                         
   3   1  23          0.18         -3.11         4.07 o                         
  -4   2  23          0.81         12.08         5.21 o                         
  -3   2  23         13.37          9.05         4.78 o                         
  -2   2  23          6.47          0.79         4.84 o                         
  -1   2  23         66.21         63.94         6.05 o                         
   0   2  23         21.47         22.46         5.06 o                         
  -2   2  24          7.74          5.86         5.31 o                         
  -1   2  24         10.75          2.55         5.62 o                         
                                                                                
